# Supplementary material for: Mapping the Human Platelet Lipidome Reveals Cytosolic Phospholipase A2 as a Regulator of Mitochondrial Bioenergetics during Activation
Source: Cell Metab. 2016 May 10;23(5):930–44. doi: 10.1016/j.cmet.2016.04.001 (PMC4873619; doi:10.1016/j.cmet.2016.04.001)
Supplement: Data S1. Full List of Ions Detected in Basal- and Thrombin-Activated Platelets, Related to Figure 1 [file mmc2.xlsx]

## Sheet: Basal
	Lipids observed in resting platelets - detected in at least 2 of 3 donors
	Observed	Observed	Possible matching	Corresponding	Polarity	Number of	Identities of
	Mass	Retention	formulae	observed adduct ions of	of observed	molecular matches	molecular matches
		time	from database	matching formulae	Mass	from database	from database
1	101.061	1.31	C5H10O2	[M-H]-	NEG	17	(S)-2-Methylbutanoic acid, C5H10O2; Ethylmethylacetic acid, C5H10O2; Isovaleric acid, C5H10O2; Methyl butyrate, C5H10O2; Valeric acid, C5H10O2; 2-Methylpropyl formate, C5H10O2; Butyl formate, C5H10O2; Ethyl propionate, C5H10O2; Isopropyl acetate, C5H10O2; Methyl isobutyrate, C5H10O2; Pivalic acid, C5H10O2; Propyl acetate, C5H10O2; 1-Hydroxy-2-pentanone, C5H10O2; 2,4-Dimethyl-1,3-dioxolane, C5H10O…
2	102.09	12.38	-		POS	0
3	104.106	2.63	-		POS	0
4	104.107	10.62	C5H13NO; C5H10O	[M+H]+; [M+NH4]+	POS	13	Neurine, C5H13NO; (E)-2-Penten-1-ol, C5H10O; (S)-2-Methylbutanal, C5H10O; (¥±)-2-Methylbutanal, C5H10O; 1-Penten-3-ol, C5H10O; 2-Methyl-2-buten-1-ol, C5H10O; 2-Pentanone, C5H10O; Iso-Valeraldehyde, C5H10O; Isoprenyl alcohol, C5H10O; Pentanal, C5H10O; Prenol, C5H10O; xi-3-Methyl-3-buten-2-ol, C5H10O; 3-Methyl-3-buten-1-ol, C5H10O
5	104.992	2.3	-		POS	0
6	105.042	2.26	-		POS	0
7	115.077	1.61	C6H12O2	[M-H]-	NEG	19	(¥±)-2-Methylpentanoic acid, C6H12O2; 2-Ethylbutanoic acid, C6H12O2; 3-Methylpentanoic acid, C6H12O2; Caproic acid, C6H12O2; Ethyl butyrate, C6H12O2; Isocaproic acid, C6H12O2; Methyl (S)-2-Methylbutanoate, C6H12O2; Methyl 3-methylbutanoate, C6H12O2; Methyl pentanoate, C6H12O2; 2-Methylpropyl acetate, C6H12O2; 3-Methylbutyl formate, C6H12O2; Ethyl 2-methylpropanoate, C6H12O2; Isopropyl propionate,…
8	121.028	12.07	-		POS	0
9	121.03	1.25	C7H6O2	[M-H]-	NEG	4	2-Hydroxybenzaldehyde, C7H6O2; 3-(2-Furanyl)-2-propenal, C7H6O2; 4-Hydroxybenzaldehyde, C7H6O2; Benzoic acid, C7H6O2
10	122.126	10.64	-		POS	0
11	124.023	12.39	-		POS	0
12	125.025	2.29	-		POS	0
13	125.044	1.85	C7H10S	[M-H]-	NEG	2	2-Ethyl-5-methylthiophene, C7H10S; 2-Propylthiophene, C7H10S
14	125.097	1.44	C8H14O	[M-H]-	NEG	18	(2E,4E)-2,4-Octadien-1-ol, C8H14O; (3xi,5Z)-1,5-Octadien-3-ol, C8H14O; 2,5-Octadien-1-ol, C8H14O; (E)-2-octenal, C8H14O; (S,E)-Filbertone, C8H14O; 1-Octen-3-one, C8H14O; 2,4,4-Trimethylcyclopentanone, C8H14O; 2-Ethylidenehexanal, C8H14O; 2-Octen-4-one, C8H14O; 2-Octenal, C8H14O; 3-Methyl-3-hepten-2-one, C8H14O; 3-Octen-2-one, C8H14O; 4-Octen-3-one, C8H14O; 5-Octen-2-one, C8H14O; 6-Methyl-3-hepten…
15	127.111	14.72	C8H14O	[M+H]+	POS	18	(2E,4E)-2,4-Octadien-1-ol, C8H14O; (3xi,5Z)-1,5-Octadien-3-ol, C8H14O; 2,5-Octadien-1-ol, C8H14O; (E)-2-octenal, C8H14O; (S,E)-Filbertone, C8H14O; 1-Octen-3-one, C8H14O; 2,4,4-Trimethylcyclopentanone, C8H14O; 2-Ethylidenehexanal, C8H14O; 2-Octen-4-one, C8H14O; 2-Octenal, C8H14O; 3-Methyl-3-hepten-2-one, C8H14O; 3-Octen-2-one, C8H14O; 4-Octen-3-one, C8H14O; 5-Octen-2-one, C8H14O; 6-Methyl-3-hepten…
16	127.112	4.9	C8H14O	[M+H]+	POS	18	(2E,4E)-2,4-Octadien-1-ol, C8H14O; (3xi,5Z)-1,5-Octadien-3-ol, C8H14O; 2,5-Octadien-1-ol, C8H14O; (E)-2-octenal, C8H14O; (S,E)-Filbertone, C8H14O; 1-Octen-3-one, C8H14O; 2,4,4-Trimethylcyclopentanone, C8H14O; 2-Ethylidenehexanal, C8H14O; 2-Octen-4-one, C8H14O; 2-Octenal, C8H14O; 3-Methyl-3-hepten-2-one, C8H14O; 3-Octen-2-one, C8H14O; 4-Octen-3-one, C8H14O; 5-Octen-2-one, C8H14O; 6-Methyl-3-hepten…
17	127.113	1.64	C8H16O	[M-H]-	NEG	14	(E)-2-Octen-1-ol, C8H16O; (E)-3-Octen-1-ol, C8H16O; (R)-1-Octen-3-ol, C8H16O; (R)-Sulcatol, C8H16O; (Z)-3-Octen-1-ol, C8H16O; (Z)-5-Octen-1-ol, C8H16O; trans-3-Octen-2-ol, C8H16O; xi-7-Octen-2-ol, C8H16O; (¥±)-(E)-2-Octen-4-ol, C8H16O; 2,5-Diethyltetrahydrofuran, C8H16O; 2-Methyl-3-heptanone, C8H16O; 2-Octanone, C8H16O; Ethyl pentyl ketone, C8H16O; Octanal, C8H16O
18	129.092	2.16	C7H14O2	[M-H]-	NEG	20	2-Methylhexanoic acid, C7H14O2; 5-Methylhexanoic acid, C7H14O2; Ethyl 2-methylbutyrate, C7H14O2; Ethyl isovalerate, C7H14O2; Ethyl pentanoate, C7H14O2; Heptanoic acid, C7H14O2; Isopropyl butyrate, C7H14O2; Methyl 4-methylpentanoate, C7H14O2; Methyl hexanoate, C7H14O2; Propyl butyrate, C7H14O2; (¥±)-2-Pentanol acetate, C7H14O2; 2-Methylbutyl acetate, C7H14O2; 2-Methylpropyl propanoate, C7H14O2; Bu…
19	134.117	2.54	-		POS	0
20	135.002	1.44	-		POS	0
21	135.002	2.23	-		POS	0
22	135.045	1.57	C8H8O2	[M-H]-	NEG	13	2'-Hydroxyacetophenone, C8H8O2; 2-Hydroxy-4-methylbenzaldehyde, C8H8O2; 2-Methoxybenzaldehyde, C8H8O2; 3-(3-Furanyl)-2-methyl-2-propenal, C8H8O2; 3-(5-Methyl-2-furyl)prop-2-enal, C8H8O2; 3-Methoxybenzaldehyde, C8H8O2; 4-(2-Furanyl)-3-buten-2-one, C8H8O2; 4-Hydroxyphenylacetaldehyde, C8H8O2; 4-Methylbenzoic acid, C8H8O2; Benzyl formate, C8H8O2; Methyl benzoate, C8H8O2; Phenyl acetate, C8H8O2; Phen…
23	136.021	1.69	-		POS	0
24	138.02	1.34	C6H5NO3	[M-H]-	NEG	4	3-Hydroxypicolinic acid, C6H5NO3; 2-Hydroxynicotinic acid, C6H5NO3; 4-Nitrophenol, C6H5NO3; 6-Hydroxynicotinic acid, C6H5NO3
25	140.01	6.54	-		POS	0
26	141.005	12.6	-		POS	0
27	141.017	1.83	-		NEG	0
28	141.092	1.26	C8H14O2	[M-H]-	NEG	62	(3E)-2-Propylpent-3-enoic acid, C8H14O2; (3Z)-2-Propylpent-3-enoic acid, C8H14O2; (E)-4-Octenoic acid, C8H14O2; 2-Methylallyl butyrate, C8H14O2; 2-Methylpropyl (2E)-butenoate, C8H14O2; 2-Octenoic acid, C8H14O2; 2-Propenyl 3-methylbutanoate, C8H14O2; 4-ene-Valproic acid, C8H14O2; Allyl valerate, C8H14O2; Ethyl (E)-3-hexenoate, C8H14O2; Ethyl (¥±)-2-methyl-4-pentenoate, C8H14O2; Ethyl 2-methyl-3-pe…
29	143.108	2.61	C8H16O2	[M-H]-	NEG	32	(3R,5Z)-5-Octene-1,3-diol, C8H16O2; 1,1-Dimethoxy-trans-2-hexene, C8H16O2; 1-Hydroxy-3-octanone, C8H16O2; 2-Ethylhexanoic acid, C8H16O2; 2-Methylheptanoic acid, C8H16O2; 2-Methylpropyl butanoate, C8H16O2; 3-(Hydroxymethyl)-2-heptanone, C8H16O2; 3-Hydroxy-2-octanone, C8H16O2; 6-Methylheptanoic acid, C8H16O2; Butyl butyrate, C8H16O2; Caprylic acid, C8H16O2; Ethyl (¥±)-2-methylpentanoate, C8H16O2; E…
30	145.087	1.71	C7H14O3	[M-H]-	NEG	6	(+/-)-Ethyl 2-hydroxy-2-methylbutyrate, C7H14O3; 3-Hydroxyisoheptanoic acid, C7H14O3; Butyl lactate, C7H14O3; Ethyl 2-hydroxyisovalerate, C7H14O3; Methyl (¥±)-3-hydroxyhexanoate, C7H14O3; Methyl DL-Leucate, C7H14O3
31	146.018	2.23	-		POS	0
32	146.98	1.69	-		POS	0
33	149.023	12.07	-		POS	0
34	149.023	2.56	-		POS	0
35	150.026	7.83	-		POS	0
36	154.064	3.29	-		NEG	0
37	155.033	1.87	-		NEG	0
38	155.108	1.46	C9H16O2	[M-H]-	NEG	50	(E)-2-Ethyl heptenoate, C9H16O2; 2-Nonenoic acid, C9H16O2; 2-Propenyl 2-ethylbutanoate, C9H16O2; 2-Propenyl hexanoate, C9H16O2; 4-Hydroxynonenal, C9H16O2; Hept-trans-2-en-1-yl acetate, C9H16O2; Isobutyl angelate, C9H16O2; Methyl (E)-2-octenoate, C9H16O2; Methyl 2-octenoate, C9H16O2; Methyl 3-Octenoate, C9H16O2; Methyl 4Z-octenoate, C9H16O2; cis-Ethyl 4-heptenoate, C9H16O2; (E)-3-Heptenyl acetate,…
39	155.108	2.95	C9H16O2	[M-H]-	NEG	28	(E)-2-Ethyl heptenoate, C9H16O2; 2-Nonenoic acid, C9H16O2; 2-Propenyl 2-ethylbutanoate, C9H16O2; 2-Propenyl hexanoate, C9H16O2; 4-Hydroxynonenal, C9H16O2; Hept-trans-2-en-1-yl acetate, C9H16O2; Isobutyl angelate, C9H16O2; Methyl (E)-2-octenoate, C9H16O2; Methyl 2-octenoate, C9H16O2; Methyl 3-Octenoate, C9H16O2; Methyl 4Z-octenoate, C9H16O2; cis-Ethyl 4-heptenoate, C9H16O2; (E)-3-Heptenyl acetate,…
40	156.138	2.65	C9H17NO; C9H14O	[M+H]+; [M+NH4]+	POS	17	Methylisopelletierine, C9H17NO; 2,2,6,6-Tetramethyl-4-piperidinone, C9H17NO; 2-(1-Pyrrolidinyl)-3-pentanone, C9H17NO; 3-(1-Pyrrolidinyl)-2-pentanone, C9H17NO; (2E,6E)-2,6-Nonadienal, C9H14O; (3Z,6Z)-3,6-Nonadienal, C9H14O; (R)-Cryptone, C9H14O; 2-Pentylfuran, C9H14O; 2-Pentylfuran n, C9H14O; 3,5,5-Trimethyl-2-cyclohexen-1-one, C9H14O; 4-Acetyl-1-methylcyclohexene, C9H14O; Violet-leaf aldehyde, C9…
41	157.124	3.23	C9H18O2	[M-H]-	NEG	25	1-Hydroxy-3-nonanone, C9H18O2; 1-Methylbutyl butanoate, C9H18O2; 2-Methylpropyl 3-methylbutanoate, C9H18O2; 3-(Hydroxymethyl)-2-octanone, C9H18O2; 4-Methyloctanoic acid, C9H18O2; 5-Methylhexyl acetate, C9H18O2; Butyl 2-methylbutanoate, C9H18O2; Butyl 3-methylbutanoate, C9H18O2; Butyl pentanoate, C9H18O2; Ethyl 5-methylhexanoate, C9H18O2; Isoamyl butyrate, C9H18O2; Isopropyl hexanoate, C9H18O2; Me…
42	157.124	4.41	C9H18O2	[M-H]-	NEG	25	1-Hydroxy-3-nonanone, C9H18O2; 1-Methylbutyl butanoate, C9H18O2; 2-Methylpropyl 3-methylbutanoate, C9H18O2; 3-(Hydroxymethyl)-2-octanone, C9H18O2; 4-Methyloctanoic acid, C9H18O2; 5-Methylhexyl acetate, C9H18O2; Butyl 2-methylbutanoate, C9H18O2; Butyl 3-methylbutanoate, C9H18O2; Butyl pentanoate, C9H18O2; Ethyl 5-methylhexanoate, C9H18O2; Isoamyl butyrate, C9H18O2; Isopropyl hexanoate, C9H18O2; Me…
43	158.127	3.92	-		NEG	0
44	158.989	2.3	-		NEG	0
45	158.996	11.57	-		POS	0
46	159.042	2.45	C8H8O2	[M+Na]+	POS	25	2&#39;-Hydroxyacetophenone, C8H8O2; 2-Hydroxy-4-methylbenzaldehyde, C8H8O2; 2-Hydroxyacetophenone, C8H8O2; 2-Methoxybenzaldehyde, C8H8O2; 2-Methylbenzoic acid, C8H8O2; 3,4-Dihydroxystyrene, C8H8O2; 3-(3-Furanyl)-2-methyl-2-propenal, C8H8O2; 3-(5-Methyl-2-furyl)prop-2-enal, C8H8O2; 3-Methoxybenzaldehyde, C8H8O2; 3-Methylsalicylaldehyde, C8H8O2; 3-Vinylcatechol, C8H8O2; 4-(2-Furanyl)-3-buten-2-one,…
47	162.009	12.69	C2H6ClO3P	[M+NH4]+	POS	1	Ethephon, C2H6ClO3P
48	163.074	7.17	-		POS	0
49	164.92	2.29	-		POS	0
50	165.041	1.16	C5H10O6; C6H6N4O2; C6H14OS2	[M-H]-	NEG	10	2,3,4,5-Tetrahydroxypentanoic acid, C5H10O6; Arabinonic acid, C5H10O6; L-Lyxonate, C5H10O6; L-Xylonate, C5H10O6; Ribonic acid, C5H10O6; 1-Methylxanthine, C6H6N4O2; 3-Methylxanthine, C6H6N4O2; 7-Methylxanthine, C6H6N4O2; 9-Methylxanthine, C6H6N4O2; S-Propyl 1-propanesulfinothioate, C6H14OS2
51	165.129	1.5	C11H18O	[M-H]-	NEG	9	2,4-Undecadienal, C11H18O; 2,5-Undecadienal, C11H18O; 2-Heptylfuran, C11H18O; 2-Hexylidenecyclopentanone, C11H18O; Dihydrojasmone, C11H18O; Limonene aldehyde, C11H18O; (-)-Nopol, C11H18O; 2,6,6-Trimethyl-1-cyclohexen-1-acetaldehyde, C11H18O; Norecasantalol, C11H18O
52	167.048	12.36	-		POS	0
53	167.108	1.37	C10H16O2	[M-H]-	NEG	19	2,4-Hexadienyl butyrate, C10H16O2; Ethyl (4Z)-4,7-octadienoate, C10H16O2; Methyl octynecarboxylate, C10H16O2; cis-3-Hexenyl crotonate, C10H16O2; 2,4-Hexadienyl isobutyrate, C10H16O2; (+/-)-Dihydromintlactone, C10H16O2; (-)-(Z)-Tetrahydro-6-(2-pentenyl)-2H-pyran-2-one, C10H16O2; (xi)-(Z)-5-(3-Hexenyl)dihydro-2(3H)-furanone, C10H16O2; 5,6-Dihydro-6-pentyl-2H-pyran-2-one, C10H16O2; Epoxyartemisia ke…
54	167.144	3.02	C11H20O	[M-H]-	NEG	11	2-Methylisoborneol , C11H20O; 3,4,7-Trimethyl-2E,6-octadien-1-ol, C11H20O; 3-Methyl-3E-decen-2-one , C11H20O; 4-undecenal, C11H20O; 9-Undecenal, C11H20O; 10-Undecen-2-one, C11H20O; 10-Undecenal, C11H20O; 2-Undecenal, C11H20O; (+/-)-trans- and cis-4,8-Dimethyl-3,7-nonadien-2-ol, C11H20O; (1R,2R)-1,2,7,7-Tetramethylbicyclo[2.2.1]heptan-2-ol, C11H20O; (2R,4R)-1,2,7,7-tetramethylbicyclo[2.2.1]heptan-…
55	167.964	10.5	-		POS	0
56	168.03	1.43	C7H7NO4	[M-H]-	NEG	9	2-Furoylglycine, C7H7NO4; L-2,3-Dihydrodipicolinate, C7H7NO4; 2-Methoxy-4-nitrophenol, C7H7NO4; 2-Methoxy-5-nitrophenol, C7H7NO4; 3,5-Dihydroxyanthranilate, C7H7NO4; 3-Methylpyrrole-2,4-dicarboxylic acid, C7H7NO4; 4-Methyl-5-nitrocatechol, C7H7NO4; Didox, C7H7NO4; Dihydrodipicolinic acid, C7H7NO4
57	169.087	1.44	C9H14O3; C7H10O	[M-H]-; [M+CH3COO]-	NEG	11	cis-3-Hexenyl pyruvate, C9H14O3; Furfural diethyl acetal, C9H14O3; 2,3,5-Trimethylfuran, C7H10O; 2,4-heptadienal, C7H10O; 2-Ethyl-5-methylfuran, C7H10O; 2-Isopropylfuran, C7H10O; 2-Propylfuran, C7H10O; 2E,4Z-Heptadienal, C7H10O; 3-Methyl-2-cyclohexen-1-one, C7H10O; 4,6-heptadienal, C7H10O; 1,4-Ipomeadiol, C9H14O3
58	171.028	20.72	-		NEG	0
59	171.103	1.64	C9H16O3; C7H12O	[M-H]-; [M+CH3COO]-	NEG	58	2-Methylpropyl 3-hydroxy-2-methylidenebutanoate, C9H16O3; Butyl 3-hydroxy-2-methylidenebutanoate, C9H16O3; Tetrahydrofurfuryl butyrate, C9H16O3; cis-3-Hexenyl lactate, C9H16O3; 2-oxo-nonanoic acid, C9H16O3; 4-hydroperoxy-2E-nonenal , C9H16O3; 4-oxo-nonanoic acid, C9H16O3; 5-oxo-nonanoic acid, C9H16O3; 6-oxo-nonanoic acid, C9H16O3; 7-oxo-nonanoic acid, C9H16O3; 3-Methylbutyl 3-oxobutanoate, C9H16O…
60	171.139	6.22	C10H20O2	[M-H]-	NEG	31	1,1-Diethoxy-2-hexene, C10H20O2; 2-Methylbutyl 2-methylbutanoate, C10H20O2; 2-Methylbutyl 3-methylbutanoate, C10H20O2; 2-Methylpropyl hexanoate, C10H20O2; 3-Methylbutyl 2-methylbutanoate, C10H20O2; 3-Methylbutyl pentanoate, C10H20O2; 4-Ethyloctanoic acid, C10H20O2; 4-Methylnonanoic acid, C10H20O2; Butyl hexanoate, C10H20O2; Capric acid, C10H20O2; Ethyl 2-ethylhexanoate, C10H20O2; Ethyl octanoate,…
61	171.139	4.67	C10H20O2	[M-H]-	NEG	31	1,1-Diethoxy-2-hexene, C10H20O2; 2-Methylbutyl 2-methylbutanoate, C10H20O2; 2-Methylbutyl 3-methylbutanoate, C10H20O2; 2-Methylpropyl hexanoate, C10H20O2; 3-Methylbutyl 2-methylbutanoate, C10H20O2; 3-Methylbutyl pentanoate, C10H20O2; 4-Ethyloctanoic acid, C10H20O2; 4-Methylnonanoic acid, C10H20O2; Butyl hexanoate, C10H20O2; Capric acid, C10H20O2; Ethyl 2-ethylhexanoate, C10H20O2; Ethyl octanoate,…
62	172.143	5.39	-		NEG	0
63	173.119	1.78	C9H18O3; C7H14O	[M-H]-; [M+CH3COO]-	NEG	39	(¥±)-3-Hydroxynonanoic acid, C9H18O3; 2-hydroxy-nonanoic acid, C9H18O3; 3-hydroxy-nonanoic acid, C9H18O3; 4-hydroxy-nonanoic acid, C9H18O3; 6-hydroxy-nonanoic acid, C9H18O3; 7-hydroxy-nonanoic acid, C9H18O3; 8-hydroxy-nonanoic acid, C9H18O3; 8R-hydroxy-nonanoic acid, C9H18O3; 9-hydroxy-nonanoic acid, C9H18O3; DG dO-6:1, C9H18O3; MG O-6:1, C9H18O3; (+)-3-hydroxy pelargonic acid, C9H18O3; 2-hydroxy…
64	174.149	2.65	C9H16O2; C9H19NO2	[M+NH4]+; [M+H]+	POS	29	(E)-2-Ethyl heptenoate, C9H16O2; 2-Nonenoic acid, C9H16O2; 2-Propenyl 2-ethylbutanoate, C9H16O2; 2-Propenyl hexanoate, C9H16O2; 4-Hydroxynonenal, C9H16O2; Hept-trans-2-en-1-yl acetate, C9H16O2; Isobutyl angelate, C9H16O2; Methyl (E)-2-octenoate, C9H16O2; Methyl 2-octenoate, C9H16O2; Methyl 3-Octenoate, C9H16O2; Methyl 4Z-octenoate, C9H16O2; cis-Ethyl 4-heptenoate, C9H16O2; (E)-3-Heptenyl acetate,…
65	177.092	2.46	C11H14O2; C9H10	[M-H]-; [M+CH3COO]-	NEG	27	5-Phenylvaleric acid, C11H14O2; Ethyl 3-phenylpropanoate, C11H14O2; Methyl 4-phenylbutanoate, C11H14O2; 3-Phenylpropyl acetate, C11H14O2; 2-Phenylethyl propanoate, C11H14O2; alpha,alpha-Dimethylphenethyl formate, C11H14O2; 1,1-Dimethylethyl benzoate, C11H14O2; 1-Phenylpropyl acetate, C11H14O2; 2-Phenylpropyl acetate, C11H14O2; 3,5-Dimethoxyallylbenzene, C11H14O2; 4-t-Butylbenzoic acid, C11H14O2; …
66	177.092	3.32	C11H14O2; C9H10	[M-H]-; [M+CH3COO]-	NEG	27	5-Phenylvaleric acid, C11H14O2; Ethyl 3-phenylpropanoate, C11H14O2; Methyl 4-phenylbutanoate, C11H14O2; 3-Phenylpropyl acetate, C11H14O2; 2-Phenylethyl propanoate, C11H14O2; alpha,alpha-Dimethylphenethyl formate, C11H14O2; 1,1-Dimethylethyl benzoate, C11H14O2; 1-Phenylpropyl acetate, C11H14O2; 2-Phenylpropyl acetate, C11H14O2; 3,5-Dimethoxyallylbenzene, C11H14O2; 4-t-Butylbenzoic acid, C11H14O2; …
67	178.964	2	-		NEG	0
68	178.964	3.71	-		NEG	0
69	179.035	12.82	-		POS	0
70	180.067	2.88	C9H11NO3; C4H8FNO2	[M-H]-; [M+CH3COO]-	NEG	8	Beta-Tyrosine, C9H11NO3; L-Threo-3-Phenylserine, C9H11NO3; L-Tyrosine, C9H11NO3; Meta-Tyrosine, C9H11NO3; o-Tyrosine, C9H11NO3; Aminofluoropropionic acid, C4H8FNO2; 4,6,7-Trihydroxy-1,2,3,4-tetrahydroisoquinoline, C9H11NO3; 4-Hydroxy-4-(3-pyridyl)-butanoic acid, C9H11NO3
71	181.065	17.39	C5H12N2O3S; C5H9NO3S; C13H8O	[M+H]+; [M+NH4]+	POS	8	Methionine sulfoximine, C5H12N2O3S; Acetylcysteine, C5H9NO3S; 12-Tridecene-4,6,8,10-tetraynal, C13H8O; 2S,5S-Methionine sulfoximine, C5H12N2O3S; Fluoren-9-one, C13H8O; L-Methionine sulfoximine, C5H12N2O3S; ACETYL-L-CYSTEINE, C5H9NO3S; Tiopronin, C5H9NO3S
72	181.087	7.88	C10H14O3	[M-H]-	NEG	15	Furfuryl isovalerate, C10H14O3; Furfuryl pentanoate, C10H14O3; 10-oxo-5,8-decadienoic acid, C10H14O3; 5-oxo-7-decynoic acid, C10H14O3; 3-Carboxy-2,4,4-trimethyl-2-cyclohexenone, C10H14O3; (¥±)-threo-Anethole glycol, C10H14O3; 2-Ethoxy-4-(methoxymethyl)phenol, C10H14O3; 4-(Ethoxymethyl)-2-methoxyphenol, C10H14O3; 4-Ethyl-2,6-dimethoxyphenol, C10H14O3; Amyl 2-furoate, C10H14O3; Isoamyl 2-furoate, C…
73	182.009	3.37	C8H7NS2	[M+H]+	POS	1	2-Methylthiobenzothiazole, C8H7NS2
74	183.06	12.39	C5H14AsO	[M+NH4]+	POS	1	Arsenocholine, C5H14AsO
75	183.103	1.15	C10H16O3; C8H12O	[M-H]-; [M+CH3COO]-	NEG	38	(E)-10-Oxo-8-decenoic acid, C10H16O3; 6-oxo-3R-(prop-1-en-2-yl)heptanoic acid, C10H16O3; 6-oxo-3S-(prop-1-en-2-yl)heptanoic acid, C10H16O3; (1&#39;R)-Nepetalic acid, C10H16O3; (3R)-3-isopropenyl-6-oxoheptanoic acid, C10H16O3; (3S)-3-isopropenyl-6-oxoheptanoic acid, C10H16O3; (4R)-7-Hydroxy-4-isopropenyl-7-methyl-2-oxo-oxepanone, C10H16O3; (4S)-7-Hydroxy-4-isopropenyl-7-methyl-2-oxo-oxepanone, C10…
76	183.103	1.48	C10H16O3; C8H12O	[M-H]-; [M+CH3COO]-	NEG	38	(E)-10-Oxo-8-decenoic acid, C10H16O3; 6-oxo-3R-(prop-1-en-2-yl)heptanoic acid, C10H16O3; 6-oxo-3S-(prop-1-en-2-yl)heptanoic acid, C10H16O3; (1&#39;R)-Nepetalic acid, C10H16O3; (3R)-3-isopropenyl-6-oxoheptanoic acid, C10H16O3; (3S)-3-isopropenyl-6-oxoheptanoic acid, C10H16O3; (4R)-7-Hydroxy-4-isopropenyl-7-methyl-2-oxo-oxepanone, C10H16O3; (4S)-7-Hydroxy-4-isopropenyl-7-methyl-2-oxo-oxepanone, C10…
77	183.139	1.11	C11H20O2; C9H16	[M-H]-; [M+CH3COO]-	NEG	82	(Z)-3-Methyl-3-decenoic acid, C11H20O2; (Z)-3-Methyl-4-decenoic acid, C11H20O2; 2-Hexenyl isovalerate, C11H20O2; 2-Hexenyl valerate, C11H20O2; 2-Propenyl octanoate, C11H20O2; 3-Hexenyl 2-methylbutyrate, C11H20O2; 5-Octenyl propanoate, C11H20O2; Cyclohexyl 3-methylbutanoate, C11H20O2; Cyclohexyl pentanoate, C11H20O2; Ethyl (E)-2-nonenoate, C11H20O2; Ethyl 3-cyclohexylpropionate, C11H20O2; Methyl 2…
78	184.045	12.03	-		POS	0
79	184.045	12.56	-		POS	0
80	185.082	1.26	C9H14O4; C7H10O2	[M-H]-; [M+CH3COO]-	NEG	23	5-(2-Methylpropyl)tetrahydro-2-oxo-3-furancarboxylic acid, C9H14O4; 5-Butyltetrahydro-2-oxo-3-furancarboxylic acid, C9H14O4; cis-2-Carboxycyclohexyl-acetic acid, C9H14O4; 1-Cyclohexenecarboxylic acid, C7H10O2; 2-(Ethoxymethyl)furan, C7H10O2; 2-heptenedial, C7H10O2; 2-methyl-1,3-Cyclohexanedione, C7H10O2; 3,4-Dimethyl-1,2-cyclopentanedione, C7H10O2; 3,5-Dimethyl-1,2-cyclopentanedione, C7H10O2; 3-(…
81	185.155	6.16	C11H22O2; C9H18	[M-H]-; [M+CH3COO]-	NEG	66	3-Methylbutyl hexanoate, C11H22O2; 4,6-Dimethylnonanoic acid, C11H22O2; 6,6-Dimethoxy-2,5,5-trimethyl-2-hexene, C11H22O2; 7,7-Diethoxy-3-heptene, C11H22O2; 9-Methyldecanoic acid, C11H22O2; Butyl heptanoate, C11H22O2; Ethyl nonanoate, C11H22O2; Heptyl butanoate, C11H22O2; Hexyl 2-methylbutanoate, C11H22O2; Hexyl 3-methylbutanoate, C11H22O2; Isobutyl enanthate, C11H22O2; Methyl decanoate, C11H22O2;…
82	187.098	1.54	C9H16O4; C7H12O2	[M-H]-; [M+CH3COO]-	NEG	59	(+/-)-Ethyl 3-acetoxy-2-methylbutyrate, C9H16O4; (+/-)-Methyl 5-acetoxyhexanoate, C9H16O4; 2,4-Dimethylpimelic acid, C9H16O4; 3-Methylsuberic acid, C9H16O4; Diethyl glutarate, C9H16O4; cis- and trans-Ethyl 2,4-dimethyl-1,3-dioxolane-2-acetate, C9H16O4; Nonanedioic acid, C9H16O4; DG O-6:1, C9H16O4; MG 6:1, C9H16O4; Azelaic acid, C9H16O4; Butyl ethyl malonate, C9H16O4; Diethyl methylsuccinate, C9H1…
83	187.098	1.12	C9H16O4	[M-H]-	NEG	11	(+/-)-Ethyl 3-acetoxy-2-methylbutyrate, C9H16O4; (+/-)-Methyl 5-acetoxyhexanoate, C9H16O4; 2,4-Dimethylpimelic acid, C9H16O4; 3-Methylsuberic acid, C9H16O4; Diethyl glutarate, C9H16O4; cis- and trans-Ethyl 2,4-dimethyl-1,3-dioxolane-2-acetate, C9H16O4; Nonanedioic acid, C9H16O4; Azelaic acid, C9H16O4; Butyl ethyl malonate, C9H16O4; Diethyl methylsuccinate, C9H16O4; Nonate, C9H16O4
84	187.134	5.89	C10H20O3; C8H16O	[M-H]-; [M+CH3COO]-	NEG	73	(R)-3-Hydroxydecanoic acid, C10H20O3; 3-Hydroxycapric acid, C10H20O3; 7-Methyl-3-methylene-1,6,7-octanetriol, C10H20O3; 9-Hydroxydecanoic acid, C10H20O3; Ethyl (¥±)-3-hydroxyoctanoate, C10H20O3; xi-5-Hydroxydecanoic acid, C10H20O3; 10-hydroxy-decanoic acid, C10H20O3; 2-hydroxy-decanoic acid, C10H20O3; 2S-hydroxy-decanoic acid, C10H20O3; 4-hydroxy-decanoic acid, C10H20O3; 5-hydroxy-decanoic acid, …
85	187.134	6.26	C10H20O3; C8H16O	[M-H]-; [M+CH3COO]-	NEG	73	(R)-3-Hydroxydecanoic acid, C10H20O3; 3-Hydroxycapric acid, C10H20O3; 7-Methyl-3-methylene-1,6,7-octanetriol, C10H20O3; 9-Hydroxydecanoic acid, C10H20O3; Ethyl (¥±)-3-hydroxyoctanoate, C10H20O3; xi-5-Hydroxydecanoic acid, C10H20O3; 10-hydroxy-decanoic acid, C10H20O3; 2-hydroxy-decanoic acid, C10H20O3; 2S-hydroxy-decanoic acid, C10H20O3; 4-hydroxy-decanoic acid, C10H20O3; 5-hydroxy-decanoic acid, …
86	187.134	4.72	C10H20O3; C8H16O	[M-H]-; [M+CH3COO]-	NEG	73	(R)-3-Hydroxydecanoic acid, C10H20O3; 3-Hydroxycapric acid, C10H20O3; 7-Methyl-3-methylene-1,6,7-octanetriol, C10H20O3; 9-Hydroxydecanoic acid, C10H20O3; Ethyl (¥±)-3-hydroxyoctanoate, C10H20O3; xi-5-Hydroxydecanoic acid, C10H20O3; 10-hydroxy-decanoic acid, C10H20O3; 2-hydroxy-decanoic acid, C10H20O3; 2S-hydroxy-decanoic acid, C10H20O3; 4-hydroxy-decanoic acid, C10H20O3; 5-hydroxy-decanoic acid, …
87	187.134	2.49	C10H20O3	[M-H]-	NEG	12	(R)-3-Hydroxydecanoic acid, C10H20O3; 3-Hydroxycapric acid, C10H20O3; 7-Methyl-3-methylene-1,6,7-octanetriol, C10H20O3; 9-Hydroxydecanoic acid, C10H20O3; Ethyl (¥±)-3-hydroxyoctanoate, C10H20O3; xi-5-Hydroxydecanoic acid, C10H20O3; 2-Hexyl-1,3-dioxolane-4-methanol, C10H20O3; (1R,2R,4R,8R)-p-Menthane-2,8,9-triol, C10H20O3; (1R,2R,4S)-p-Menthane-1,2,8-triol, C10H20O3; (1S,2S,4R,8R)-p-Menthane-1,2,9…
88	187.999	8.77	-		POS	0
89	188.912	1.21	-		NEG	0
90	188.921	1.25	-		NEG	0
91	190.272	29.03	-		POS	0
92	190.911	1.45	-		NEG	0
93	191.068	6.35	C6H12N2O5; C4H8N2O3	[M-H]-; [M+CH3COO]-	NEG	8	Serinyl-Serine, C6H12N2O5; 3-Ureidopropionic acid, C4H8N2O3; D-Asparagine, C4H8N2O3; Glycyl-glycine, C4H8N2O3; L-Asparagine, C4H8N2O3; Methylazoxymethanol acetate, C4H8N2O3; N-Carbamoylsarcosine, C4H8N2O3; N-Nitroso-N-methylurethane, C4H8N2O3
94	191.07	12.07	C11H10O3	[M+H]+	POS	10	(S)-2,3-Dihydro-5-hydroxy-2-methyl-1,4-naphthoquinone, C11H10O3; 1,2,3,4-Tetrahydro-4-oxo-1-naphthoic acid, C11H10O3; 1,2-Dihydroxy-7-hydroxymethylnaphthalene, C11H10O3; 7-Ethoxycoumarin, C11H10O3; 7-Hydroxy-2,5-dimethyl-4H-1-benzopyran-4-one, C11H10O3; 7-Methoxy-6-methyl-2H-1-benzopyran-2-one, C11H10O3; Avenalumic acid, C11H10O3; Coixinden A, C11H10O3; HYMECROMONE METHYL ETHER, C11H10O3; Methyl …
95	192.159	2.64	C9H18O3	[M+NH4]+	POS	2	(¥±)-3-Hydroxynonanoic acid, C9H18O3; 2,4,6-Triethyl-1,3,5-trioxane, C9H18O3
96	192.908	1.22	-		NEG	0
97	193.16	3.72	C13H22O	[M-H]-	NEG	14	6,10-Dimethyl-5(E),9-undecadien-2-one, C13H22O; Oxidized Latia luciferin, C13H22O; (E)-2-(2-Octenyl)cyclopentanone, C13H22O; (+/-)-[R-(E)]-5-Isopropyl-8-methylnona-6,8-dien-2-one, C13H22O; (3S,6E)-Nerolidol, C13H22O; 4,7-Megastigmadien-9-ol, C13H22O; 4-(2,6,6-Trimethyl-1-cyclohexen-1-yl)-2-butanone, C13H22O; 5-Isopropyl-2-(2-methylpropyl)-2-cyclohexen-1-one, C13H22O; 7,8-Dehydro-3,4-dihydro-beta-…
98	194.083	4.01	C10H13NO3; C8H9NO	[M-H]-; [M+CH3COO]-	NEG	26	Metyrosine, C10H13NO3; Tyrosine methylester, C10H13NO3; 2-Phenyl-1,3-propanediyl monocarbamate, C10H13NO3; Damascenine, C10H13NO3; L-Homotyrosine, C10H13NO3; L-Tyrosine methyl ester, C10H13NO3; O-BENZYL-l-SERINE, C10H13NO3; alpha-Methyl-m-tyrosine, C10H13NO3; (Z)-Phenylacetaldehyde oxime, C8H9NO; 2&#39;-Aminoacetophenone, C8H9NO; 2,3-Dihydro-1H-pyrrolizine-5-carboxaldehyde, C8H9NO; 2-Acetyl-4-met…
99	194.929	1.62	-		NEG	0
100	195.103	1.48	C11H16O3; C9H12O	[M-H]-; [M+CH3COO]-	NEG	31	Isobutyl 2-furanpropionate, C11H16O3; 2,6-Dimethoxy-4-propylphenol, C11H16O3; 4-(2-hydroxypropoxy)-3,5-dimethyl-Phenol, C11H16O3; Benzenemethanol, 2-(2-hydroxypropoxy)-3-methyl-, C11H16O3; Hexyl 2-furoate, C11H16O3; Isobutyl 2-furanpropionate, C11H16O3; (&plusmn;)-1-(4-Methylphenyl)ethanol, C9H12O; (2-Methoxyethyl)benzene, C9H12O; 1-Methoxy-2,4-dimethylbenzene, C9H12O; 1-Phenyl-1-propanol, C9H12O…
101	195.103	1.16	C11H16O3	[M-H]-	NEG	3	Isobutyl 2-furanpropionate, C11H16O3; 2,6-Dimethoxy-4-propylphenol, C11H16O3; Hexyl 2-furoate, C11H16O3
102	195.139	3.29	C12H20O2; C10H16	[M-H]-; [M+CH3COO]-	NEG	121	Allyl 3-cyclohexylpropionate, C12H20O2; Ethyl 2Z,4E-decadienoic acid, C12H20O2; Geranyl acetate, C12H20O2; Methyl 2-undecynoate, C12H20O2; cis-3-Hexenyl cis-3-hexenoate, C12H20O2; cis-3-Hexenyl trans-2-hexenoate, C12H20O2; cis-3-Hexenyl trans-4-hexenoate, C12H20O2; 3Z,6Z-dodecadienoic acid, C12H20O2; 3Z-Dodecen-11R-olide, C12H20O2; 3Z-Dodecen-11S-olide, C12H20O2; 3Z-Dodecen-12-olide, C12H20O2; 5-…
103	195.176	5.07	C13H24O	[M-H]-	NEG	5	(Z)-4-Dodecenal, C13H24O; 2-Tridecenal, C13H24O; 2-Methylcyclododecanone, C13H24O; 4-(2,6,6-Trimethyl-1-cyclohexenyl)-2-butanol, C13H24O; Dihydrogeranylacetone, C13H24O
104	197.021	1.44	C7H6N2O5	[M-H]-	NEG	1	DNOC, C7H6N2O5
105	197.082	1.25	C10H14O4; C8H10O2	[M-H]-; [M+CH3COO]-	NEG	30	(2E,4E)-2,7-Dimethyl-2,4-octadienedioic acid, C10H14O4; 2,3-Methylene suberic acid, C10H14O4; 3,4-Methylene suberic acid, C10H14O4; 5-(3E-Pentenyl)tetrahydro-2-oxo-3-furancarboxylic acid, C10H14O4; 1,2-Dihydroxymint lactone, C10H14O4; 1-(3,4-Dimethoxyphenyl)ethane-1,2-diol, C10H14O4; 5-tert-Butyl-4-hydroxymethylfuran-2-carboxylic acid, C10H14O4; Paeonilactone A, C10H14O4; cis-2,3-Dihydroxy-2,3-di…
106	197.119	1.51	C9H14O	[M+CH3COO]-	NEG	20	(2E,4E)-nona-2,4,-dienal, C9H14O; (2E,6E)-2,6-Nonadienal, C9H14O; (2E,6Z)-nona-2,6-dienal, C9H14O; (2Z,4E)-nona-2,4,-dienal, C9H14O; (3E,6E)-nona-3,6-dienal, C9H14O; (R)-Cryptone, C9H14O; (Z,Z)-3,6-Nonadienal, C9H14O; 2,6-nonadienal, C9H14O; 2-Pentylfuran, C9H14O; 3,5,5-Trimethyl-3-cyclohexen-1-one, C9H14O; 4-Acetyl-1-methylcyclohexene, C9H14O; 4E,8-Nonadienal, C9H14O; 4Z,8-Nonadienal, C9H14O; 5,…
107	197.155	3.15	C12H22O2	[M-H]-	NEG	26	(¥±)-Citronellyl acetate, C12H22O2; 1-Ethenylhexyl butanoate, C12H22O2; 11-Dodecenoic acid, C12H22O2; 2-Hexenyl hexanoate, C12H22O2; 2-Octenyl butyrate, C12H22O2; 5-Dodecenoic acid, C12H22O2; Allyl nonanoate, C12H22O2; Citronellyl acetate, C12H22O2; Ethyl 2-decenoate, C12H22O2; Ethyl 4-decenoate, C12H22O2; Hexyl 2-methyl-3-pentenoate, C12H22O2; Hexyl 2-methyl-4-pentenoate, C12H22O2; Hexyl 2E-hexe…
108	199	10.39	C4H7O7P	[M+H]+	POS	2	Dihydroxyacetone Phosphate Acyl Ester, C4H7O7P; Phosphoenol-4-deoxy-3-tetrulosonate, C4H7O7P
109	199.001	12.58	C4H7O7P	[M+H]+	POS	2	Dihydroxyacetone Phosphate Acyl Ester, C4H7O7P; Phosphoenol-4-deoxy-3-tetrulosonate, C4H7O7P
110	199.023	20.78	-		NEG	0
111	199.037	11.77	C10H8O3	[M+Na]+	POS	10	1,3,8-Naphthalenertriol, C10H8O3; 1,4,5-Naphthalenetriol, C10H8O3; 10-Hydroxy-2,8-decadiene-4,6-diynoic acid, C10H8O3; 10-hydroxy-8E-Decene-2,4,6-triynoic acid, C10H8O3; 2-Propenal, 3-(1,3-benzodioxol-5-yl)-, C10H8O3; 3-(3,4-Methylenedioxyphenyl)propenal, C10H8O3; 4-Methylumbelliferone, C10H8O3; 7-Hydroxy-6-methyl-2H-1-benzopyran-2-one, C10H8O3; 7-METHOXYCHROMONE, C10H8O3; HERNIARIN, C10H8O3
112	199.075	1.8	C8H16O2S; C13H10O2; C5H11NO4S	[M+Na]+; [M+H]+; [M+NH4]+	POS	11	Methionyl butyrate, C8H16O2S; Methylthiomethyl hexanoate, C8H16O2S; (S)-3-Mercaptohexyl acetate, C8H16O2S; 1,2-Dihydroxyfluorene, C13H10O2; 3,4-Dihydroxyfluorene, C13H10O2; 3-(2-Furanyl)-2-phenyl-2-propenal, C13H10O2; Capillarin, C13H10O2; Dehydrosafynol, C13H10O2; Splitomicin, C13H10O2; p-Hydroxybenzophenone, C13H10O2; Acamprosate, C5H11NO4S
113	199.116	2.57	-		NEG	0
114	200.945	11.39	-		NEG	0
115	200.946	11.72	-		NEG	0
116	201.15	3.62	C11H22O3	[M-H]-	NEG	8	3-Hydroxynonyl acetate, C11H22O3; 10-hydroxy-undecanoic acid, C11H22O3; 11-hydroxy-undecanoic acid, C11H22O3; 2-hydroxy-undecanoic acid, C11H22O3; 3-hydroxy-undecanoic acid, C11H22O3; 3S-hydroxy-undecanoic acid, C11H22O3; 4-hydroxy-undecanoic acid, C11H22O3; Undecanoic acid, 3-hydroxy-, (S)-, C11H22O3
117	202.026	2.7	-		NEG	0
118	202.18	2.6	C11H20O2	[M+NH4]+	POS	30	(Z)-3-Methyl-3-decenoic acid, C11H20O2; (Z)-3-Methyl-4-decenoic acid, C11H20O2; 2-Hexenyl isovalerate, C11H20O2; 2-Hexenyl valerate, C11H20O2; 2-Propenyl octanoate, C11H20O2; 3-Hexenyl 2-methylbutyrate, C11H20O2; 5-Octenyl propanoate, C11H20O2; Cyclohexyl 3-methylbutanoate, C11H20O2; Cyclohexyl pentanoate, C11H20O2; Ethyl (E)-2-nonenoate, C11H20O2; Ethyl 3-cyclohexylpropionate, C11H20O2; Methyl 2…
119	202.969	2.58	ICH2CONH2	[M+NH4]+	POS	1	Iodoacetamide, ICH2CONH2
120	203.108	3.49	C13H16O2	[M-H]-	NEG	14	2-Phenylethyl 3-methyl-2-butenoate, C13H16O2; Phenethyl tiglate, C13H16O2; 3-PRENYL-4-HYDROXYACETOPHENONE, C13H16O2; Plastoquinone-1, C13H16O2; alpha,alpha-Dimethylanisalacetone, C13H16O2; 3-Isovalidene-3alpha,4-dihydrophthalide, C13H16O2; 4-Hydroxy-3-(3-methyl-2-butenyl)acetophenone, C13H16O2; 6-(1-Hydroxyethyl)-2,2-dimethyl-2H-1-benzopyran, C13H16O2; Benzyl 2,3-dimethyl-2-butenoate, C13H16O2; B…
121	203.129	1.15	C10H20O4; C8H16O2	[M-H]-; [M+CH3COO]-	NEG	53	(2xi,6xi)-7-Methyl-3-methylene-1,2,6,7-octanetetrol, C10H20O4; 3,10-dihydroxydecanoic acid, C10H20O4; DG O-7:0, C10H20O4; MG 7:0, C10H20O4; TG dO-7:0, C10H20O4; &alpha;-ethyl caproic acid, C8H16O2; (&plusmn;)-5-Hydroxy-4-octanone, C8H16O2; (3R,5Z)-5-Octene-1,3-diol, C8H16O2; 1,1-Dimethoxy-trans-2-hexene, C8H16O2; 1-Hydroxy-3-octanone, C8H16O2; 2,2-dimethyl-hexanoic acid, C8H16O2; 2-Ethylbutyl ace…
122	205.16	8.65	C14H22O	[M-H]-	NEG	17	9Z,11E,13-Tetradecatrienal, C14H22O; (+)-Mayurone, C14H22O; (+)-trans-alpha-Irone, C14H22O; 15-NORCARYOPHYLLEN-3-ONE, C14H22O; 4-Octylphenol, C14H22O; 4-tert-Octylphenol, C14H22O; CARYLOPHYLLENE OXIDE, C14H22O; Methyl-delta-ionone, C14H22O; 1-(2,6,6-Trimethyl-1-cyclohexen-1-yl)-1-penten-3-one, C14H22O; 1-(2,6,6-Trimethyl-2-cyclohexen-1-yl)-1-penten-3-one, C14H22O; 10-Isopropyl-2,7-dimethyl-1-oxas…
123	206.007	1.26	-		NEG	0
124	206.992	16.21	-		POS	0
125	207.139	2.8	C13H20O2; C11H16	[M-H]-; [M+CH3COO]-	NEG	15	(5R,6S)-5,6-Epoxy-7-megastigmen-9-one, C13H20O2; 4-Heptyloxyphenol, C13H20O2; Ectocarpen, C11H16; (5alpha,8beta,9beta)-5,9-Epoxy-3,6-megastigmadien-8-ol, C13H20O2; 2,3,5,6,8,8a-Hexahydro-2,5,5,8a-tetramethyl-7H-1-benzopyran-7-one, C13H20O2; 5,9:6,9-Diepoxy-4-megastigmene, C13H20O2; Acetal R, C13H20O2; Eremopetasinorol, C13H20O2; (3R,8E)-3-Hydroxy-5,8-megastigmadien-7-one, C13H20O2; (S,E)-Lyratol …
126	207.159	1.22	-		POS	0
127	209.081	12.07	C11H12O4	[M+H]+	POS	15	(R)-2-Benzylsuccinate, C11H12O4; 1-(2-Methoxy-3,4-methylenedioxyphenyl)-1-propanone, C11H12O4; 2,5-Dimethoxycinnamic acid, C11H12O4; 3-(3,4-Dimethoxyphenyl)-2-propenoic acid, C11H12O4; 3-(3-Methoxy-4,5-methylenedioxyphenyl)-2-propen-1-ol, C11H12O4; 5-(3&#39;,5&#39;-Dihydroxyphenyl)-gamma-valerolactone, C11H12O4; 5-(3\',4\'-dihydroxyphenyl)-gamma-valerolactone, C11H12O4; 6-Methoxymellein, C11H12O4…
128	209.081	2.56	C11H12O4	[M+H]+	POS	15	(R)-2-Benzylsuccinate, C11H12O4; 1-(2-Methoxy-3,4-methylenedioxyphenyl)-1-propanone, C11H12O4; 2,5-Dimethoxycinnamic acid, C11H12O4; 3-(3,4-Dimethoxyphenyl)-2-propenoic acid, C11H12O4; 3-(3-Methoxy-4,5-methylenedioxyphenyl)-2-propen-1-ol, C11H12O4; 5-(3&#39;,5&#39;-Dihydroxyphenyl)-gamma-valerolactone, C11H12O4; 5-(3\',4\'-dihydroxyphenyl)-gamma-valerolactone, C11H12O4; 6-Methoxymellein, C11H12O4…
129	209.155	2.33	C13H22O2; C11H18	[M-H]-; [M+CH3COO]-	NEG	31	2-Propenyl cyclohexanebutanoate, C13H22O2; Methyl (2E,6Z)-dodecadienoate, C13H22O2; Neryl propionate, C13H22O2; Propyl 2,4-decadienoate, C13H22O2; (E)-2-Octenyl 2-methyl-(E)-2-butenoate, C13H22O2; (E)-3,7-Dimethyl-2,6-octadienyl propionate, C13H22O2; (E)-3,7-Dimethyl-2,7-octadienyl propionate, C13H22O2; (Z)-3,7-Dimethyl-2,7-octadienyl propionate, C13H22O2; 10-tridecynoic acid, C13H22O2; 11-tridec…
130	209.155	3.14	C13H22O2; C11H18	[M-H]-; [M+CH3COO]-	NEG	31	2-Propenyl cyclohexanebutanoate, C13H22O2; Methyl (2E,6Z)-dodecadienoate, C13H22O2; Neryl propionate, C13H22O2; Propyl 2,4-decadienoate, C13H22O2; (E)-2-Octenyl 2-methyl-(E)-2-butenoate, C13H22O2; (E)-3,7-Dimethyl-2,6-octadienyl propionate, C13H22O2; (E)-3,7-Dimethyl-2,7-octadienyl propionate, C13H22O2; (Z)-3,7-Dimethyl-2,7-octadienyl propionate, C13H22O2; 10-tridecynoic acid, C13H22O2; 11-tridec…
131	210.959	2.75	-		NEG	0
132	211.098	1.39	C11H16O4; C12H12N4; C9H12O2	[M-H]-; [M+CH3COO]-	NEG	18	3,4-Methyleneazelaic acid, C11H16O4; Chrysoidine free base, C12H12N4; MeIQ, C12H12N4; (Dimethoxymethyl)benzene, C9H12O2; 1-(2-Furanyl)-1-pentanone, C9H12O2; 2,6,6-Trimethyl-2-cyclohexene-1,4-dione, C9H12O2; 2,6Z-Nonadien-4-olide, C9H12O2; 2-(Ethoxymethyl)phenol, C9H12O2; 2-Isopropyl-1,4-benzenediol, C9H12O2; 2-Propenyl 2,4-hexadienoate, C9H12O2; 2-isopropoxyphenol, C9H12O2; 3-(4-Hydroxyphenyl)-1-…
133	211.109	2.43	C13H16O	[M+Na]+	POS	6	1-(2,3,6-trimethyl phenyl)-3-Buten-2-one, C13H16O; 1-H-Inden-1-one,2,3-dihydro-3,3,5,6-tetramethyl, C13H16O; 2-Butyl-3-phenyl-2-propen-1-al, C13H16O; 2-tridecene-4,7-diynal, C13H16O; 3-buten-2-one 1-(2,3,6-trimethyl phenyl), C13H16O; 5-Methyl-2-phenyl-2-hexenal, C13H16O
134	211.134	3.36	C12H20O3; C10H16O	[M-H]-; [M+CH3COO]-	NEG	120	Cucurbic acid, C12H20O3; Dihydrojasmonic acid, C12H20O3; Traumatin, C12H20O3; (1R,2S)-3-oxo-2-pentyl-cyclopentaneacetic acid, C12H20O3; (1S,2R)-3-oxo-2-pentyl-cyclopentaneacetic acid, C12H20O3; [(1R,2R)-3-oxo-2-pentylcyclopentyl]acetic acid, C12H20O3; [(1S,2S)-3-oxo-2-pentylcyclopentyl]acetic acid, C12H20O3; {(1R,2S,3S)-3-hydroxy-2-[(2Z)-pent-2-en-1-yl]cyclopentyl}acetic acid, C12H20O3; (+)-7-epi…
135	211.134	3.03	C12H20O3; C10H16O	[M-H]-; [M+CH3COO]-	NEG	120	Cucurbic acid, C12H20O3; Dihydrojasmonic acid, C12H20O3; Traumatin, C12H20O3; (1R,2S)-3-oxo-2-pentyl-cyclopentaneacetic acid, C12H20O3; (1S,2R)-3-oxo-2-pentyl-cyclopentaneacetic acid, C12H20O3; [(1R,2R)-3-oxo-2-pentylcyclopentyl]acetic acid, C12H20O3; [(1S,2S)-3-oxo-2-pentylcyclopentyl]acetic acid, C12H20O3; {(1R,2S,3S)-3-hydroxy-2-[(2Z)-pent-2-en-1-yl]cyclopentyl}acetic acid, C12H20O3; (+)-7-epi…
136	212.956	1.63	-		NEG	0
137	213.114	1.66	C11H18O4	[M-H]-	NEG	2	2-Carboxy-5,7-dimethyl-4-octanolide, C11H18O4; alpha-Carboxy-delta-decalactone, C11H18O4
138	213.15	2.04	C12H22O3; C10H18O	[M-H]-; [M+CH3COO]-	NEG	103	3-Oxododecanoic acid, C12H22O3; 10-hydroxy-11-dodecenoic acid, C12H22O3; 11-oxo-dodecanoic acid, C12H22O3; 12-hydroxy-10-dodecenoic acid, C12H22O3; 12-hydroxy-3Z-dodecenoic acid, C12H22O3; 12-oxo-dodecanoic acid, C12H22O3; 2-oxo-dodecanoic acid, C12H22O3; 3-oxo-dodecanoic acid, C12H22O3; 3R-hydroxy-5Z-dodecenoic acid, C12H22O3; 4-oxo-dodecanoic acid, C12H22O3; 5-Oxododecanoic acid, C12H22O3; 6-hy…
139	214.051	3.18	C12H9NO3; C7H6FNO2	[M-H]-; [M+CH3COO]-	NEG	2	Robustine, C12H9NO3; 2-Fluoro-4-nitrotoluene, C7H6FNO2
140	214.145	1.18	C11H21NO3; C9H17NO	[M-H]-; [M+CH3COO]-	NEG	6	N-Nonanoylglycine, C11H21NO3; Ethyl 3-(N-butylacetamido)propionate, C11H21NO3; 2,2,6,6-Tetramethyl-4-piperidinone, C9H17NO; 2-(1-Pyrrolidinyl)-3-pentanone, C9H17NO; 3-(1-Pyrrolidinyl)-2-pentanone, C9H17NO; N-Methylpelletierine, C9H17NO
141	215.093	1.2	C10H16O5; C8H12O3	[M-H]-; [M+CH3COO]-	NEG	5	DG 7:1, C10H16O5; 2,5-Dimethyl-4-ethoxy-3(2H)-furanone, C8H12O3; 5-oxo-7-octenoic acid, C8H12O3; 7-Octenoic acid, 5-oxo-, C8H12O3; 8-Hydroxy-5,6-octadienoic acid, C8H12O3
142	215.129	1.67	C11H20O4; C9H16O2	[M-H]-; [M+CH3COO]-	NEG	57	Butyl butyryllactate, C11H20O4; DG O-8:1, C11H20O4; MG 8:1, C11H20O4; TG dO-8:1, C11H20O4; Undecanedioic acid, C11H20O4; &alpha;-nonylenic acid, C9H16O2; &beta;-nonylenic acid, C9H16O2; (5R,7S)-7-Methyl-1,6-dioxaspiro[4.5]decane, C9H16O2; (5S,7S)-7-Methyl-1,6-dioxaspiro[4.5]decane, C9H16O2; (E)-2-Methyl-2-butenyl butyrate, C9H16O2; (E)-3-Heptenyl acetate, C9H16O2; (R)-1,7-Dioxaspiro[5.5]undecane,…
143	215.129	2.54	C11H20O4; C9H16O2	[M-H]-; [M+CH3COO]-	NEG	57	Butyl butyryllactate, C11H20O4; DG O-8:1, C11H20O4; MG 8:1, C11H20O4; TG dO-8:1, C11H20O4; Undecanedioic acid, C11H20O4; &alpha;-nonylenic acid, C9H16O2; &beta;-nonylenic acid, C9H16O2; (5R,7S)-7-Methyl-1,6-dioxaspiro[4.5]decane, C9H16O2; (5S,7S)-7-Methyl-1,6-dioxaspiro[4.5]decane, C9H16O2; (E)-2-Methyl-2-butenyl butyrate, C9H16O2; (E)-3-Heptenyl acetate, C9H16O2; (R)-1,7-Dioxaspiro[5.5]undecane,…
144	215.166	2.57	C12H24O3; C10H20O	[M-H]-; [M+CH3COO]-	NEG	69	(R)-3-Hydroxydodecanoic acid, C12H24O3; 12-Hydroxydodecanoic acid, C12H24O3; 3-Hydroxydodecanoic acid, C12H24O3; xi-5-Hydroxydodecanoic acid, C12H24O3; 12-hydroxy-dodecanoic acid, C12H24O3; 2-hydroxy-dodecanoic acid, C12H24O3; 2R-hydroxydodecanoic acid, C12H24O3; 2S-hydroxydodecanoic acid, C12H24O3; 3-hydroxy-dodecanoic acid, C12H24O3; 4-hydroxy-dodecanoic acid, C12H24O3; 4R-hydroxydodecanoic aci…
145	215.166	2.95	C12H24O3; C10H20O	[M-H]-; [M+CH3COO]-	NEG	69	(R)-3-Hydroxydodecanoic acid, C12H24O3; 12-Hydroxydodecanoic acid, C12H24O3; 3-Hydroxydodecanoic acid, C12H24O3; xi-5-Hydroxydodecanoic acid, C12H24O3; 12-hydroxy-dodecanoic acid, C12H24O3; 2-hydroxy-dodecanoic acid, C12H24O3; 2R-hydroxydodecanoic acid, C12H24O3; 2S-hydroxydodecanoic acid, C12H24O3; 3-hydroxy-dodecanoic acid, C12H24O3; 4-hydroxy-dodecanoic acid, C12H24O3; 4R-hydroxydodecanoic aci…
146	215.166	3.34	C12H24O3; C10H20O	[M-H]-; [M+CH3COO]-	NEG	69	(R)-3-Hydroxydodecanoic acid, C12H24O3; 12-Hydroxydodecanoic acid, C12H24O3; 3-Hydroxydodecanoic acid, C12H24O3; xi-5-Hydroxydodecanoic acid, C12H24O3; 12-hydroxy-dodecanoic acid, C12H24O3; 2-hydroxy-dodecanoic acid, C12H24O3; 2R-hydroxydodecanoic acid, C12H24O3; 2S-hydroxydodecanoic acid, C12H24O3; 3-hydroxy-dodecanoic acid, C12H24O3; 4-hydroxy-dodecanoic acid, C12H24O3; 4R-hydroxydodecanoic aci…
147	215.166	5.19	C12H24O3; C10H20O	[M-H]-; [M+CH3COO]-	NEG	69	(R)-3-Hydroxydodecanoic acid, C12H24O3; 12-Hydroxydodecanoic acid, C12H24O3; 3-Hydroxydodecanoic acid, C12H24O3; xi-5-Hydroxydodecanoic acid, C12H24O3; 12-hydroxy-dodecanoic acid, C12H24O3; 2-hydroxy-dodecanoic acid, C12H24O3; 2R-hydroxydodecanoic acid, C12H24O3; 2S-hydroxydodecanoic acid, C12H24O3; 3-hydroxy-dodecanoic acid, C12H24O3; 4-hydroxy-dodecanoic acid, C12H24O3; 4R-hydroxydodecanoic aci…
148	215.166	3.94	C12H24O3; C10H20O	[M-H]-; [M+CH3COO]-	NEG	69	(R)-3-Hydroxydodecanoic acid, C12H24O3; 12-Hydroxydodecanoic acid, C12H24O3; 3-Hydroxydodecanoic acid, C12H24O3; xi-5-Hydroxydodecanoic acid, C12H24O3; 12-hydroxy-dodecanoic acid, C12H24O3; 2-hydroxy-dodecanoic acid, C12H24O3; 2R-hydroxydodecanoic acid, C12H24O3; 2S-hydroxydodecanoic acid, C12H24O3; 3-hydroxy-dodecanoic acid, C12H24O3; 4-hydroxy-dodecanoic acid, C12H24O3; 4R-hydroxydodecanoic aci…
149	220.147	6.06	-		NEG	0
150	220.147	2.95	-		NEG	0
151	221.119	2.09	C13H18O3; C11H14O	[M-H]-; [M+CH3COO]-	NEG	20	(6S)-dehydrovomifoliol, C13H18O3; Hydroxyibuprofen, C13H18O3; (&plusmn;)-2-Methyl-3-(2-methylphenyl)propanal, C11H14O; (&plusmn;)-2-Methyl-3-(4-methylphenyl)propanal, C11H14O; 1-Phenyl-1-pentanone, C11H14O; 2-Methyl-4-phenylbutyraldehyde, C11H14O; 3-Methyl-2-phenylbutanal, C11H14O; 4&#39;-Isopropylacetophenone, C11H14O; 4,10-undecadiynal, C11H14O; 4,4alpha,5,6-Tetrahydro-7-methyl-2(3H)-naphthalen…
152	221.155	6.93	C14H22O2; C12H18	[M-H]-; [M+CH3COO]-	NEG	17	5Z,8Z-Tetradecadien-13R-olide, C14H22O2; 5Z,8Z-Tetradecadien-13S-olide, C14H22O2; 7E,9E,11-Dodecatrienyl acetate, C14H22O2; 7E,9Z,11-Dodecatrienyl acetate, C14H22O2; 7Z,9E,11-Dodecatrienyl acetate, C14H22O2; 9Z-Dodecen-7-ynyl acetate, C14H22O2; 3-NOR-3-OXOPANASINSAN-6-OL, C14H22O2; R-cucujolide V, C14H22O2; S-cucujolide V, C14H22O2; 1,3-Diisopropylbenzene, C12H18; Pregeijerene, C12H18; 2,6-Di-ter…
153	221.155	5.4	C14H22O2; C12H18	[M-H]-; [M+CH3COO]-	NEG	17	5Z,8Z-Tetradecadien-13R-olide, C14H22O2; 5Z,8Z-Tetradecadien-13S-olide, C14H22O2; 7E,9E,11-Dodecatrienyl acetate, C14H22O2; 7E,9Z,11-Dodecatrienyl acetate, C14H22O2; 7Z,9E,11-Dodecatrienyl acetate, C14H22O2; 9Z-Dodecen-7-ynyl acetate, C14H22O2; 3-NOR-3-OXOPANASINSAN-6-OL, C14H22O2; R-cucujolide V, C14H22O2; S-cucujolide V, C14H22O2; 1,3-Diisopropylbenzene, C12H18; Pregeijerene, C12H18; 2,6-Di-ter…
154	222.09	6.72	-		POS	0
155	223.029	13.52	-		NEG	0
156	223.029	2.31	-		NEG	0
157	223.207	2.77	C15H28O	[M-H]-	NEG	14	3-Pentadecenal, C15H28O; 5,10-Pentadecadien-1-ol, C15H28O; 1,14-Pentadecadien-3-one, C15H28O; 10-pentadecenal, C15H28O; 10Z-Pentadecenal, C15H28O; 14-Pentadecen-2-one, C15H28O; 3,7,11-Trimethyl-6E,10-dodecadien-1-ol, C15H28O; 3S,7,11-Trimethyl-6E,10-dodecadien-1-ol, C15H28O; 5-Ethyl-2-tridecen-4-one, C15H28O; 6Z-Pentadecen-2-one, C15H28O; 7-Ethyl-4-tridecen-6-one, C15H28O; 8E,10Z-Pentadecadien-1-…
158	225.111	2.6	C6H10N6	[M+CH3COO]-	NEG	1	Cyromazine, C6H10N6
159	225.114	1.23	C12H18O4; C13H14N4; C10H14O2	[M-H]-; [M+CH3COO]-	NEG	53	3,4-Methylenesebacic acid, C12H18O4; (1R,2S)-3-oxo-2-(5'-hydroxy-2'Z-pentenyl)-cyclopentaneacetic acid, C12H18O4; (1S,2R)-3-oxo-2-(4'-hydroxy-2'Z-pentenyl)-cyclopentaneacetic acid, C12H18O4; {(1R,2R)-2-[(2Z)-5-hydroxypent-2-en-1-yl]-3-oxocyclopentyl}acetic acid, C12H18O4; 12-hydroxyjasmonic acid, C12H18O4; 3,7-Dimethyl-2E,6E-decadien-1,10-dioic acid , C12H18O4; Butopyronoxyl, C12H18O4; Pyridine-2…
160	225.15	3.59	C13H22O3; C11H18O	[M-H]-; [M+CH3COO]-	NEG	15	Methyl dihydrojasmonate, C13H22O3; MG O-10:3, C13H22O3; DIHYDROJASMONIC ACID, METHYL ESTER, C13H22O3; (-)-Nopol, C11H18O; (2E,5E)-Undecadienal, C11H18O; (2E,5Z)-undeca-2,5-dienal, C11H18O; 2,4-Undecadienal, C11H18O; 2,6,6-Trimethyl-1-cyclohexen-1-acetaldehyde, C11H18O; 2-Heptylfuran, C11H18O; 2-Hexylidenecyclopentanone, C11H18O; Dihydrojasmone, C11H18O; Limonene aldehyde, C11H18O; Norecasantalol,…
161	225.15	1.88	C13H22O3; C11H18O	[M-H]-; [M+CH3COO]-	NEG	15	Methyl dihydrojasmonate, C13H22O3; MG O-10:3, C13H22O3; DIHYDROJASMONIC ACID, METHYL ESTER, C13H22O3; (-)-Nopol, C11H18O; (2E,5E)-Undecadienal, C11H18O; (2E,5Z)-undeca-2,5-dienal, C11H18O; 2,4-Undecadienal, C11H18O; 2,6,6-Trimethyl-1-cyclohexen-1-acetaldehyde, C11H18O; 2-Heptylfuran, C11H18O; 2-Hexylidenecyclopentanone, C11H18O; Dihydrojasmone, C11H18O; Limonene aldehyde, C11H18O; Norecasantalol,…
162	226.18	1.96	C13H20O2	[M+NH4]+	POS	14	(3R,8E)-3-Hydroxy-5,8-megastigmadien-7-one, C13H20O2; (5R,6S)-5,6-Epoxy-7-megastigmen-9-one, C13H20O2; (5alpha,8beta,9beta)-5,9-Epoxy-3,6-megastigmadien-8-ol, C13H20O2; (S,E)-Lyratol propanoate, C13H20O2; 2,2,6,7-Tetramethylbicyclo[4.3.0]nona-1(9),4-diene-7,8-diol, C13H20O2; 2,3,5,6,8,8a-Hexahydro-2,5,5,8a-tetramethyl-7H-1-benzopyran-7-one, C13H20O2; 3-Hydroxy-beta-ionone, C13H20O2; 4-Heptyloxyph…
163	227.129	2.55	C12H20O4; C10H16O2	[M-H]-; [M+CH3COO]-	NEG	111	Traumatic acid, C12H20O4; 2E-dodecenedioic acid, C12H20O4; 2Z-Dodecenedioic acid, C12H20O4; 9,12-dioxo-dodecanoic acid, C12H20O4; [(1R,2R)-2-(4-hydroxypentyl)-3-oxocyclopentyl]acetic acid, C12H20O4; [(1R,2R)-2-(5-hydroxypentyl)-3-oxocyclopentyl]acetic acid, C12H20O4; DG O-9:2, C12H20O4; MG 9:2, C12H20O4; 5-Heptyltetrahydro-2-oxo-3-furancarboxylic acid, C12H20O4; (-)-11-hydroxy-9,10-dihydrojasmoni…
164	227.129	1.98	C12H20O4; C10H16O2	[M-H]-; [M+CH3COO]-	NEG	111	Traumatic acid, C12H20O4; 2E-dodecenedioic acid, C12H20O4; 2Z-Dodecenedioic acid, C12H20O4; 9,12-dioxo-dodecanoic acid, C12H20O4; [(1R,2R)-2-(4-hydroxypentyl)-3-oxocyclopentyl]acetic acid, C12H20O4; [(1R,2R)-2-(5-hydroxypentyl)-3-oxocyclopentyl]acetic acid, C12H20O4; DG O-9:2, C12H20O4; MG 9:2, C12H20O4; 5-Heptyltetrahydro-2-oxo-3-furancarboxylic acid, C12H20O4; (-)-11-hydroxy-9,10-dihydrojasmoni…
165	228.161	1.45	C12H23NO3; C10H19NO	[M-H]-; [M+CH3COO]-	NEG	3	N-Decanoylglycine, C12H23NO3; Lupinine, C10H19NO; Nitramine, C10H19NO
166	228.194	20.01	C9H18N6	[M+NH4]+	POS	1	altretamine, C9H18N6
167	228.195	2.11	C13H22O2	[M+NH4]+	POS	11	2-Propenyl cyclohexanebutanoate, C13H22O2; Methyl (2E,6Z)-dodecadienoate, C13H22O2; Neryl propionate, C13H22O2; Propyl 2,4-decadienoate, C13H22O2; Octahydro-2,5,5,8a-tetramethyl-7H-1-benzopyran-7-one, C13H22O2; Tsibulin 1, C13H22O2; Artemisyl propionate, C13H22O2; Citral propylene glycol acetal, C13H22O2; Isobornyl propionate, C13H22O2; Linalyl propionate, C13H22O2; alpha-Terpineol propanoate, C1…
168	228.195	19.4	C13H22O2	[M+NH4]+	POS	28	(E)-2-Octenyl 2-methyl-(E)-2-butenoate, C13H22O2; (E)-3,7-Dimethyl-2,6-octadienyl propionate, C13H22O2; (E)-3,7-Dimethyl-2,7-octadienyl propionate, C13H22O2; (Z)-3,7-Dimethyl-2,7-octadienyl propionate, C13H22O2; 10-Tridecynoic acid, C13H22O2; 11-Tridecynoic acid, C13H22O2; 12-Tridecynoic acid, C13H22O2; 2-Propenyl cyclohexanebutanoate, C13H22O2; 3-Tridecynoic acid, C13H22O2; 3E,5E-tridecadienoic …
169	229.109	1.18	C11H18O5; C9H14O3; C12H22S2	[M-H]-; [M+CH3COO]-	NEG	6	DG 8:1, C11H18O5; TG O-8:1, C11H18O5; 1,4-Ipomeadiol, C9H14O3; Furfural diethyl acetal, C9H14O3; cis-3-Hexenyl pyruvate, C9H14O3; Dicyclohexyl disulfide, C12H22S2
170	229.145	1.93	C12H22O4; C10H18O2	[M-H]-; [M+CH3COO]-	NEG	86	Bis(1-methylethyl) hexanedioate, C12H22O4; Dipropyl hexanedioate, C12H22O4; DG O-9:1, C12H22O4; MG 9:1, C12H22O4; TG dO-9:1, C12H22O4; Dodecanedioic acid, C12H22O4; Dibutyl succinate, C12H22O4; Diisopropyl adipate, C12H22O4; (&plusmn;)-6-Methyl-5-hepten-2-yl acetate, C10H18O2; (&plusmn;)-cis-Linalyl oxide, C10H18O2; (&plusmn;)-trans-Linalyl oxide, C10H18O2; (+)-6-Hydroxy-2,6-dimethyl-7-octen-4-on…
171	229.145	2.27	C12H22O4; C10H18O2	[M-H]-; [M+CH3COO]-	NEG	86	Bis(1-methylethyl) hexanedioate, C12H22O4; Dipropyl hexanedioate, C12H22O4; DG O-9:1, C12H22O4; MG 9:1, C12H22O4; TG dO-9:1, C12H22O4; Dodecanedioic acid, C12H22O4; Dibutyl succinate, C12H22O4; Diisopropyl adipate, C12H22O4; (&plusmn;)-6-Methyl-5-hepten-2-yl acetate, C10H18O2; (&plusmn;)-cis-Linalyl oxide, C10H18O2; (&plusmn;)-trans-Linalyl oxide, C10H18O2; (+)-6-Hydroxy-2,6-dimethyl-7-octen-4-on…
172	229.145	2.97	C12H22O4; C10H18O2	[M-H]-; [M+CH3COO]-	NEG	86	Bis(1-methylethyl) hexanedioate, C12H22O4; Dipropyl hexanedioate, C12H22O4; DG O-9:1, C12H22O4; MG 9:1, C12H22O4; TG dO-9:1, C12H22O4; Dodecanedioic acid, C12H22O4; Dibutyl succinate, C12H22O4; Diisopropyl adipate, C12H22O4; (&plusmn;)-6-Methyl-5-hepten-2-yl acetate, C10H18O2; (&plusmn;)-cis-Linalyl oxide, C10H18O2; (&plusmn;)-trans-Linalyl oxide, C10H18O2; (+)-6-Hydroxy-2,6-dimethyl-7-octen-4-on…
173	229.145	3.54	C12H22O4; C10H18O2	[M-H]-; [M+CH3COO]-	NEG	86	Bis(1-methylethyl) hexanedioate, C12H22O4; Dipropyl hexanedioate, C12H22O4; DG O-9:1, C12H22O4; MG 9:1, C12H22O4; TG dO-9:1, C12H22O4; Dodecanedioic acid, C12H22O4; Dibutyl succinate, C12H22O4; Diisopropyl adipate, C12H22O4; (&plusmn;)-6-Methyl-5-hepten-2-yl acetate, C10H18O2; (&plusmn;)-cis-Linalyl oxide, C10H18O2; (&plusmn;)-trans-Linalyl oxide, C10H18O2; (+)-6-Hydroxy-2,6-dimethyl-7-octen-4-on…
174	229.181	3.64	C13H26O3; C11H22O	[M-H]-; [M+CH3COO]-	NEG	26	13-hydroxy-tridecanoic acid, C13H26O3; 2-hydroxy-tridecanoic acid, C13H26O3; 3-hydroxy-tridecanoic acid, C13H26O3; 3R-hydroxy-tridecanoic acid, C13H26O3; 4-hydroxy-tridecanoic acid, C13H26O3; DG dO-10:1, C13H26O3; MG O-10:1, C13H26O3; TG tO-10:1, C13H26O3; 12-Methoxydodecanoic acid, C13H26O3; 4-Oxatetradecanoic acid, C13H26O3; O-11, C13H26O3; Tridecanoic acid, 3-hydroxy-, (R)-; Tridecanoic acid, …
175	229.181	5.61	C13H26O3; C11H22O	[M-H]-; [M+CH3COO]-	NEG	26	13-hydroxy-tridecanoic acid, C13H26O3; 2-hydroxy-tridecanoic acid, C13H26O3; 3-hydroxy-tridecanoic acid, C13H26O3; 3R-hydroxy-tridecanoic acid, C13H26O3; 4-hydroxy-tridecanoic acid, C13H26O3; DG dO-10:1, C13H26O3; MG O-10:1, C13H26O3; TG tO-10:1, C13H26O3; 12-Methoxydodecanoic acid, C13H26O3; 4-Oxatetradecanoic acid, C13H26O3; O-11, C13H26O3; Tridecanoic acid, 3-hydroxy-, (R)-; Tridecanoic acid, …
176	229.181	4.62	C13H26O3; C11H22O	[M-H]-; [M+CH3COO]-	NEG	26	13-hydroxy-tridecanoic acid, C13H26O3; 2-hydroxy-tridecanoic acid, C13H26O3; 3-hydroxy-tridecanoic acid, C13H26O3; 3R-hydroxy-tridecanoic acid, C13H26O3; 4-hydroxy-tridecanoic acid, C13H26O3; DG dO-10:1, C13H26O3; MG O-10:1, C13H26O3; TG tO-10:1, C13H26O3; 12-Methoxydodecanoic acid, C13H26O3; 4-Oxatetradecanoic acid, C13H26O3; O-11, C13H26O3; Tridecanoic acid, 3-hydroxy-, (R)-; Tridecanoic acid, …
177	233.043	1.25	C16H10S	[M-H]-	NEG	1	Benzo[b]naphtho[2,1-d]thiophene, C16H10S
178	233.191	5.35	C16H26O	[M-H]-	NEG	7	10E,12E,14E-Hexadecatrienal, C16H26O; 10E,12E,14Z-Hexadecatrienal, C16H26O; 13Z-Hexadecen-11-ynal, C16H26O; 4,6,11-hexadecatrienal, C16H26O; 4E,6E,11Z-Hexadecatrienal, C16H26O; 7Z,11Z,13E-Hexadecatrienal, C16H26O; 2,6-Di-tert-butyl-4-ethylphenol, C16H26O
179	235.171	3.84	C15H24O2; C13H20	[M-H]-; [M+CH3COO]-	NEG	49	Geranyl tiglate, C15H24O2; (-)-Kanshone A, C15H24O2; 3,7-EPOXYCARYOPHYLLAN-6-ONE, C15H24O2; 4E,7Z,10Z-Tridecatrienyl acetate, C15H24O2; Capnell-9(12)-ene-8beta,10alpha-diol, C15H24O2; Farnesoic acid, C15H24O2; Helminthosporol, C15H24O2; Kikkanol B, C15H24O2; Latia luciferin, C15H24O2; Limonen-6-ol-pivalate, C15H24O2; Lubimin, C15H24O2; Sirenin, C15H24O2; (6E,8E)-4,6,8-Megastigmatriene, C13H20; 3,…
180	236.106	2.94	-		NEG	0
181	237.114	1.28	C13H18O4; C11H14O2	[M-H]-; [M+CH3COO]-	NEG	29	Benzyl b-L-arabinopyranoside , C13H18O4; 1,1-Dimethylethyl benzoate, C11H14O2; 1-Phenylethyl propanoate, C11H14O2; 1-Phenylpropyl acetate, C11H14O2; 2-Ethoxy-5-(1-propenyl)phenol, C11H14O2; 2-Methylphenyl 2-methylpropanoate, C11H14O2; 2-Methylpropyl benzoate, C11H14O2; 2-Phenylethyl propanoate, C11H14O2; 2-Phenylpropyl acetate, C11H14O2; 3,5-Dimethoxyallylbenzene, C11H14O2; 3-(2-Hydroxy-4-methylp…
182	237.15	2.59	C14H22O3; C12H18O	[M-H]-; [M+CH3COO]-	NEG	19	Geranyl acetoacetate, C14H22O3; (1R,2R)-3-oxo-2-(2'Z-pentenyl)-cyclopentanebutanoic acid, C14H22O3; (1S,2S)-3-oxo-2-(2'Z-pentenyl)-cyclopentanebutanoic acid, C14H22O3; 7-oxo-11E,13-Tetradecadienoic acid, C14H22O3; (9R,13R)-1a,1b-dihomo-jasmonic acid, C14H22O3; (9S,13S)-1a,1b-dihomo-jasmonic acid, C14H22O3; Sundiversifolide, C14H22O3; 11-Methyl-7-oxatetracyclo[6.3.1.01,6.04,11]dodecane, C12H18O; 2…
183	238.994	2.04	-		NEG	0
184	239.06	2.31	C6H12O4S; C7H8N4S; C9H20OS3	[M+CH3COO]-; [M-H]-	NEG	4	5-Methylthio-D-ribose, C6H12O4S; 5-Methylthioribose, C6H12O4S; 6-(Ethylthio)purine, C7H8N4S; Propyl 1-(propylsulfinyl)propyl disulfide, C9H20OS3
185	239.068	4.24	C8H17O6P; C10H12N2O5; C8H8N2O3	[M-H]-; [M+CH3COO]-	NEG	6	LPA O-5:1, C8H17O6P; Dinoseb, C10H12N2O5; Dinoterb, C10H12N2O5; Isonicotinylglycine, C8H8N2O3; Nicotinuric acid, C8H8N2O3; (¥±)-2-(1-Methylpropyl)-4,6-dinitrophenol, C10H12N2O5
186	239.09	1.28	-		NEG	0
187	239.093	2	C12H16O5; C10H12O3	[M-H]-; [M+CH3COO]-	NEG	26	3-Carboxy-4-methyl-5-propyl-2-furanpropionic acid, C12H16O5; 3-carboxy-4-methyl-5-propyl-2-furanpropanoic acid, C12H16O5; 2-Hydroxy-3-(4-methoxyethylphenoxy)-propanoic acid, C12H16O5; CMPF, C12H16O5; Isopropyl 3-(3,4-dihydroxyphenyl)-2-hydroxypropanoate, C12H16O5; 1-(2,4-Dihydroxyphenyl)-1-butanone, C10H12O3; 10-hydroxy-2E,8E-Decadiene-4,6-diynoic acid, C10H12O3; 10-hydroxy-2E,8Z-Decadiene-4,6-di…
188	239.129	3.28	C13H20O4; C11H16O2	[M-H]-; [M+CH3COO]-	NEG	14	MG 10:3, C13H20O4; (+)-Myrtenyl formate, C11H16O2; 2,2,7,7-Tetramethyl-1,6-dioxaspiro[4.4]nona-3,8-diene, C11H16O2; 2-Phenylpropionaldehyde dimethyl acetal, C11H16O2; 3-tert-Butyl-5-methylcatechol, C11H16O2; 4-(Butoxymethyl)phenol, C11H16O2; 7E,10-undecadien-4-olide, C11H16O2; Bovolide, C11H16O2; Dihydroactinidiolide, C11H16O2; Jasmolone, C11H16O2; Norecasantalic acid, C11H16O2; formyl 2E,4E,6Z-d…
189	239.166	5.06	C14H24O3; C12H20O	[M-H]-; [M+CH3COO]-	NEG	26	DG dO-11:3, C14H24O3; MG O-11:3, C14H24O3; (1R,2R)-3-oxo-2-pentyl-cyclopentanebutanoic acid, C14H24O3; (1S,2S)-3-oxo-2-pentyl-cyclopentanebutanoic acid, C14H24O3; 7-oxo-11E-Tetradecenoic acid, C14H24O3; 7-oxo-11Z-Tetradecenoic acid, C14H24O3; (2E,4E)-2,4-Dodecadienal, C12H20O; (3Z,6Z,9Z)-dodecatrienol, C12H20O; 2-trans-6-cis-Dodecadienal, C12H20O; 3,6,8-dodecatrien-1-ol, C12H20O; 3Z,6E,8E-Dodecat…
190	239.166	5.43	C14H24O3; C12H20O	[M-H]-; [M+CH3COO]-	NEG	26	DG dO-11:3, C14H24O3; MG O-11:3, C14H24O3; (1R,2R)-3-oxo-2-pentyl-cyclopentanebutanoic acid, C14H24O3; (1S,2S)-3-oxo-2-pentyl-cyclopentanebutanoic acid, C14H24O3; 7-oxo-11E-Tetradecenoic acid, C14H24O3; 7-oxo-11Z-Tetradecenoic acid, C14H24O3; (2E,4E)-2,4-Dodecadienal, C12H20O; (3Z,6Z,9Z)-dodecatrienol, C12H20O; 2-trans-6-cis-Dodecadienal, C12H20O; 3,6,8-dodecatrien-1-ol, C12H20O; 3Z,6E,8E-Dodecat…
191	239.166	4.72	C14H24O3; C12H20O	[M-H]-; [M+CH3COO]-	NEG	26	DG dO-11:3, C14H24O3; MG O-11:3, C14H24O3; (1R,2R)-3-oxo-2-pentyl-cyclopentanebutanoic acid, C14H24O3; (1S,2S)-3-oxo-2-pentyl-cyclopentanebutanoic acid, C14H24O3; 7-oxo-11E-Tetradecenoic acid, C14H24O3; 7-oxo-11Z-Tetradecenoic acid, C14H24O3; (2E,4E)-2,4-Dodecadienal, C12H20O; (3Z,6Z,9Z)-dodecatrienol, C12H20O; 2-trans-6-cis-Dodecadienal, C12H20O; 3,6,8-dodecatrien-1-ol, C12H20O; 3Z,6E,8E-Dodecat…
192	239.166	2.77	C14H24O3; C12H20O	[M-H]-; [M+CH3COO]-	NEG	26	DG dO-11:3, C14H24O3; MG O-11:3, C14H24O3; (1R,2R)-3-oxo-2-pentyl-cyclopentanebutanoic acid, C14H24O3; (1S,2S)-3-oxo-2-pentyl-cyclopentanebutanoic acid, C14H24O3; 7-oxo-11E-Tetradecenoic acid, C14H24O3; 7-oxo-11Z-Tetradecenoic acid, C14H24O3; (2E,4E)-2,4-Dodecadienal, C12H20O; (3Z,6Z,9Z)-dodecatrienol, C12H20O; 2-trans-6-cis-Dodecadienal, C12H20O; 3,6,8-dodecatrien-1-ol, C12H20O; 3Z,6E,8E-Dodecat…
193	239.166	3.73	C14H24O3; C12H20O	[M-H]-; [M+CH3COO]-	NEG	26	DG dO-11:3, C14H24O3; MG O-11:3, C14H24O3; (1R,2R)-3-oxo-2-pentyl-cyclopentanebutanoic acid, C14H24O3; (1S,2S)-3-oxo-2-pentyl-cyclopentanebutanoic acid, C14H24O3; 7-oxo-11E-Tetradecenoic acid, C14H24O3; 7-oxo-11Z-Tetradecenoic acid, C14H24O3; (2E,4E)-2,4-Dodecadienal, C12H20O; (3Z,6Z,9Z)-dodecatrienol, C12H20O; 2-trans-6-cis-Dodecadienal, C12H20O; 3,6,8-dodecatrien-1-ol, C12H20O; 3Z,6E,8E-Dodecat…
194	241.036	12.75	C6H7F3N4OS	[M+H]+	POS	1	Thiazafluron, C6H7F3N4OS
195	241.145	2.14	C13H22O4; C14H18N4; C11H18O2	[M-H]-; [M+CH3COO]-	NEG	39	DG O-10:2, C13H22O4; MG 10:2, C13H22O4; TG dO-10:2, C13H22O4; 2-Carboxy-4-dodecanolide, C13H22O4; amprolium, C14H18N4; (2E,6Z)-2,6-Nonadien-1-Yl acetate, C11H18O2; (3E,6Z)-Nonadien-1-yl acetate, C11H18O2; (E)-2-Hexenyl 2-methyl-(E)-2-butenoate, C11H18O2; (Z)-3,7-Dimethyl-2,6-octadienyl formate, C11H18O2; 10-undecynoic acid, C11H18O2; 2,2,7,7-Tetramethyl-1,6-dioxaspiro[4.4]non-3-ene, C11H18O2; 2-U…
196	241.145	2.48	C13H22O4; C14H18N4; C11H18O2	[M-H]-; [M+CH3COO]-	NEG	39	DG O-10:2, C13H22O4; MG 10:2, C13H22O4; TG dO-10:2, C13H22O4; 2-Carboxy-4-dodecanolide, C13H22O4; amprolium, C14H18N4; (2E,6Z)-2,6-Nonadien-1-Yl acetate, C11H18O2; (3E,6Z)-Nonadien-1-yl acetate, C11H18O2; (E)-2-Hexenyl 2-methyl-(E)-2-butenoate, C11H18O2; (Z)-3,7-Dimethyl-2,6-octadienyl formate, C11H18O2; 10-undecynoic acid, C11H18O2; 2,2,7,7-Tetramethyl-1,6-dioxaspiro[4.4]non-3-ene, C11H18O2; 2-U…
197	241.145	3.13	C13H22O4; C14H18N4; C11H18O2	[M-H]-; [M+CH3COO]-	NEG	39	DG O-10:2, C13H22O4; MG 10:2, C13H22O4; TG dO-10:2, C13H22O4; 2-Carboxy-4-dodecanolide, C13H22O4; amprolium, C14H18N4; (2E,6Z)-2,6-Nonadien-1-Yl acetate, C11H18O2; (3E,6Z)-Nonadien-1-yl acetate, C11H18O2; (E)-2-Hexenyl 2-methyl-(E)-2-butenoate, C11H18O2; (Z)-3,7-Dimethyl-2,6-octadienyl formate, C11H18O2; 10-undecynoic acid, C11H18O2; 2,2,7,7-Tetramethyl-1,6-dioxaspiro[4.4]non-3-ene, C11H18O2; 2-U…
198	242.176	19.36	C13H25NO3; C11H21NO	[M-H]-; [M+CH3COO]-	NEG	2	N-Undecanoylglycine, C13H25NO3; Tecostanine, C11H21NO
199	242.177	1.88	C13H25NO3; C11H21NO	[M-H]-; [M+CH3COO]-	NEG	2	N-Undecanoylglycine, C13H25NO3; Tecostanine, C11H21NO
200	242.177	19.95	C13H25NO3; C11H21NO	[M-H]-; [M+CH3COO]-	NEG	2	N-Undecanoylglycine, C13H25NO3; Tecostanine, C11H21NO
201	243.16	2.33	C13H24O4; C11H20O2	[M-H]-; [M+CH3COO]-	NEG	82	(¥±)-1,4-Nonanediol diacetate, C13H24O4; 2-methyl-dodecanedioic acid, C13H24O4; 3-methyl-dodecanedioic acid, C13H24O4; 4-methyl-dodecanedioic acid, C13H24O4; 6-methyl-dodecanedioic acid, C13H24O4; Tridecanedioic acid, C13H24O4; DG O-10:1, C13H24O4; MG 10:1, C13H24O4; TG dO-10:1, C13H24O4; 1,11-Undecanedicarboxylic acid, C13H24O4; (&plusmn;)-1,4-Nonanediol diacetate, C13H24O4; (2S,6R,8S)-2,8-Dimet…
202	243.16	3.73	C13H24O4; C11H20O2	[M-H]-; [M+CH3COO]-	NEG	82	(¥±)-1,4-Nonanediol diacetate, C13H24O4; 2-methyl-dodecanedioic acid, C13H24O4; 3-methyl-dodecanedioic acid, C13H24O4; 4-methyl-dodecanedioic acid, C13H24O4; 6-methyl-dodecanedioic acid, C13H24O4; Tridecanedioic acid, C13H24O4; DG O-10:1, C13H24O4; MG 10:1, C13H24O4; TG dO-10:1, C13H24O4; 1,11-Undecanedicarboxylic acid, C13H24O4; (&plusmn;)-1,4-Nonanediol diacetate, C13H24O4; (2S,6R,8S)-2,8-Dimet…
203	243.161	1.44	C13H24O4; C11H20O2	[M-H]-; [M+CH3COO]-	NEG	82	(¥±)-1,4-Nonanediol diacetate, C13H24O4; 2-methyl-dodecanedioic acid, C13H24O4; 3-methyl-dodecanedioic acid, C13H24O4; 4-methyl-dodecanedioic acid, C13H24O4; 6-methyl-dodecanedioic acid, C13H24O4; Tridecanedioic acid, C13H24O4; DG O-10:1, C13H24O4; MG 10:1, C13H24O4; TG dO-10:1, C13H24O4; 1,11-Undecanedicarboxylic acid, C13H24O4; (&plusmn;)-1,4-Nonanediol diacetate, C13H24O4; (2S,6R,8S)-2,8-Dimet…
204	243.197	7.65	C14H28O3; C12H24O	[M-H]-; [M+CH3COO]-	NEG	53	(R)-3-Hydroxy-tetradecanoic acid, C14H28O3; 2-Hydroxymyristic acid, C14H28O3; Ethyl 3-hydroxydodecanoate, C14H28O3; 14-hydroxy-tetradecanoic acid, C14H28O3; 2-hydroxy-tetradecanoic acid, C14H28O3; DG dO-11:1, C14H28O3; MG O-11:1, C14H28O3; TG tO-11:1, C14H28O3; &alpha;-hydroxy myristic acid, C14H28O3; 10-hydroxy-tetradecanoic acid, C14H28O3; 11-hydroxy-tetradecanoic acid, C14H28O3; 11S-hydroxy-te…
205	243.197	6.62	C14H28O3; C12H24O	[M-H]-; [M+CH3COO]-	NEG	53	(R)-3-Hydroxy-tetradecanoic acid, C14H28O3; 2-Hydroxymyristic acid, C14H28O3; Ethyl 3-hydroxydodecanoate, C14H28O3; 14-hydroxy-tetradecanoic acid, C14H28O3; 2-hydroxy-tetradecanoic acid, C14H28O3; DG dO-11:1, C14H28O3; MG O-11:1, C14H28O3; TG tO-11:1, C14H28O3; &alpha;-hydroxy myristic acid, C14H28O3; 10-hydroxy-tetradecanoic acid, C14H28O3; 11-hydroxy-tetradecanoic acid, C14H28O3; 11S-hydroxy-te…
206	244.191	9.73	C13H22O3; C13H25NO3	[M+NH4]+; [M+H]+	POS	5	Methyl dihydrojasmonate, C13H22O3; N-Undecanoylglycine, C13H25NO3; 4,5-Dihydrovomifoliol, C13H22O3; DIHYDROJASMONIC ACID, METHYL ESTER, C13H22O3; Riesling acetal, C13H22O3
207	245.14	1.14	C12H22O5; C10H18O3	[M-H]-; [M+CH3COO]-	NEG	42	3-Hydroxydodecanedioic acid, C12H22O5; DG 9:0, C12H22O5; TG O-9:0, C12H22O5; Dibutyl malate, C12H22O5; 3-hydroxy-dodecanedioic acid, C12H22O5; (1R,2R,4R)-1,8-Epoxy-p-menthane-2,4-diol, C10H18O3; (1S,2S,4S,5R)-1,8-Epoxy-p-menthane-2,5-diol, C10H18O3; (1beta,2beta,5beta)-p-Menth-3-ene-1,2,5-triol, C10H18O3; (3R)-6-Hydroxy-3-isopropenyl-heptanoate, C10H18O3; (3S)-6-Hydroxy-3-isopropenyl-heptanoate, …
208	247.002	12.35	-		POS	0
209	247.014	2.34	-		NEG	0
210	247.134	3.24	C15H20O3; C13H16O	[M-H]-; [M+CH3COO]-	NEG	63	(-)-Merulidial, C15H20O3; (-)-abscisic aldehyde, C15H20O3; 1,2-Dihydrosantonin, C15H20O3; 2,4-Pentadienoic acid, 3-methyl-5-(2,6,6-trimethyl-3-oxo-1-cyclohexen-1-yl)-, C15H20O3; 2-(4-(((1R,2R)-2-hydroxycyclopentyl)methyl)phenyl)propanoic acid, C15H20O3; 2-(4-(((1R,2S)-2-hydroxycyclopentyl)methyl)phenyl)propanoic acid, C15H20O3; Artemorin, C15H20O3; Canellal, C15H20O3; Confertin, C15H20O3; Damsin,…
211	247.171	6.27	C16H24O2	[M-H]-	NEG	24	2-Phenylethyl octanoate, C16H24O2; Dimethylbenzyl carbinyl hexanoate, C16H24O2; Octyl phenylacetate, C16H24O2; 6Z,9Z,12Z,15Z-hexadecatetraenoic acid, C16H24O2; 16:4(4Z,7Z,10Z,13Z), C16H24O2; 16:4(6,9,12,15), C16H24O2; 16:4(6Z,9Z,12Z,15Z), C16H24O2; 2E,6Z,8Z,12E-hexadecatetraenoic acid, C16H24O2; 2E,6Z,8Z,12Z-hexadecatetraenoic acid, C16H24O2; 2Z,6Z,8Z,12E-hexadecatetraenoic acid, C16H24O2; 2Z,6Z,…
212	249.15	4.32	C15H22O3; C10H19FO2; C13H18O	[M-H]-; [M+CH3COO]-	NEG	40	(+)-Armillarin, C15H22O3; 2-Ethylhexyl-4-hydroxybenzoate, C15H22O3; Arbusculin A, C15H22O3; Gemfibrozil, metabolite II, C15H22O3; Ngaione (-), C15H22O3; Octisalate, C15H22O3; Warburganal, C15H22O3; Xanthoxin, C15H22O3; 10-fluoro-capric acid, C10H19FO2; 2,2,6,7-Tetramethylbicyclo[4.3.0]nona-1(9),4-dien-8-one, C13H18O; 2-(3-Phenylpropyl)tetrahydrofuran, C13H18O; 3,5,8-Megastigmatrien-7-one, C13H18O…
213	249.186	3.72	C16H26O2; C14H22	[M-H]-; [M+CH3COO]-	NEG	30	(E)-2-Hexenyl (E)-7,9-decadienoate, C16H26O2; 3E,8Z,11Z-Tetradecatrienyl acetate, C16H26O2; 4,7,10,13-Hexadecatetraenoic acid, C16H26O2; 4,7,10-hexadecatrienoic acid, C16H26O2; 5E,8E,11E-hexadecatrienoic acid, C16H26O2; 6,10,14-hexadecatrienoic acid, C16H26O2; 6,9,12-hexadecatrienoic acid, C16H26O2; 6Z,9Z,12Z-hexadecatrienoic acid, C16H26O2; 7Z,10Z,13Z-hexadecatrienoic acid, C16H26O2; 9,12,15-hex…
214	250.145	14.79	C14H21NO3; C12H17NO	[M-H]-; [M+CH3COO]-	NEG	12	Furmecyclox, C14H21NO3; 3,4-Dimethylmethcathinone , C12H17NO; 3-Ethylmethcathinone, C12H17NO; 3-Methylethcathinone, C12H17NO; 4 Methyl N-ethylcathinone, C12H17NO; 4-Ethylmethcathinone, C12H17NO; N,N-Diethylphenylacetamide, C12H17NO; N-Acetyl-2,6-diethylaniline, C12H17NO; N-Ethyl-N-Methylcathinone, C12H17NO; Pentedrone, C12H17NO; Phendimetrazine, C12H17NO; diethyltoluamide, C12H17NO
215	250.145	8.98	C14H21NO3; C12H17NO	[M-H]-; [M+CH3COO]-	NEG	12	Furmecyclox, C14H21NO3; 3,4-Dimethylmethcathinone , C12H17NO; 3-Ethylmethcathinone, C12H17NO; 3-Methylethcathinone, C12H17NO; 4 Methyl N-ethylcathinone, C12H17NO; 4-Ethylmethcathinone, C12H17NO; N,N-Diethylphenylacetamide, C12H17NO; N-Acetyl-2,6-diethylaniline, C12H17NO; N-Ethyl-N-Methylcathinone, C12H17NO; Pentedrone, C12H17NO; Phendimetrazine, C12H17NO; diethyltoluamide, C12H17NO
216	250.145	12.73	C14H21NO3; C12H17NO	[M-H]-; [M+CH3COO]-	NEG	12	Furmecyclox, C14H21NO3; 3,4-Dimethylmethcathinone , C12H17NO; 3-Ethylmethcathinone, C12H17NO; 3-Methylethcathinone, C12H17NO; 4 Methyl N-ethylcathinone, C12H17NO; 4-Ethylmethcathinone, C12H17NO; N,N-Diethylphenylacetamide, C12H17NO; N-Acetyl-2,6-diethylaniline, C12H17NO; N-Ethyl-N-Methylcathinone, C12H17NO; Pentedrone, C12H17NO; Phendimetrazine, C12H17NO; diethyltoluamide, C12H17NO
217	250.145	2.72	C14H21NO3; C12H17NO	[M-H]-; [M+CH3COO]-	NEG	12	Furmecyclox, C14H21NO3; 3,4-Dimethylmethcathinone , C12H17NO; 3-Ethylmethcathinone, C12H17NO; 3-Methylethcathinone, C12H17NO; 4 Methyl N-ethylcathinone, C12H17NO; 4-Ethylmethcathinone, C12H17NO; N,N-Diethylphenylacetamide, C12H17NO; N-Acetyl-2,6-diethylaniline, C12H17NO; N-Ethyl-N-Methylcathinone, C12H17NO; Pentedrone, C12H17NO; Phendimetrazine, C12H17NO; diethyltoluamide, C12H17NO
218	251.047	4.06	-		POS	0
219	251.129	1.27	C14H20O4; C12H16O2	[M-H]-; [M+CH3COO]-	NEG	33	3-Ethyl-1,2-cyclopentanedione, C14H20O4; 3-Methyl-1,2-cyclohexanedione, C14H20O4; 1-Ethoxy-2-methoxy-4-(1-propenyl)benzene, C12H16O2; 1-Phenylethyl butyrate, C12H16O2; 1-Phenylethyl isobutyrate, C12H16O2; 11,12,13-Trinor-1(10)-spirovetivene-2,7-dione, C12H16O2; 11,12,13-Trinor-1,3,5-bisabolatrien-10-oic acid, C12H16O2; 2-(2-Hydroxy-4-methylphenyl)-3-pentanone, C12H16O2; 2-Benzyl-4,5-dimethyl-1,3-…
220	251.166	2.37	C15H24O3; C13H20O	[M-H]-; [M+CH3COO]-	NEG	53	(+)-2-Sterpurene-6,12,15-triol, C15H24O3; 9-Hydroxy-helminthosporol, C15H24O3; Cuauhtemone, C15H24O3; Dendrobane A, C15H24O3; Indicumenone, C15H24O3; Juvenile hormone III acid, C15H24O3; Kikkanol C, C15H24O3; Kikkanol E, C15H24O3; PUNCTAPORIN B, C15H24O3; Sugetriol, C15H24O3; (2E,4Z,7Z)-2,4,7-Tridecatrienal, C13H20O; (E)-5,8-Megastigmadien-4-one, C13H20O; (R)-(E)-4,7-Megastigmadien-9-one, C13H20O…
221	251.184	1.13	-		POS	0
222	253.031	1.89	-		NEG	0
223	253.181	4.35	C15H26O3; C13H22O	[M-H]-; [M+CH3COO]-	NEG	26	formyl 7-oxo-11E-tetradecenoate, C15H26O3; DG dO-12:3, C15H26O3; MG O-12:3, C15H26O3; TG tO-12:3, C15H26O3; 7-Drimene-11,12,14-triol, C15H26O3; Chrysanthetriol, C15H26O3; Kikkanol A, C15H26O3; Kikkanol D, C15H26O3; Kikkanol F, C15H26O3; Prohydrojasmon, C15H26O3; (+/-)-[R-(E)]-5-Isopropyl-8-methylnona-6,8-dien-2-one, C13H22O; (E)-2-(2-Octenyl)cyclopentanone, C13H22O; 4,7-Megastigmadien-9-ol, C13H2…
224	253.181	6.37	C15H26O3; C13H22O	[M-H]-; [M+CH3COO]-	NEG	26	formyl 7-oxo-11E-tetradecenoate, C15H26O3; DG dO-12:3, C15H26O3; MG O-12:3, C15H26O3; TG tO-12:3, C15H26O3; 7-Drimene-11,12,14-triol, C15H26O3; Chrysanthetriol, C15H26O3; Kikkanol A, C15H26O3; Kikkanol D, C15H26O3; Kikkanol F, C15H26O3; Prohydrojasmon, C15H26O3; (+/-)-[R-(E)]-5-Isopropyl-8-methylnona-6,8-dien-2-one, C13H22O; (E)-2-(2-Octenyl)cyclopentanone, C13H22O; 4,7-Megastigmadien-9-ol, C13H2…
225	253.218	8.25	C16H30O2	[M-H]-	NEG	81	(E)-11-Hexadecenoic acid, C16H30O2; (E)-3-Hexadecenoic acid, C16H30O2; (E)-6-Hexadecenoic acid, C16H30O2; (Z)-13-Hexadecenoic acid, C16H30O2; (Z)-14-Methyl-6-pentadecenoic acid, C16H30O2; (Z)-5-Hexadecenoic acid, C16H30O2; Citronellyl hexanoate, C16H30O2; Hexadecenoate (n-C16:1), C16H30O2; Hypogeic acid, C16H30O2; Palmitelaidic acid, C16H30O2; Palmitoleic acid, C16H30O2; (Z)-7-Dodecenyl butyrate,…
226	254.95	1.47	-		NEG	0
227	254.95	2.87	-		NEG	0
228	255.114	1.15	C15H16N2O2	[M-H]-	NEG	3	1-(9H-Pyrido[3,4-b]indol-1-yl)-1,4-butanediol, C15H16N2O2; Ancymidol, C15H16N2O2; BMPN-benzoic acid, C15H16N2O2
229	255.233	19.75	C16H32O2; C14H28	[M-H]-; [M+CH3COO]-	NEG	44	Butyl dodecanoate, C16H32O2; Dodecyl 2-methylpropanoate, C16H32O2; Dodecyl butyrate, C16H32O2; Ethyl tetradecanoate, C16H32O2; Hexadecanoate (n-C16:0), C16H32O2; Hexyl decanoate, C16H32O2; Octyl octanoate, C16H32O2; Palmitic acid, C16H32O2; 10,13-dimethyltetradecanoic acid, C16H32O2; 14-methyl-pentadecanoic acid, C16H32O2; hexadecanoic acid, C16H32O2; 13,13-dimethyl-tetradecanoic acid, C16H32O2; …
230	256.192	2.58	C14H27NO3; C12H23NO	[M-H]-; [M+CH3COO]-	NEG	2	N-Lauroylglycine, C14H27NO3; N-methylundec-10-enamide, C12H23NO
231	257.14	1.21	C13H22O5	[M-H]-	NEG	2	DG 10:1, C13H22O5; TG O-10:1, C13H22O5
232	257.14	2.18	C13H22O5	[M-H]-	NEG	2	DG 10:1, C13H22O5; TG O-10:1, C13H22O5
233	257.155	6.89	C17H22O2; C15H18	[M-H]-; [M+CH3COO]-	NEG	17	(all-E)-1,8,10-Heptadecatriene-4,6-diyne-3,12-diol, C17H22O2; Falcarinolone, C17H22O2; Geranyl benzoate, C17H22O2; Ginsenoyne A, C17H22O2; 1,9Z,16-heptadecatrien-4,6-diyn-3,8-diol, C17H22O2; 5,8,11-heptadecatriynoic acid, C17H22O2; Cicutoxin, C17H22O2; Enanthotoxin, C17H22O2; O-1602, C17H22O2; O-1821, C17H22O2; heptadeca-1,9Z,16-trien-4,6-diyn-3,8-diol, C17H22O2; Cadalene, C15H18; guaiazulene, C1…
234	257.176	3.76	C14H26O4; C12H22O2	[M-H]-; [M+CH3COO]-	NEG	77	Diethyl decanedioate, C14H26O4; Diisobutyl adipate, C14H26O4; DG O-11:1, C14H26O4; MG 11:1, C14H26O4; TG dO-11:1, C14H26O4; Tetradecanedioic acid, C14H26O4; 2-methyl-tridecanedioic acid, C14H26O4; 3-methyl-tridecanedioic acid, C14H26O4; 4-methyl-tridecanedioic acid, C14H26O4; Dibutyl adipate, C14H26O4; (-)-Menthyl acetate, C12H22O2; (2S,4R,6R,8S)-2,4,8-Trimethyl-1,7-dioxaspiro-[5.5]undecane, C12H…
235	257.176	6.25	C14H26O4; C12H22O2	[M-H]-; [M+CH3COO]-	NEG	77	Diethyl decanedioate, C14H26O4; Diisobutyl adipate, C14H26O4; DG O-11:1, C14H26O4; MG 11:1, C14H26O4; TG dO-11:1, C14H26O4; Tetradecanedioic acid, C14H26O4; 2-methyl-tridecanedioic acid, C14H26O4; 3-methyl-tridecanedioic acid, C14H26O4; 4-methyl-tridecanedioic acid, C14H26O4; Dibutyl adipate, C14H26O4; (-)-Menthyl acetate, C12H22O2; (2S,4R,6R,8S)-2,4,8-Trimethyl-1,7-dioxaspiro-[5.5]undecane, C12H…
236	257.176	4.52	C14H26O4; C12H22O2	[M-H]-; [M+CH3COO]-	NEG	77	Diethyl decanedioate, C14H26O4; Diisobutyl adipate, C14H26O4; DG O-11:1, C14H26O4; MG 11:1, C14H26O4; TG dO-11:1, C14H26O4; Tetradecanedioic acid, C14H26O4; 2-methyl-tridecanedioic acid, C14H26O4; 3-methyl-tridecanedioic acid, C14H26O4; 4-methyl-tridecanedioic acid, C14H26O4; Dibutyl adipate, C14H26O4; (-)-Menthyl acetate, C12H22O2; (2S,4R,6R,8S)-2,4,8-Trimethyl-1,7-dioxaspiro-[5.5]undecane, C12H…
237	257.176	1.89	C14H26O4; C12H22O2	[M-H]-; [M+CH3COO]-	NEG	77	Diethyl decanedioate, C14H26O4; Diisobutyl adipate, C14H26O4; DG O-11:1, C14H26O4; MG 11:1, C14H26O4; TG dO-11:1, C14H26O4; Tetradecanedioic acid, C14H26O4; 2-methyl-tridecanedioic acid, C14H26O4; 3-methyl-tridecanedioic acid, C14H26O4; 4-methyl-tridecanedioic acid, C14H26O4; Dibutyl adipate, C14H26O4; (-)-Menthyl acetate, C12H22O2; (2S,4R,6R,8S)-2,4,8-Trimethyl-1,7-dioxaspiro-[5.5]undecane, C12H…
238	257.212	8.97	C15H30O3; C13H26O	[M-H]-; [M+CH3COO]-	NEG	25	10-Hydroxymyristic acid methyl ester, C15H30O3; Ethyl 3-hydroxytridecanoate, C15H30O3; 11-hydroxy-pentadecanoic acid, C15H30O3; 15-hydroxy-pentadecanoic acid, C15H30O3; 2-hydroxy-pentadecanoic acid, C15H30O3; 2R-hydroxy-pentadecanoic acid, C15H30O3; 3-hydroxy-pentadecanoic acid, C15H30O3; 3R-hydroxy-pentadecanoic acid, C15H30O3; 3S-hydroxy-pentadecanoic acid, C15H30O3; 4-hydroxy-pentadecanoic aci…
239	257.212	7.13	C15H30O3; C13H26O	[M-H]-; [M+CH3COO]-	NEG	25	10-Hydroxymyristic acid methyl ester, C15H30O3; Ethyl 3-hydroxytridecanoate, C15H30O3; 11-hydroxy-pentadecanoic acid, C15H30O3; 15-hydroxy-pentadecanoic acid, C15H30O3; 2-hydroxy-pentadecanoic acid, C15H30O3; 2R-hydroxy-pentadecanoic acid, C15H30O3; 3-hydroxy-pentadecanoic acid, C15H30O3; 3R-hydroxy-pentadecanoic acid, C15H30O3; 3S-hydroxy-pentadecanoic acid, C15H30O3; 4-hydroxy-pentadecanoic aci…
240	257.213	6.56	C15H30O3; C13H26O	[M-H]-; [M+CH3COO]-	NEG	25	10-Hydroxymyristic acid methyl ester, C15H30O3; Ethyl 3-hydroxytridecanoate, C15H30O3; 11-hydroxy-pentadecanoic acid, C15H30O3; 15-hydroxy-pentadecanoic acid, C15H30O3; 2-hydroxy-pentadecanoic acid, C15H30O3; 2R-hydroxy-pentadecanoic acid, C15H30O3; 3-hydroxy-pentadecanoic acid, C15H30O3; 3R-hydroxy-pentadecanoic acid, C15H30O3; 3S-hydroxy-pentadecanoic acid, C15H30O3; 4-hydroxy-pentadecanoic aci…
241	259.036	1.52	-		NEG	0
242	259.083	1.64	C11H16O7; C12H12N4O3; C10H16S2	[M-H]-; [M+CH3COO]-	NEG	3	3-Furanmethanol glucoside, C11H16O7; Furafylline, C12H12N4O3; 3,6-Dihydro-4-(4-methyl-3-pentenyl)-1,2-dithiin, C10H16S2
243	259.083	2.44	C11H16O7; C12H12N4O3; C10H16S2	[M-H]-; [M+CH3COO]-	NEG	3	3-Furanmethanol glucoside, C11H16O7; Furafylline, C12H12N4O3; 3,6-Dihydro-4-(4-methyl-3-pentenyl)-1,2-dithiin, C10H16S2
244	259.137	5.52	-		NEG	0
245	259.137	5.19	-		NEG	0
246	259.137	3.35	-		NEG	0
247	260.187	1.99	C11H23NO2	[M+CH3COO]-	NEG	1	11-amino-undecanoic acid, C11H23NO2
248	261.148	12.07	C16H20O3	[M+H]+	POS	4	1-(4-Hydroxyphenyl)-1-decene-3,5-dione, C16H20O3; Dihydroshikonofuran, C16H20O3; Lacinilene C 7-methyl ether, C16H20O3; 10-Hydroxy-3-methoxy-1,3,5,7-cadinatetraen-9-one, C16H20O3
249	261.15	4.48	C16H22O3; C14H18O	[M-H]-; [M+CH3COO]-	NEG	9	3\'\'-Hydroxy-geranylhydroquinone, C16H22O3; Acutifolane A, C16H22O3; homosalate, C16H22O3; (&plusmn;)-Anisoxide, C14H18O; Dictagymnin, C14H18O; Feniculin, C14H18O; Panaquinquecol 5, C14H18O; alpha-Amylcinnamaldehyde, C14H18O; -, C16H22O3
250	261.186	5.86	C17H26O2; C15H22	[M-H]-; [M+CH3COO]-	NEG	25	1-Heptadecene-4,6-diyne-3,9-diol, C17H26O2; Crithmumdiol, C17H26O2; Ginsenoyne D, C17H26O2; Ginsenoyne I, C17H26O2; 10E,16-heptadecadien-8-ynoic acid, C17H26O2; 5,8-heptadecadiynoic acid, C17H26O2; 6,9-heptadecadiynoic acid, C17H26O2; 6S,9,12S-trimethyl-2E,4E,8E,10E-tetradecatetraenoic acid, C17H26O2; 7,10-heptadecadiynoic acid, C17H26O2; 14:4(2E,4E,8E,10E)(6Me[S],9Me,12Me[S]), C17H26O2; Acetylen…
251	262.2	2.98	-		POS	0
252	262.993	21.57	-		NEG	0
253	263.166	4.02	C16H24O3; C14H20O	[M-H]-; [M+CH3COO]-	NEG	10	12-Oxo-2,3-dinor-10,15-phytodienoic acid, C16H24O3; 5-Hydroxy-1-(4-hydroxyphenyl)-3-decanone, C16H24O3; Dehydrojuvabione, C16H24O3; (6R,7S)-6,7-Epoxy-1,3-tetradecadiyne, C14H20O; 13-tetradecen-2,4-diyn-1-ol, C14H20O; 2,4-di-tert-butylphenol, C14H20O; 2-Benzylidene-1-heptanol, C14H20O; 3-Benzyl-4-heptanone, C14H20O; 9Z,13-Tetradecadien-11-ynal, C14H20O; tetradeca-13-en-2,4-diyn-1-ol, C14H20O
254	263.202	5.49	C17H28O2; C15H24	[M-H]-; [M+CH3COO]-	NEG	176	3,7,11-Trimethyl-2,6,10-dodecatrienyl acetate, C17H28O2; 10E-heptadecen-8-ynoic acid, C17H28O2; 8Z,11Z,14Z-heptadecatrienoic acid, C17H28O2; Acetylenic acids; 10-Heptadecen-8-ynoic acid, (E)-; Pyrulic acid, C17H28O2; All-trans-Farnesyl acetate, C17H28O2; BISABOLOL ACETATE, C17H28O2; Norlinolenic acid, C17H28O2; all-cis-Farnesyl acetate, C17H28O2; &alpha;-Farnesene, C15H24; &alpha;-Humulene, C15H2…
255	263.985	2.27	-		POS	0
256	263.985	7.22	-		POS	0
257	264.269	41.31	C18H30	[M+NH4]+	POS	4	5,7-Diethyl-9-methyl-3E,5E,7E,9E-tridecatetraene, C18H30; 5-propylideneisolongifolane, C18H30; Dodecylbenzene, C18H30; Estrane skeleton, C18H30
258	265.148	20.72	-		NEG	0
259	266.103	4.76	C11H13NO3	[M+CH3COO]-	NEG	9	2,3-Methylenedioxymethcathinone, C11H13NO3; Cantleyine, C11H13NO3; HYDRASTININE, C11H13NO3; Methylone, C11H13NO3; N-Acetyl-D-phenylalanine, C11H13NO3; N-Acetyl-L-phenylalanine, C11H13NO3; Phenylacetylglycine methyl ester, C11H13NO3; Phenylpropionylglycine, C11H13NO3; Rhexifoline, C11H13NO3
260	266.989	2.07	C12H9ClO3S	[M-H]-	NEG	1	Fenson, C12H9ClO3S
261	267.122	1.86	-		NEG	0
262	267.124	3.96	C14H20O5; C15H16N4O; C12H16O3	[M-H]-; [M+CH3COO]-	NEG	24	DG 11:3, C14H20O5; Ripazepam, C15H16N4O; (4-tert-Butyl-phenoxy)-acetic acid, C12H16O3; (Z)-3-Oxo-2-(2-pentenyl)-1-cyclopenteneacetic acid, C12H16O3; 1-Cyclohexene-1-acrylic acid, 2,6,6-trimethyl-3-oxo-, C12H16O3; 12-oxo-5E,8E,10Z-dodecatrienoic acid, C12H16O3; 2,4,5-Trimethoxy-1-allylbenzene, C12H16O3; 2-Phenoxyethyl isobutyrate, C12H16O3; 3,4-Dihydro-6-methoxy-2,2-dimethyl-2H-1-benzopyran-4-ol, …
263	267.171	6.55	C17H24O; C14H22N2O3; C14H19NO3	[M+Na]+; [M+H]+; [M+NH4]+	POS	8	Panaxynol, C17H24O; Atenolol, C14H22N2O3; Practolol, C14H22N2O3; Trimetazidine, C14H22N2O3; 1-(4-Methoxyphenyl)-3-(4-morpholinyl)-1-propanone, C14H19NO3; Ruspolinone, C14H19NO3; p-Hydroxymethylphenidate, C14H19NO3; 4-Acetyl-6-tert-butyl-1,1-dimethylindane, C17H24O
264	267.197	5.08	C16H28O3; C14H24O	[M-H]-; [M+CH3COO]-	NEG	20	DG dO-13:3, C16H28O3; MG O-13:3, C16H28O3; TG tO-13:3, C16H28O3; (1R,2R)-3-oxo-2-pentyl-cyclopentanehexanoic acid, C16H28O3; (1S,2S)-3-oxo-2-pentyl-cyclopentanehexanoic acid, C16H28O3; Methoprene acid, C16H28O3; 10,12-Tetradecadienal, C14H24O; 11E,13-Tetradecadienal, C14H24O; 11Z,13-Tetradecadienal, C14H24O; 2-Cyclotetradecen-1-one, C14H24O; 2-Decylfuran, C14H24O; 4E,9Z-Tetradecadienal, C14H24O; …
265	268.918	1.2	-		NEG	0
266	268.998	19.82	-		POS	0
267	269.176	3.69	C15H26O4; C13H22O2	[M-H]-; [M+CH3COO]-	NEG	33	DG O-12:2, C15H26O4; MG 12:2, C15H26O4; TG dO-12:2, C15H26O4; (10S)-Juvenile hormone III acid diol, C15H26O4; (E)-2-Octenyl 2-methyl-(E)-2-butenoate, C13H22O2; (E)-3,7-Dimethyl-2,6-octadienyl propionate, C13H22O2; (E)-3,7-Dimethyl-2,7-octadienyl propionate, C13H22O2; (Z)-3,7-Dimethyl-2,7-octadienyl propionate, C13H22O2; 10-Tridecynoic acid, C13H22O2; 11-Tridecynoic acid, C13H22O2; 12-Tridecynoic …
268	269.249	12.66	C17H34O2; C15H30	[M-H]-; [M+CH3COO]-	NEG	52	(S)-14-Methylhexadecanoic acid, C17H34O2; (¥±)-11-Methylhexadecanoic acid, C17H34O2; 3-Methylbutyl dodecanoate, C17H34O2; Ethyl pentadecanoate, C17H34O2; Heptadecanoic acid, C17H34O2; Isopropyl tetradecanoate, C17H34O2; Nonyl octanoate, C17H34O2; 10-methyl-hexadecanoic acid, C17H34O2; 11-methyl-hexadecanoic acid, C17H34O2; 12-Methyltetradecyl acetate, C17H34O2; 12-methyl-hexadecanoic acid, C17H34…
269	269.249	13.35	C17H34O2; C15H30	[M-H]-; [M+CH3COO]-	NEG	52	(S)-14-Methylhexadecanoic acid, C17H34O2; (¥±)-11-Methylhexadecanoic acid, C17H34O2; 3-Methylbutyl dodecanoate, C17H34O2; Ethyl pentadecanoate, C17H34O2; Heptadecanoic acid, C17H34O2; Isopropyl tetradecanoate, C17H34O2; Nonyl octanoate, C17H34O2; 10-methyl-hexadecanoic acid, C17H34O2; 11-methyl-hexadecanoic acid, C17H34O2; 12-Methyltetradecyl acetate, C17H34O2; 12-methyl-hexadecanoic acid, C17H34…
270	271.156	1.38	C14H24O5; C12H20O3	[M-H]-; [M+CH3COO]-	NEG	20	DG 11:1, C14H24O5; TG O-11:1, C14H24O5; (+)-7-epi--9,10-dihydrojasmonic acid, C12H20O3; (+)-cucurbic acid, C12H20O3; (-)-7-epi--9,10-dihydrojasmonic acid, C12H20O3; 10-Hydroxy-3,7-dimethyl-2E,6E-decadienoic acid, C12H20O3; 12-hydroxy-3Z,6Z-dodecadienoic acid, C12H20O3; 12-oxo-10E-dodecenoic acid, C12H20O3; 12-oxo-10Z-dodecenoic acid, C12H20O3; 12-oxo-9(Z)-dodecenoic acid, C12H20O3; 12-oxo-9Z-dode…
271	271.228	12.48	C16H32O3; C14H28O	[M-H]-; [M+CH3COO]-	NEG	56	(R)-2-Hydroxyhexadecanoic acid, C16H32O3; (R)-3-Hydroxy-hexadecanoic acid, C16H32O3; 11-hydroxy-hexadecanoic acid, C16H32O3; 14-hydroxy-hexadecanoic acid, C16H32O3; 16-hydroxy-hexadecanoic acid, C16H32O3; 2-hydroxy-hexadecanoic acid, C16H32O3; 2R-hydroxyhexadecanoic acid, C16H32O3; 2S-hydroxyhexadecanoic acid, C16H32O3; 3R-hydroxyhexadecanoic acid, C16H32O3; 3S-hydroxyhexadecanoic acid, C16H32O3;…
272	271.228	9.76	C16H32O3; C14H28O	[M-H]-; [M+CH3COO]-	NEG	56	(R)-2-Hydroxyhexadecanoic acid, C16H32O3; (R)-3-Hydroxy-hexadecanoic acid, C16H32O3; 11-hydroxy-hexadecanoic acid, C16H32O3; 14-hydroxy-hexadecanoic acid, C16H32O3; 16-hydroxy-hexadecanoic acid, C16H32O3; 2-hydroxy-hexadecanoic acid, C16H32O3; 2R-hydroxyhexadecanoic acid, C16H32O3; 2S-hydroxyhexadecanoic acid, C16H32O3; 3R-hydroxyhexadecanoic acid, C16H32O3; 3S-hydroxyhexadecanoic acid, C16H32O3;…
273	271.228	11.26	C16H32O3; C14H28O	[M-H]-; [M+CH3COO]-	NEG	56	(R)-2-Hydroxyhexadecanoic acid, C16H32O3; (R)-3-Hydroxy-hexadecanoic acid, C16H32O3; 11-hydroxy-hexadecanoic acid, C16H32O3; 14-hydroxy-hexadecanoic acid, C16H32O3; 16-hydroxy-hexadecanoic acid, C16H32O3; 2-hydroxy-hexadecanoic acid, C16H32O3; 2R-hydroxyhexadecanoic acid, C16H32O3; 2S-hydroxyhexadecanoic acid, C16H32O3; 3R-hydroxyhexadecanoic acid, C16H32O3; 3S-hydroxyhexadecanoic acid, C16H32O3;…
274	273.135	6.67	C13H22O6; C11H18O4	[M-H]-; [M+CH3COO]-	NEG	5	TG 10:0, C13H22O6; 2,2\'-(3-methylcyclohexane-1,1-diyl)diacetic acid, C11H18O4; 2-Carboxy-5,7-dimethyl-4-octanolide, C11H18O4; 5-Hexyltetrahydro-2-oxo-3-furancarboxylic acid, C11H18O4; alpha-Carboxy-delta-decalactone, C11H18O4
275	273.167	1.14	C13H4D10N2O4	[M+H]+	POS	1	DMABA-d10 NHS ester, C13H4D10N2O4
276	274.157	10.93	C18H21N	[M+Na]+	POS	1	2-DPMP, C18H21N
277	274.159	3.22	C20H16	[M+NH4]+	POS	2	7,12-Dimethylbenz[a]anthracene, C20H16; Triphenylethylene, C20H16
278	275.133	1.19	-		NEG	0
279	275.166	6.03	C17H24O3; C15H20O	[M-H]-; [M+CH3COO]-	NEG	26	Ginsenoyne C, C17H24O3; Ginsenoyne K, C17H24O3; Panaquinquecol 2, C17H24O3; Panaquinquecol 7, C17H24O3; Buddledin A, C17H24O3; Onchidal, C17H24O3; Sugeonyl acetate, C17H24O3; [6]-Shogaol, C17H24O3; (+)-Anhydro-beta-rotunol, C15H20O; (R)-ar-Turmerone, C15H20O; 1,2-Dehydro-alpha-cyperone, C15H20O; 1,3,5,11-Bisabolatetraen-10-one, C15H20O; 10-Hydroxy-isolaurene, C15H20O; 2-Hexyl-3-phenyl-2-propenal,…
280	277.094	1.64	C11H18O8; C9H14O6	[M-H]-; [M+CH3COO]-	NEG	5	1-O-(4-hydroxy-2-methylene-butanoyl)-beta-D-glucopyranose, C11H18O8; Isovalerylglucuronide, C11H18O8; Tuliposide A, C11H18O8; Triacetin, C9H14O6; 6-O-(4-hydroxy-2-methylene-butanoyl)-beta-D-glucopyranose, C11H18O8
281	277.145	5.73	C16H22O4; C14H18O2	[M-H]-; [M+CH3COO]-	NEG	17	&alpha;-CEHC, C16H22O4; Emmotin A, C16H22O4; Phthalic acid Mono-2-ethylhexyl Ester, C16H22O4; alhpa-tocopheronolactone, C16H22O4; (R)-Pterosin B, C14H18O2; 2-(3-Hydroxy-4-methylphenyl)-5-methyl-4-hexen-3-one, C14H18O2; 5,7,9,11,13-tetradecapentaenoic acid, C14H18O2; C14:5n-1,3,5,7,9, C14H18O2; Cinnamyl isovalerate, C14H18O2; Dimethylbenzyl carbinyl crotonate, C14H18O2; Isoamyl cinnamate, C14H18O2…
282	277.218	15.43	C18H30O2; C16H26	[M-H]-; [M+CH3COO]-	NEG	95	Alpha-Linolenic acid, C18H30O2; Calendic acid, C18H30O2; Gamma-Linolenic acid, C18H30O2; Linolenelaidic acid, C18H30O2; Punicic acid, C18H30O2; (E,E)-3,7,11-Trimethyl-2,6,10-dodecatrienyl propionate, C18H30O2; 10,12,14-octadecatrienoic acid, C18H30O2; 10,12,15-octadecatrienoic acid, C18H30O2; 10E,12E,14E-Hexadecatrienyl acetate, C18H30O2; 10E,12E,14E-octadecatrienoic acid, C18H30O2; 10E,12E,14Z-H…
283	277.218	16.03	C18H30O2; C16H26	[M-H]-; [M+CH3COO]-	NEG	95	Alpha-Linolenic acid, C18H30O2; Calendic acid, C18H30O2; Gamma-Linolenic acid, C18H30O2; Linolenelaidic acid, C18H30O2; Punicic acid, C18H30O2; (E,E)-3,7,11-Trimethyl-2,6,10-dodecatrienyl propionate, C18H30O2; 10,12,14-octadecatrienoic acid, C18H30O2; 10,12,15-octadecatrienoic acid, C18H30O2; 10E,12E,14E-Hexadecatrienyl acetate, C18H30O2; 10E,12E,14E-octadecatrienoic acid, C18H30O2; 10E,12E,14Z-H…
284	278.941	1.25	-		NEG	0
285	279.196	5.86	C17H28O3; C15H24O	[M-H]-; [M+CH3COO]-	NEG	84	12S-HHT, C17H28O3; DG dO-14:4, C17H28O3; MG O-14:4, C17H28O3; 12-hydroxy-5,8,10-heptadecatrienoic acid, C17H28O3; 12S-HHTrE, C17H28O3; 12S-hydroxy-5Z,8E,10E-heptadecatrienoic acid, C17H28O3; Dihydropanaxacol, C17H28O3; SENECRASSIDIOL 6-ACETATE, C17H28O3; methyl (2E,6E,10R,11S)-10,11-epoxy-3,7,11-trimethyltrideca-2,6-dienoate, C17H28O3; (+)-&delta;-Cuprenen-4&alpha;-ol, C15H24O; (+)-2-Sterpurene-6…
286	280.161	7.74	-		POS	0
287	280.979	1.89	-		NEG	0
288	281.038	1.36	-		NEG	0
289	281.14	1.4	C15H22O5; C13H18O3	[M-H]-; [M+CH3COO]-	NEG	22	DG 12:3, C15H22O5; TG O-12:3, C15H22O5; Artemisinin, C15H22O5; Hymenoxon, C15H22O5; epi-dihydrophaseic acid, C15H22O5; (6S)-dehydrovomifoliol, C13H18O3; Annuionone B, C13H18O3; Dehydrovomifoliol, C13H18O3; Hydroxyibuprofen, C13H18O3; Isoamyl p-anisate, C13H18O3; Anguidol, C15H22O5; Octyl gallate, C15H22O5; Oxyhumulinic acid, C15H22O5; Artabsinolide D, C15H22O5; Bisbynin, C15H22O5; Cynaratriol, C1…
290	281.174	10.97	-		NEG	0
291	281.176	4.23	C16H26O4; C14H22O2	[M-H]-; [M+CH3COO]-	NEG	19	DG O-13:3, C16H26O4; MG 13:3, C16H26O4; TG dO-13:3, C16H26O4; 12-trans-Hydroxy juvenile hormone III, C16H26O4; Gelcohol, C16H26O4; (10betaH,11xi)-11-Hydroxy-13-nor-6-eremophilen-8-one, C14H22O2; 2,6-Di-tert-butyl-1,4-benzenediol, C14H22O2; 3-NOR-3-OXOPANASINSAN-6-OL, C14H22O2; 7E,9E,11-Dodecatrienyl acetate, C14H22O2; 7E,9Z,11-Dodecatrienyl acetate, C14H22O2; 7Z,9E,11-Dodecatrienyl acetate, C14H2…
292	281.176	2.32	C16H26O4; C14H22O2	[M-H]-; [M+CH3COO]-	NEG	19	DG O-13:3, C16H26O4; MG 13:3, C16H26O4; TG dO-13:3, C16H26O4; 12-trans-Hydroxy juvenile hormone III, C16H26O4; Gelcohol, C16H26O4; (10betaH,11xi)-11-Hydroxy-13-nor-6-eremophilen-8-one, C14H22O2; 2,6-Di-tert-butyl-1,4-benzenediol, C14H22O2; 3-NOR-3-OXOPANASINSAN-6-OL, C14H22O2; 7E,9E,11-Dodecatrienyl acetate, C14H22O2; 7E,9Z,11-Dodecatrienyl acetate, C14H22O2; 7Z,9E,11-Dodecatrienyl acetate, C14H2…
293	281.212	7.27	C17H30O3; C15H26O	[M-H]-; [M+CH3COO]-	NEG	87	12-hydroxy-8E,10E-heptadecadienoic acid, C17H30O3; 12S-hydroxy-16-heptadecynoic acid, C17H30O3; 7-hydroxy-10-heptadecen-8-ynoic acid, C17H30O3; DG dO-14:3, C17H30O3; MG O-14:3, C17H30O3; TG tO-14:3, C17H30O3; 12(S)-hydroxy-16-Heptadecynoic Acid, C17H30O3; 6-Oxabicyclo[3.1.0]hexane-2-undecanoic acid methyl ester, C17H30O3; Acetylenic acids; 10-Heptadecen-8-ynoic acid, 7-hydroxy-, C17H30O3; &beta;-…
294	281.249	11.71	C18H34O2	[M-H]-	NEG	92	(Z)-13-Octadecenoic acid, C18H34O2; Ethyl 9-hexadecenoate, C18H34O2; Vaccenic acid, C18H34O2; 10E-octadecenoic acid, C18H34O2; 10Z-Hexadecenyl acetate, C18H34O2; 10Z-octadecenoic acid, C18H34O2; 11-Cycloheptylundecanoic acid, C18H34O2; 11E-Hexadecenyl acetate, C18H34O2; 11E-octadecenoic acid, C18H34O2; 11Z-Hexadecenyl acetate, C18H34O2; 11Z-octadecenoic acid, C18H34O2; 12E-octadecenoic acid, C18H…
295	282.014	1.57	-		POS	0
296	282.203	2.2	-		POS	0
297	282.949	1.9	-		NEG	0
298	282.949	5.42	-		NEG	0
299	282.949	6.3	-		NEG	0
300	282.949	4.92	-		NEG	0
301	282.949	7.58	-		NEG	0
302	282.958	1.85	-		NEG	0
303	282.976	1.88	-		NEG	0
304	283.153	2.76	-		NEG	0
305	283.156	1.5	C15H24O5; C13H20O3	[M-H]-; [M+CH3COO]-	NEG	17	DG 12:2, C15H24O5; TG O-12:2, C15H24O5; Dihydroartemisinin, C15H24O5; (+/-)-6-Hydroxy-3-oxo-alpha-ionol, C13H20O3; (6S,9R)-Vomifoliol, C13H20O3; (8alpha,10beta,11beta)-3-Hydroxy-4,15-dinor-1(5)-xanthen-12,8-olide, C13H20O3; 13-Oxo-9,11-tridecadienoic acid, C13H20O3; 3-Methylbutyl 2-furanbutanoate, C13H20O3; Annuionone A, C13H20O3; Annuionone C, C13H20O3; Epoxyeremopetasinorol, C13H20O3; Furfuryl …
306	283.192	2.38	C16H28O4; C14H24O2	[M-H]-; [M+CH3COO]-	NEG	63	DG O-13:2, C16H28O4; MG 13:2, C16H28O4; TG dO-13:2, C16H28O4; (10S)-Juvenile hormone III diol, C16H28O4; (E)-2-Hexenyl (E)-2-octenoate, C14H24O2; (E)-3,7-Dimethyl-2,6-octadienyl butyrate, C14H24O2; 10-Tetradecynoic acid, C14H24O2; 10Z,12E-tetradecadienoic acid, C14H24O2; 11-Tetradecynoic acid, C14H24O2; 12-Tetradecynoic acid, C14H24O2; 13-Tetradecynoic acid, C14H24O2; 14:2(6,9), C14H24O2; 2-Prope…
307	283.192	5	C16H28O4; C14H24O2	[M-H]-; [M+CH3COO]-	NEG	63	DG O-13:2, C16H28O4; MG 13:2, C16H28O4; TG dO-13:2, C16H28O4; (10S)-Juvenile hormone III diol, C16H28O4; (E)-2-Hexenyl (E)-2-octenoate, C14H24O2; (E)-3,7-Dimethyl-2,6-octadienyl butyrate, C14H24O2; 10-Tetradecynoic acid, C14H24O2; 10Z,12E-tetradecadienoic acid, C14H24O2; 11-Tetradecynoic acid, C14H24O2; 12-Tetradecynoic acid, C14H24O2; 13-Tetradecynoic acid, C14H24O2; 14:2(6,9), C14H24O2; 2-Prope…
308	283.192	2.92	C16H28O4; C14H24O2	[M-H]-; [M+CH3COO]-	NEG	63	DG O-13:2, C16H28O4; MG 13:2, C16H28O4; TG dO-13:2, C16H28O4; (10S)-Juvenile hormone III diol, C16H28O4; (E)-2-Hexenyl (E)-2-octenoate, C14H24O2; (E)-3,7-Dimethyl-2,6-octadienyl butyrate, C14H24O2; 10-Tetradecynoic acid, C14H24O2; 10Z,12E-tetradecadienoic acid, C14H24O2; 11-Tetradecynoic acid, C14H24O2; 12-Tetradecynoic acid, C14H24O2; 13-Tetradecynoic acid, C14H24O2; 14:2(6,9), C14H24O2; 2-Prope…
309	283.264	15.23	C18H36O2	[M-H]-	NEG	31	16-Methylheptadecanoic acid, C18H36O2; Ethyl hexadecanoate, C18H36O2; Stearic acid, C18H36O2; 15,15-dimethyl-hexadecanoic acid, C18H36O2; 16-methyl-heptadecanoic acid, C18H36O2; 2-methyl-heptadecanoic acid, C18H36O2; octadecanoic acid, C18H36O2; (+)-Isostearic acid, C18H36O2; 10-methyl-heptadecanoic acid, C18H36O2; 11,15-dimethyl-hexadecanoic acid, C18H36O2; 14-Methylheptadecanoic acid, C18H36O2;…
310	284.295	10.79	C18H37NO; C18H34O	[M+H]+; [M+NH4]+	POS	21	Octadecanamide, C18H37NO; Stearamide, C18H37NO; 11-octadecenal, C18H34O; 11Z-Octadecenal, C18H34O; 13E-Octadecenal, C18H34O; 13Z-Octadecenal, C18H34O; 14E-Octadecenal, C18H34O; 2-Tetradecylcyclobutanone, C18H34O; 2E,13Z-octadecadien-1-ol, C18H34O; 2E-Octadecenal, C18H34O; 2Z,13Z-Octadecadien-1-ol, C18H34O; 3E,13Z-octadecadien-1-ol, C18H34O; 3Z,13Z-octadecadien-1-ol, C18H34O; 6,7-Epoxy-9Z-octadece…
311	284.991	2.52	-		NEG	0
312	285.171	2.58	C15H26O5; C13H22O3	[M-H]-; [M+CH3COO]-	NEG	5	DG 12:1, C15H26O5; TG O-12:1, C15H26O5; 4,5-Dihydrovomifoliol, C13H22O3; DIHYDROJASMONIC ACID, METHYL ESTER, C13H22O3; Riesling acetal, C13H22O3
313	285.171	2.2	C15H26O5; C13H22O3	[M-H]-; [M+CH3COO]-	NEG	5	DG 12:1, C15H26O5; TG O-12:1, C15H26O5; 4,5-Dihydrovomifoliol, C13H22O3; DIHYDROJASMONIC ACID, METHYL ESTER, C13H22O3; Riesling acetal, C13H22O3
314	285.171	2.92	C15H26O5; C13H22O3	[M-H]-; [M+CH3COO]-	NEG	5	DG 12:1, C15H26O5; TG O-12:1, C15H26O5; 4,5-Dihydrovomifoliol, C13H22O3; DIHYDROJASMONIC ACID, METHYL ESTER, C13H22O3; Riesling acetal, C13H22O3
315	285.207	3.23	C16H30O4; C14H26O2	[M-H]-; [M+CH3COO]-	NEG	64	DG O-13:1, C16H30O4; MG 13:1, C16H30O4; TG dO-13:1, C16H30O4; Hexadecanedioic acid, C16H30O4; 10-hydroxy-16-oxo-hexadecanoic acid, C16H30O4; 16-Hydroxy-10-oxohexadecanoic acid, C16H30O4; 2,3-Dihydroxycyclopentaneundecanoic acid, C16H30O4; 9-hydroxy-16-oxo-hexadecanoic acid, C16H30O4; (E)-2-Octenyl hexanoate, C14H26O2; (R)-14-Methyloxacyclotetradecan-2-one, C14H26O2; 1,1-Diethoxy-3,7-dimethyl-2,6-…
316	285.207	9.43	C16H30O4; C14H26O2	[M-H]-; [M+CH3COO]-	NEG	64	DG O-13:1, C16H30O4; MG 13:1, C16H30O4; TG dO-13:1, C16H30O4; Hexadecanedioic acid, C16H30O4; 10-hydroxy-16-oxo-hexadecanoic acid, C16H30O4; 16-Hydroxy-10-oxohexadecanoic acid, C16H30O4; 2,3-Dihydroxycyclopentaneundecanoic acid, C16H30O4; 9-hydroxy-16-oxo-hexadecanoic acid, C16H30O4; (E)-2-Octenyl hexanoate, C14H26O2; (R)-14-Methyloxacyclotetradecan-2-one, C14H26O2; 1,1-Diethoxy-3,7-dimethyl-2,6-…
317	285.208	8.26	C16H30O4; C14H26O2	[M-H]-; [M+CH3COO]-	NEG	64	DG O-13:1, C16H30O4; MG 13:1, C16H30O4; TG dO-13:1, C16H30O4; Hexadecanedioic acid, C16H30O4; 10-hydroxy-16-oxo-hexadecanoic acid, C16H30O4; 16-Hydroxy-10-oxohexadecanoic acid, C16H30O4; 2,3-Dihydroxycyclopentaneundecanoic acid, C16H30O4; 9-hydroxy-16-oxo-hexadecanoic acid, C16H30O4; (E)-2-Octenyl hexanoate, C14H26O2; (R)-14-Methyloxacyclotetradecan-2-one, C14H26O2; 1,1-Diethoxy-3,7-dimethyl-2,6-…
318	287.15	1.34	C14H24O6; C12H20O4	[M-H]-; [M+CH3COO]-	NEG	7	TG 11:0, C14H24O6; (-)-11-hydroxy-9,10-dihydrojasmonic acid, C12H20O4; (-)-12-hydroxy-9,10-dihydrojasmonic acid, C12H20O4; 2Z-Dodecenedioic acid, C12H20O4; 5-Heptyltetrahydro-2-oxo-3-furancarboxylic acid, C12H20O4; 9,12-dioxo-dodecanoic acid, C12H20O4; Traumatic Acid, C12H20O4
319	287.187	2.16	C15H28O5; C13H24O3	[M-H]-; [M+CH3COO]-	NEG	14	6-Hydroxypentadecanedioic acid, C15H28O5; DG 12:0, C15H28O5; TG O-12:0, C15H28O5; 1,2-Dihexanoyl-sn-glycerol, C15H28O5; 10-keto tridecanoic acid, C13H24O3; 11-Hydroxy-9-tridecenoic acid, C13H24O3; 12-keto tridecanoic acid, C13H24O3; 2-keto tridecanoic acid, C13H24O3; 3-oxo-tridecanoic acid, C13H24O3; 6-hydroxy-4-tridecanolide, C13H24O3; 7-methoxy-dodec-4-enoic acid, C13H24O3; Menthone 1,2-glycery…
320	287.187	1.21	C15H28O5; C13H24O3	[M-H]-; [M+CH3COO]-	NEG	14	6-Hydroxypentadecanedioic acid, C15H28O5; DG 12:0, C15H28O5; TG O-12:0, C15H28O5; 1,2-Dihexanoyl-sn-glycerol, C15H28O5; 10-keto tridecanoic acid, C13H24O3; 11-Hydroxy-9-tridecenoic acid, C13H24O3; 12-keto tridecanoic acid, C13H24O3; 2-keto tridecanoic acid, C13H24O3; 3-oxo-tridecanoic acid, C13H24O3; 6-hydroxy-4-tridecanolide, C13H24O3; 7-methoxy-dodec-4-enoic acid, C13H24O3; Menthone 1,2-glycery…
321	287.187	2.55	C15H28O5; C13H24O3	[M-H]-; [M+CH3COO]-	NEG	14	6-Hydroxypentadecanedioic acid, C15H28O5; DG 12:0, C15H28O5; TG O-12:0, C15H28O5; 1,2-Dihexanoyl-sn-glycerol, C15H28O5; 10-keto tridecanoic acid, C13H24O3; 11-Hydroxy-9-tridecenoic acid, C13H24O3; 12-keto tridecanoic acid, C13H24O3; 2-keto tridecanoic acid, C13H24O3; 3-oxo-tridecanoic acid, C13H24O3; 6-hydroxy-4-tridecanolide, C13H24O3; 7-methoxy-dodec-4-enoic acid, C13H24O3; Menthone 1,2-glycery…
322	287.2	1.92	C19H26O2	[M+H]+	POS	15	6,8,10S,13-tetramethyl-2Z,4E,6Z,8E,12E,14E-pentadecahexaenoic acid, C19H26O2; 8,11,14-nonadecatriynoic acid, C19H26O2; 1-Methylestra-1,3,5(10)-triene-3,17beta-diol, C19H26O2; 15:6(2Z,4E,6Z,8E,12E,14)(6Me,8Me,10Me[S],13Me), C19H26O2; 17alpha-Methylestradiol, C19H26O2; 17beta-Hydroxyandrosta-4,9(11)-dien-3-one, C19H26O2; 6-dehydrotestosterone, C19H26O2; Androstenedione, C19H26O2; Citronellyl cinnam…
323	288.29	2.85	C17H34O2; C17H37NO2	[M+NH4]+; [M+H]+	POS	40	(S)-14-Methylhexadecanoic acid, C17H34O2; (¥±)-11-Methylhexadecanoic acid, C17H34O2; Ethyl pentadecanoate, C17H34O2; Heptadecanoic acid, C17H34O2; C17 Sphinganine, C17H37NO2; 10-methyl-hexadecanoic acid, C17H34O2; 11-methyl-hexadecanoic acid, C17H34O2; 12-Methyltetradecyl acetate, C17H34O2; 12-methyl-hexadecanoic acid, C17H34O2; 13-methyl-hexadecanoic acid, C17H34O2; 14-methyl palmitic acid, C17H…
324	288.992	12.45	-		POS	0
325	291.008	1.87	C7H15Cl2N2O4P	[M-H]-	NEG	3	Carboxycyclophosphamide, C7H15Cl2N2O4P; Carboxyifosfamide, C7H15Cl2N2O4P; Carboxyphosphamide, C7H15Cl2N2O4P
326	291.109	1.64	C12H20O8; C10H16O6; C11H12N4O2	[M-H]-; [M+CH3COO]-	NEG	4	Pantoyllactone glucoside, C12H20O8; Ethyl pyruvate, C10H16O6; Glycerol 1-propanoate diacetate, C10H16O6; TODRALAZINE, C11H12N4O2
327	291.109	2.44	C12H20O8; C10H16O6; C11H12N4O2	[M-H]-; [M+CH3COO]-	NEG	4	Pantoyllactone glucoside, C12H20O8; Ethyl pyruvate, C10H16O6; Glycerol 1-propanoate diacetate, C10H16O6; TODRALAZINE, C11H12N4O2
328	291.193	1.49	C16H28O3	[M+Na]+	POS	6	DG dO-13:3, C16H28O3; MG O-13:3, C16H28O3; TG tO-13:3, C16H28O3; (1R,2R)-3-oxo-2-pentyl-cyclopentanehexanoic acid, C16H28O3; (1S,2S)-3-oxo-2-pentyl-cyclopentanehexanoic acid, C16H28O3; Methoprene acid, C16H28O3
329	292.962	2.84	-		NEG	0
330	292.962	2.22	-		NEG	0
331	292.987	3.21	C6H9Na3O9	[M-H]-	NEG	1	Sodium citrate, C6H9Na3O9
332	293.176	2.95	C17H26O4; C15H22O2	[M-H]-; [M+CH3COO]-	NEG	67	DG O-14:4, C17H26O4; MG 14:4, C17H26O4; 6-Gingerol, C17H26O4; Embelin, C17H26O4; (1alpha,4beta,5beta)-4-Hydroxy-7(11),10(14)-guaiadien-8-one, C15H22O2; (4S,5S)-(+)-Germacrone 4,5-epoxide, C15H22O2; (4alpha,5alpha)-11-Eremophilene-2,9-dione, C15H22O2; (Z)-alpha-Bergamotenoic acid, C15H22O2; 1,10-Epoxygermacrone, C15H22O2; 1,13-Dihydroxy-herbertene, C15H22O2; 12-Hydroxy-chiloscyphone, C15H22O2; 13-…
333	293.176	3.7	C17H26O4; C15H22O2	[M-H]-; [M+CH3COO]-	NEG	67	DG O-14:4, C17H26O4; MG 14:4, C17H26O4; 6-Gingerol, C17H26O4; Embelin, C17H26O4; (1alpha,4beta,5beta)-4-Hydroxy-7(11),10(14)-guaiadien-8-one, C15H22O2; (4S,5S)-(+)-Germacrone 4,5-epoxide, C15H22O2; (4alpha,5alpha)-11-Eremophilene-2,9-dione, C15H22O2; (Z)-alpha-Bergamotenoic acid, C15H22O2; 1,10-Epoxygermacrone, C15H22O2; 1,13-Dihydroxy-herbertene, C15H22O2; 12-Hydroxy-chiloscyphone, C15H22O2; 13-…
334	293.179	2.71	C14H30O4S	[M-H]-	NEG	1	Sodium Tetradecyl Sulfate, C14H30O4S
335	293.966	1.16	-		NEG	0
336	295.053	1.46	C10H11F3N2O5	[M-H]-	NEG	1	Trifluridine, C10H11F3N2O5
337	295.134	3.59	C19H20O3	[M-H]-	NEG	8	3\'-Methoxy-E,E-dienoestrol, C19H20O3; 4-Prenylresveratrol, C19H20O3; (E)-Arachidin II, C19H20O3; 5-[(4-Hydroxypheny)ethenyl]-2-(3-methyl-1-butenyl)-1,3-benzenediol, C19H20O3; Cryptotanshinone, C19H20O3; Parakmerin A, C19H20O3; exo-Dehydrochalepin, C19H20O3; -, C19H20O3
338	295.228	3.07	C18H32O3; C16H28O	[M-H]-; [M+CH3COO]-	NEG	105	(Z)-13-Oxo-9-octadecenoic acid, C18H32O3; 12,13-EpOME, C18H32O3; 12-Hydroxy-8,10-octadecadienoic acid, C18H32O3; 13S-hydroxyoctadecadienoic acid, C18H32O3; 9,10-Epoxyoctadecenoic acid, C18H32O3; 9-HODE, C18H32O3; Alpha-dimorphecolic acid, C18H32O3; Avenoleic acid, C18H32O3; (+/-)-12(13)-epoxy-9Z-octadecenoic acid, C18H32O3; 10-oxo-12Z-octadecenoic acid, C18H32O3; 10R-hydroxy-8E,12Z-octadecadienoi…
339	295.264	13.7	C19H36O2; C17H32	[M-H]-; [M+CH3COO]-	NEG	50	Nonadeca-10(Z)-enoic acid, C19H36O2; 11-methyl-12E-octadecenoic acid, C19H36O2; 11Z-nonadecenoic acid, C19H36O2; 12Z-nonadecenoic acid, C19H36O2; 13Z-nonadecenoic acid, C19H36O2; 16Z-nonadecenoic acid, C19H36O2; 17-methyl-13Z-octadecenoic acid, C19H36O2; 17-methyl-7Z-octadecenoic acid, C19H36O2; 6Z-nonadecenoic acid, C19H36O2; 9S,10R-methylene-octadecanoic acid, C19H36O2; 9Z-nonadecenoic acid, C1…
340	295.961	1.34	-		NEG	0
341	297.033	1.58	-		NEG	0
342	297.05	1.47	C6H11N2O6P	[M+CH3COO]-	NEG	1	D-erythro-1-(Imidazol-4-yl)glycerol 3-phosphate, C6H11N2O6P
343	297.153	1.42	-		NEG	0
344	297.28	16.8	C19H38O2; C17H34	[M-H]-; [M+CH3COO]-	NEG	35	4-Hydroxy-6-nonadecanone, C19H38O2; 6-Hydroxy-4-nonadecanone, C19H38O2; Isopropyl hexadecanoate, C19H38O2; Methyl stearate, C19H38O2; Nonadecanoic acid, C19H38O2; Tuberculostearic acid, C19H38O2; xi-16-Methyloctadecanoic acid, C19H38O2; xi-17-Methyloctadecanoic acid, C19H38O2; 10R-methyl-octadecanoic acid, C19H38O2; 11-methyl-octadecanoic acid, C19H38O2; 12-methyl-octadecanoic acid, C19H38O2; 13-…
345	297.99	11.79	-		POS	0
346	299.008	1.45	C7H15Cl2N2O3P	[M+Na]+	POS	4	Aldoifosfamide, C7H15Cl2N2O3P; Aldophosphamide, C7H15Cl2N2O3P; 4-Hydroxycyclophosphamide, C7H15Cl2N2O3P; 4-Hydroxyifosfamide, C7H15Cl2N2O3P
347	299.008	2.29	C7H15Cl2N2O3P	[M+Na]+	POS	4	Aldoifosfamide, C7H15Cl2N2O3P; Aldophosphamide, C7H15Cl2N2O3P; 4-Hydroxycyclophosphamide, C7H15Cl2N2O3P; 4-Hydroxyifosfamide, C7H15Cl2N2O3P
348	299.136	4.41	C10H16N4O3	[M+CH3COO]-	NEG	4	Balenine, C10H16N4O3; Homocarnosine, C10H16N4O3; L-Anserine, C10H16N4O3; N(alpha)-gamma-L-Glutamylhistamine, C10H16N4O3
349	299.149	1.44	C15H24O6	[M-H]-	NEG	1	TG 12:1, C15H24O6
350	299.186	3.06	C16H28O5; C14H24O3	[M-H]-; [M+CH3COO]-	NEG	11	2,3,4,5-tetranor-9S,11R,15S-trihydroxy-13E-prostenoic acid, C16H28O5; DG 13:1, C16H28O5; TG O-13:1, C16H28O5; 13,14-dihydro-15-keto-tetranor PGF1&alpha;, C16H28O5; 13,14-dihydro-15-keto-tetranor PGF1&beta;, C16H28O5; Tetranor-PGF1alpha , C16H28O5; (1R,2R)-3-oxo-2-pentyl-cyclopentanebutanoic acid, C14H24O3; (1S,2S)-3-oxo-2-pentyl-cyclopentanebutanoic acid, C14H24O3; 7-oxo-11E-Tetradecenoic acid, C…
351	299.187	1.5	C16H28O5; C14H24O3	[M-H]-; [M+CH3COO]-	NEG	11	2,3,4,5-tetranor-9S,11R,15S-trihydroxy-13E-prostenoic acid, C16H28O5; DG 13:1, C16H28O5; TG O-13:1, C16H28O5; 13,14-dihydro-15-keto-tetranor PGF1&alpha;, C16H28O5; 13,14-dihydro-15-keto-tetranor PGF1&beta;, C16H28O5; Tetranor-PGF1alpha , C16H28O5; (1R,2R)-3-oxo-2-pentyl-cyclopentanebutanoic acid, C14H24O3; (1S,2S)-3-oxo-2-pentyl-cyclopentanebutanoic acid, C14H24O3; 7-oxo-11E-Tetradecenoic acid, C…
352	299.187	1.96	C16H28O5; C14H24O3	[M-H]-; [M+CH3COO]-	NEG	11	2,3,4,5-tetranor-9S,11R,15S-trihydroxy-13E-prostenoic acid, C16H28O5; DG 13:1, C16H28O5; TG O-13:1, C16H28O5; 13,14-dihydro-15-keto-tetranor PGF1&alpha;, C16H28O5; 13,14-dihydro-15-keto-tetranor PGF1&beta;, C16H28O5; Tetranor-PGF1alpha , C16H28O5; (1R,2R)-3-oxo-2-pentyl-cyclopentanebutanoic acid, C14H24O3; (1S,2S)-3-oxo-2-pentyl-cyclopentanebutanoic acid, C14H24O3; 7-oxo-11E-Tetradecenoic acid, C…
353	299.202	4.16	C20H28O2	[M-H]-	NEG	45	(-)-Spruceanol, C20H28O2; (3R)-all-trans-3-hydroxyretinal, C20H28O2; (3S)-11-cis-3-hydroxyretinal, C20H28O2; (3S)-all-trans-3-hydroxyretinal, C20H28O2; 11-cis-Retinoic acid, C20H28O2; 13-cis-retinoic acid, Isotretinoin, C20H28O2; 17alpha-Methyl-17beta-hydroxyandrosta-4,6-dien-3-one, C20H28O2; 17beta-Hydroxy-17-methylandrosta-4,9(11)-dien-3-one, C20H28O2; 17beta-Hydroxy-2-methylandrost-1,4-dien-3-…
354	301.097	2.6	-		NEG	0
355	301.14	7.64	C16H22O4	[M+Na]+	POS	8	&alpha;-CEHC, C16H22O4; Alpha-CEHC, C16H22O4; Dibutyl phthalate, C16H22O4; Diisobutyl phthalate, C16H22O4; Emmotin A, C16H22O4; Phthalic acid Mono-2-ethylhexyl Ester, C16H22O4; alhpa-tocopheronolactone, C16H22O4; Monoethylhexyl phthalic acid, C16H22O4
356	301.141	2.56	C16H22O4	[M+Na]+	POS	8	&alpha;-CEHC, C16H22O4; Alpha-CEHC, C16H22O4; Dibutyl phthalate, C16H22O4; Diisobutyl phthalate, C16H22O4; Emmotin A, C16H22O4; Phthalic acid Mono-2-ethylhexyl Ester, C16H22O4; alhpa-tocopheronolactone, C16H22O4; Monoethylhexyl phthalic acid, C16H22O4
357	301.16	10.29	-		NEG	0
358	301.181	2.21	C19H26O3; C17H22O	[M-H]-; [M+CH3COO]-	NEG	66	(2Z,8S,9Z)-2,9-Heptadecadiene-8-hydroxy-4,6-diyne-1-yl acetate, C19H26O3; Falcarindiol 3-acetate, C19H26O3; Acetylpanaxydol, C19H26O3; Ginsenoyne H, C19H26O3; (+)-cis-(R)-allethrin, C19H26O3; (+)-cis-(S)-allethrin, C19H26O3; (+)-cis-allethrin, C19H26O3; (+)-trans-(R)-allethrin, C19H26O3; (+)-trans-(S)-allethrin, C19H26O3; (+)-trans-allethrin, C19H26O3; (-)-cis-(R)-allethrin, C19H26O3; (-)-cis-(S)…
359	301.181	7.6	C19H26O3; C17H22O	[M-H]-; [M+CH3COO]-	NEG	66	(2Z,8S,9Z)-2,9-Heptadecadiene-8-hydroxy-4,6-diyne-1-yl acetate, C19H26O3; Falcarindiol 3-acetate, C19H26O3; Acetylpanaxydol, C19H26O3; Ginsenoyne H, C19H26O3; (+)-cis-(R)-allethrin, C19H26O3; (+)-cis-(S)-allethrin, C19H26O3; (+)-cis-allethrin, C19H26O3; (+)-trans-(R)-allethrin, C19H26O3; (+)-trans-(S)-allethrin, C19H26O3; (+)-trans-allethrin, C19H26O3; (-)-cis-(R)-allethrin, C19H26O3; (-)-cis-(S)…
360	301.202	3.06	C16H30O5; C14H26O3; C17H26N4O	[M-H]-; [M+CH3COO]-	NEG	20	xi-7-Hydroxyhexadecanedioic acid, C16H30O5; xi-8-Hydroxyhexadecanedioic acid, C16H30O5; DG 13:0, C16H30O5; TG O-13:0, C16H30O5; 10-hydroxy-hexadecan-1,16-dioic acid, C16H30O5; 9-hydroxy-hexadecan-1,16-dioic acid, C16H30O5; 10-keto myristic acid, C14H26O3; 12-hydroxy-13-tetradecenoic acid, C14H26O3; 12-methyl-10-oxo-tridecanoic acid, C14H26O3; 13-keto myristic acid, C14H26O3; 14-hydroxy-12-tetrade…
361	301.203	3.55	C16H30O5; C14H26O3; C17H26N4O	[M-H]-; [M+CH3COO]-	NEG	20	xi-7-Hydroxyhexadecanedioic acid, C16H30O5; xi-8-Hydroxyhexadecanedioic acid, C16H30O5; DG 13:0, C16H30O5; TG O-13:0, C16H30O5; 10-hydroxy-hexadecan-1,16-dioic acid, C16H30O5; 9-hydroxy-hexadecan-1,16-dioic acid, C16H30O5; 10-keto myristic acid, C14H26O3; 12-hydroxy-13-tetradecenoic acid, C14H26O3; 12-methyl-10-oxo-tridecanoic acid, C14H26O3; 13-keto myristic acid, C14H26O3; 14-hydroxy-12-tetrade…
362	301.217	7.03	C20H30O2	[M-H]-	NEG	78	Eicosapentaenoic acid, C20H30O2; 2E,5Z,8Z,11Z,14Z-eicosapentaenoic acid, C20H30O2; 4,8,12,15,18-eicosapentaenoic acid, C20H30O2; 5E,8Z,11Z,14Z,16Z-eicosapentaenoic acid, C20H30O2; 5Z,11Z,14Z-Eicosatrien-8-ynoic acid, C20H30O2; 5Z,7E,9E,14Z,17Z-eicosapentaenoic acid, C20H30O2; 5Z,8Z,11Z,14Z,17Z-eicosapentaenoic acid, C20H30O2; 5Z,8Z,14Z-Eicosatrien-11-ynoic acid, C20H30O2; 8-[5]-ladderane-octanoic…
363	302.895	2.13	C12H4Cl4O	[M-H]-	NEG	1	2,3,7,8-Tetrachlorodibenzofuran, C12H4Cl4O
364	302.895	2.45	C12H4Cl4O	[M-H]-	NEG	1	2,3,7,8-Tetrachlorodibenzofuran, C12H4Cl4O
365	302.895	1.7	C12H4Cl4O	[M-H]-	NEG	1	2,3,7,8-Tetrachlorodibenzofuran, C12H4Cl4O
366	302.986	1.25	-		NEG	0
367	303.085	1.64	C16H16O6	[M-H]-	NEG	4	(3R)-7,8,2',3'-Tetrahydroxy-4'-methoxyisoflavan, C16H16O6; -, C16H16O6; 3,4,4',alpha-Tetrahydroxy-2'-methoxydihydrochalcone, C16H16O6; 4,2',4',beta-Tetrahydroxy-6'-methoxy-alpha,beta-dihydrochalcone, C16H16O6
368	303.233	25.18	C20H32O2	[M-H]-	NEG	82	Arachidonic acid, C20H32O2; Cis-8,11,14,17-Eicosatetraenoic acid, C20H32O2; 2E,8Z,11Z,14Z-Eicosatetraenoic acid, C20H32O2; 3,5R,15-trimethyl-7-methylene-2E,10E,12E-hexadecatrienoic acid, C20H32O2; 3,5S,15-trimethyl-7-methylene-2E,9E,11E-hexadecatrienoic acid, C20H32O2; 5,8,11,14-eicosatetraenoic acid, C20H32O2; 5E,8Z,11Z,14Z-Eicosatetraenoic acid, C20H32O2; 5Z,13Z,16Z,19Z-eicosatetraenoic acid, C…
369	303.233	28.95	C20H32O2	[M-H]-	NEG	82	Arachidonic acid, C20H32O2; Cis-8,11,14,17-Eicosatetraenoic acid, C20H32O2; 2E,8Z,11Z,14Z-Eicosatetraenoic acid, C20H32O2; 3,5R,15-trimethyl-7-methylene-2E,10E,12E-hexadecatrienoic acid, C20H32O2; 3,5S,15-trimethyl-7-methylene-2E,9E,11E-hexadecatrienoic acid, C20H32O2; 5,8,11,14-eicosatetraenoic acid, C20H32O2; 5E,8Z,11Z,14Z-Eicosatetraenoic acid, C20H32O2; 5Z,13Z,16Z,19Z-eicosatetraenoic acid, C…
370	303.233	31.13	C20H32O2	[M-H]-	NEG	82	Arachidonic acid, C20H32O2; Cis-8,11,14,17-Eicosatetraenoic acid, C20H32O2; 2E,8Z,11Z,14Z-Eicosatetraenoic acid, C20H32O2; 3,5R,15-trimethyl-7-methylene-2E,10E,12E-hexadecatrienoic acid, C20H32O2; 3,5S,15-trimethyl-7-methylene-2E,9E,11E-hexadecatrienoic acid, C20H32O2; 5,8,11,14-eicosatetraenoic acid, C20H32O2; 5E,8Z,11Z,14Z-Eicosatetraenoic acid, C20H32O2; 5Z,13Z,16Z,19Z-eicosatetraenoic acid, C…
371	303.233	7.92	C20H32O2	[M-H]-	NEG	82	Arachidonic acid, C20H32O2; Cis-8,11,14,17-Eicosatetraenoic acid, C20H32O2; 2E,8Z,11Z,14Z-Eicosatetraenoic acid, C20H32O2; 3,5R,15-trimethyl-7-methylene-2E,10E,12E-hexadecatrienoic acid, C20H32O2; 3,5S,15-trimethyl-7-methylene-2E,9E,11E-hexadecatrienoic acid, C20H32O2; 5,8,11,14-eicosatetraenoic acid, C20H32O2; 5E,8Z,11Z,14Z-Eicosatetraenoic acid, C20H32O2; 5Z,13Z,16Z,19Z-eicosatetraenoic acid, C…
372	303.233	26.87	C20H32O2	[M-H]-	NEG	82	Arachidonic acid, C20H32O2; Cis-8,11,14,17-Eicosatetraenoic acid, C20H32O2; 2E,8Z,11Z,14Z-Eicosatetraenoic acid, C20H32O2; 3,5R,15-trimethyl-7-methylene-2E,10E,12E-hexadecatrienoic acid, C20H32O2; 3,5S,15-trimethyl-7-methylene-2E,9E,11E-hexadecatrienoic acid, C20H32O2; 5,8,11,14-eicosatetraenoic acid, C20H32O2; 5E,8Z,11Z,14Z-Eicosatetraenoic acid, C20H32O2; 5Z,13Z,16Z,19Z-eicosatetraenoic acid, C…
373	303.233	17.04	C20H32O2	[M-H]-	NEG	82	Arachidonic acid, C20H32O2; Cis-8,11,14,17-Eicosatetraenoic acid, C20H32O2; 2E,8Z,11Z,14Z-Eicosatetraenoic acid, C20H32O2; 3,5R,15-trimethyl-7-methylene-2E,10E,12E-hexadecatrienoic acid, C20H32O2; 3,5S,15-trimethyl-7-methylene-2E,9E,11E-hexadecatrienoic acid, C20H32O2; 5,8,11,14-eicosatetraenoic acid, C20H32O2; 5E,8Z,11Z,14Z-Eicosatetraenoic acid, C20H32O2; 5Z,13Z,16Z,19Z-eicosatetraenoic acid, C…
374	304.3	3.09	C21H37N	[M+H]+	POS	3	1-hexadecylpyridinium, C21H37N; BENZALKONIUM, C21H37N; Cetylpyridinium, C21H37N
375	304.894	1.36	C6H2Cl4O2	[M+CH3COO]-	NEG	2	Tetrachlorocatechol, C6H2Cl4O2; Tetrachlorohydroquinone, C6H2Cl4O2
376	304.983	1.24	-		NEG	0
377	305.176	1.42	C18H26O4; C19H22N4; C16H22O2	[M-H]-; [M+CH3COO]-	NEG	13	Capsiate, C18H26O4; Compactin diol lactone, C18H26O4; Corrinoid, C19H22N4; Di-n-pentyl phthalate, C18H26O4; Latanoprost Lactol, C18H26O4; Tetranor Iloprost, C18H26O4; 12-METHOXY-4,4-BISNOR-5&alpha;-8,11,13-PODOCARPATRIEN-3-OL, C16H22O2; 4-[5]-ladderane-butanoic acid, C16H22O2; Demethoxyshogaol, C16H22O2; Geranylhydroquinone, C16H22O2; Heptyl cinnamate, C16H22O2; alpha-Amylcinnamyl acetate, C16H22…
378	305.249	18.51	C20H34O2; C18H30	[M-H]-; [M+CH3COO]-	NEG	57	11,14,17-Eicosatrienoic acid, C20H34O2; 5,8,11-Eicosatrienoic acid , C20H34O2; 8,11,14-Eicosatrienoic acid, C20H34O2; Sciadonic acid, C20H34O2; (E,E)-3,7,11-Trimethyl-2,6,10-dodecatrienyl 3-methylbutanoate, C20H34O2; (E,E)-3,7,11-Trimethyl-2,6,10-dodecatrienyl pentanoate, C20H34O2; 11Z,14Z,17Z-eicosatrienoic acid, C20H34O2; 15-(2-cyclopenten-1-yl)-8-pentadecenoic acid, C20H34O2; 18-methyl-8Z,11Z,…
379	305.249	18.93	C20H34O2; C18H30	[M-H]-; [M+CH3COO]-	NEG	57	11,14,17-Eicosatrienoic acid, C20H34O2; 5,8,11-Eicosatrienoic acid , C20H34O2; 8,11,14-Eicosatrienoic acid, C20H34O2; Sciadonic acid, C20H34O2; (E,E)-3,7,11-Trimethyl-2,6,10-dodecatrienyl 3-methylbutanoate, C20H34O2; (E,E)-3,7,11-Trimethyl-2,6,10-dodecatrienyl pentanoate, C20H34O2; 11Z,14Z,17Z-eicosatrienoic acid, C20H34O2; 15-(2-cyclopenten-1-yl)-8-pentadecenoic acid, C20H34O2; 18-methyl-8Z,11Z,…
380	306.06	1.64	C10H8F3NO3	[M+CH3COO]-	NEG	1	m-Trifluoromethylhippuric acid, C10H8F3NO3
381	307.003	4.63	-		NEG	0
382	307.094	9.58	C12H21O7P; C14H16N2O6; C12H12N2O4	[M-H]-; [M+CH3COO]-	NEG	6	LPA 9:2, C12H21O7P; PA O-9:2, C12H21O7P; Indicaxanthin, C14H16N2O6; 2,4,6(1H,3H,5H)-Pyrimidinetrione, 5-(2-hydroxyethyl)-5-phenyl-, C12H12N2O4; 5-Hydroxyindoleacetylglycine, C12H12N2O4; p-Hydroxyphenobarbital, C12H12N2O4
383	307.155	2.9	C17H24O5; C15H20O3	[M-H]-; [M+CH3COO]-	NEG	57	ACRL Toxin II, C17H24O5; DG 14:4, C17H24O5; Cinnamodial, C17H24O5; Inulicin, C17H24O5; (-)-Merulidial, C15H20O3; (-)-abscisic aldehyde, C15H20O3; (1(10)E,4beta,5alpha,8beta)-4,5-Epoxy-1(10),11(13)-germacradien-12,8-olide, C15H20O3; (1beta,4E,8beta,10alpha)-1,10-Epoxy-4,11(13)-germacradien-12,8-olide, C15H20O3; (S)-Pterosin A, C15H20O3; (S)-Pterosin D, C15H20O3; 1,2-Dihydrosantonin, C15H20O3; 1alp…
384	307.192	3.56	C18H28O4; C16H24O2	[M-H]-; [M+CH3COO]-	NEG	34	Corchorifatty acid A, C18H28O4; Corchorifatty acid D, C18H28O4; Methylgingerol, C18H28O4; DG O-15:4, C18H28O4; MG 15:4, C18H28O4; TG dO-15:4, C18H28O4; 3,5,5-Trimethyl-1,2-cyclohexanedione, C18H28O4; Soraphen O, C18H28O4; 16:4(4Z,7Z,10Z,13Z), C16H24O2; 16:4(6,9,12,15), C16H24O2; 16:4(6Z,9Z,12Z,15Z), C16H24O2; 2-Phenylethyl octanoate, C16H24O2; 2E,6Z,8Z,12E-hexadecatetraenoic acid, C16H24O2; 2E,6Z…
385	307.192	5.79	C18H28O4; C16H24O2	[M-H]-; [M+CH3COO]-	NEG	34	Corchorifatty acid A, C18H28O4; Corchorifatty acid D, C18H28O4; Methylgingerol, C18H28O4; DG O-15:4, C18H28O4; MG 15:4, C18H28O4; TG dO-15:4, C18H28O4; 3,5,5-Trimethyl-1,2-cyclohexanedione, C18H28O4; Soraphen O, C18H28O4; 16:4(4Z,7Z,10Z,13Z), C16H24O2; 16:4(6,9,12,15), C16H24O2; 16:4(6Z,9Z,12Z,15Z), C16H24O2; 2-Phenylethyl octanoate, C16H24O2; 2E,6Z,8Z,12E-hexadecatetraenoic acid, C16H24O2; 2E,6Z…
386	307.264	20.83	C20H36O2; C18H32	[M-H]-; [M+CH3COO]-	NEG	44	Eicosadienoic acid, C20H36O2; 11,14-eicosadienoic acid, C20H36O2; 5Z,11Z-eicosadienoic acid, C20H36O2; 5Z,13Z-eicosadienoic acid, C20H36O2; 5Z,15Z-eicosadienoic acid, C20H36O2; 5Z,9Z-eicosadienoic acid, C20H36O2; 6,11-eicosadienoic acid, C20H36O2; 7Z,14Z-eicosadienoic acid, C20H36O2; (E)-3,7-Dimethyl-2,6-octadienyl decanoate, C20H36O2; (Z)-3,7-Dimethyl-2,6-octadienyl decanoate, C20H36O2; 11(Z),14…
387	309.033	1.12	-		NEG	0
388	309.146	7.74	C13H27O6P; C13H18N2O3	[M-H]-; [M+CH3COO]-	NEG	7	LPA O-10:1, C13H27O6P; PA dO-10:1, C13H27O6P; 4-Coumaroyl-2-hydroxyputrescine, C13H18N2O3; Caffeoylputrescine, C13H18N2O3; Heptabarbital, C13H18N2O3; N,N-diisopropyl-3-nitrobenzamide, C13H18N2O3; NH-Phe(NMe)-Gly-OMe, C13H18N2O3
389	309.146	8.46	C13H27O6P; C13H18N2O3	[M-H]-; [M+CH3COO]-	NEG	7	LPA O-10:1, C13H27O6P; PA dO-10:1, C13H27O6P; 4-Coumaroyl-2-hydroxyputrescine, C13H18N2O3; Caffeoylputrescine, C13H18N2O3; Heptabarbital, C13H18N2O3; N,N-diisopropyl-3-nitrobenzamide, C13H18N2O3; NH-Phe(NMe)-Gly-OMe, C13H18N2O3
390	309.146	8.08	C13H27O6P; C13H18N2O3	[M-H]-; [M+CH3COO]-	NEG	7	LPA O-10:1, C13H27O6P; PA dO-10:1, C13H27O6P; 4-Coumaroyl-2-hydroxyputrescine, C13H18N2O3; Caffeoylputrescine, C13H18N2O3; Heptabarbital, C13H18N2O3; N,N-diisopropyl-3-nitrobenzamide, C13H18N2O3; NH-Phe(NMe)-Gly-OMe, C13H18N2O3
391	309.171	3.22	C17H26O5; C15H22O3	[M-H]-; [M+CH3COO]-	NEG	37	DG 14:3, C17H26O5; TG O-14:3, C17H26O5; Botrydial, C17H26O5; methyl 8-[2-(2-formyl-vinyl)-3-hydroxy-5-oxo-cyclopentyl]-octanoate, C17H26O5; (+)-Armillarin, C15H22O3; (3beta,6beta)-Furanoeremophilane-3,6-diol, C15H22O3; (3beta,8beta)-3-Hydroxy-7(11)-eremophilen-12,8-olide, C15H22O3; (6beta,8alpha)-6-Hydroxy-7(11)-eremophilen-12,8-olide, C15H22O3; 1-Hydroxyacorenone, C15H22O3; 13-Hydroxymarasmene, …
392	309.174	1.89	-		NEG	0
393	309.205	15.8	C18H30O4	[M-H]-	NEG	16	12-hydroperoxy-9Z,13E,15-octadecatrienoic acid, C18H30O4; 13-hydroperoxy-9,11E,15Z-octadecatrienoic acid, C18H30O4; 13S-hydroperoxy-6Z,9Z,11E-octadecatrienoic acid, C18H30O4; 13S-hydroperoxy-9Z,11E,15Z-octadecatrienoic acid, C18H30O4; 15,16-epoxy-13-OH-9Z,11E-octadecadienoic acid, C18H30O4; 16-hydroperoxy-9Z,12,14E-octadecatrienoic acid, C18H30O4; 7S,8S-dihydroxy-9Z,12Z,15Z-octadecatrienoic acid,…
394	309.28	15.54	C20H38O2	[M-H]-	NEG	50	11-Eicosenoic acid, C20H38O2; Eicosenoic acid, C20H38O2; Ethyl oleate, C20H38O2; Oleyl acetate, C20H38O2; Paullinic acid, C20H38O2; (E)-3,7-Dimethyl-6-octenyl 3,7-dimethyl-2,6-octadienoate, C20H38O2; -, C20H38O2; 11E-eicosenoic acid, C20H38O2; 11Z-Octadecenyl acetate, C20H38O2; 11Z-eicosenoic acid, C20H38O2; 13-eicosenoic acid, C20H38O2; 13E-Octadecenyl acetate, C20H38O2; 13Z-Octadecenyl acetate,…
395	311.15	1.52	C16H24O6; C14H20O4	[M-H]-; [M+CH3COO]-	NEG	6	TG 13:2, C16H24O6; 2,2,4,4-Tetramethyl-6-(1-oxobutyl)-1,3,5-cyclohexanetrione, C14H20O4; 3-Ethyl-1,2-cyclopentanedione, C14H20O4; 3-Methyl-1,2-cyclohexanedione, C14H20O4; 3alpha-Hydroxyoreadone, C14H20O4; QH(2), C14H20O4
396	311.169	1.93	C17H28O3S	[M-H]-	NEG	1	N-Undecylbenzenesulfonic acid, C17H28O3S
397	311.256	5.55	C17H36O3	[M+Na]+	POS	3	DG dO-14:0, C17H36O3; MG O-14:0, C17H36O3; TG tO-14:0, C17H36O3
398	311.296	18.27	C20H40O2; C18H36	[M-H]-; [M+CH3COO]-	NEG	39	4-Hydroxy-6-eicosanone, C20H40O2; 5-Hydroxy-7-eicosanone, C20H40O2; Arachidic acid, C20H40O2; Ethyl stearate, C20H40O2; 11-methyl-nonadecanoic acid, C20H40O2; 18-methyl-nonadecanoic acid, C20H40O2; Eicosanoic acid, C20H40O2; 14-Methylpentadecyl isobutyrate, C20H40O2; 17-methyl-nonadecanoic acid, C20H40O2; 19:0(11Me), C20H40O2; 2,14-dimethyl-octadecanoic acid, C20H40O2; 3,7-Dimethyl-6-octenyl 3,7-…
399	312.19	2.79	-		NEG	0
400	312.326	13.48	C20H38O	[M+NH4]+	POS	6	11Z-Eicosenal, C20H38O; 6Z,9Z-Eicosadien-11-ol, C20H38O; 6Z-Eicosen-11-one, C20H38O; 7Z-Eicosen-11-one, C20H38O; 9R,10S-Epoxy-6Z-eicosene, C20H38O; Phytal, C20H38O
401	313.151	4.67	C11H18N4O3	[M+CH3COO]-	NEG	5	(S)-Argpyrimidine, C11H18N4O3; Histidinyl-Valine, C11H18N4O3; Homoanserine, C11H18N4O3; Pimonidazole, C11H18N4O3; Valyl-Histidine, C11H18N4O3
402	313.165	1.88	C16H26O6; C14H22O4	[M-H]-; [M+CH3COO]-	NEG	7	TG 13:1, C16H26O6; (+)-trans-C75, C14H22O4; (-)-trans-C75, C14H22O4; C75, C14H22O4; (+)-trans-Carveol glucoside, C16H26O6; (-)-trans-Carveol glucoside, C16H26O6; Perilloside A, C16H26O6
403	313.181	2.06	C20H26O3; C18H22O	[M-H]-; [M+CH3COO]-	NEG	29	10-Hydroxyestra-1,4-dien-3-one acetate, C20H26O3; 17-Ethynyl-10-hydroxy-19-nortestosterone, C20H26O3; 19-Oxo-9-cis-retinoic acid, C20H26O3; 19-Oxo-all-trans-retinoic acid, C20H26O3; 3,4,4&#39;-Trihydroxy-5,5&#39;-diisopropyl-2,2&#39;-dimethylbiphenyl, C20H26O3; 3-Methoxy-androsta-3,5-diene-7,17-dione, C20H26O3; 4-Oxoisotretinoin, C20H26O3; DACP analog of retinoic acid, C20H26O3; ESTRADIOL ACETATE…
404	313.181	7.44	C20H26O3; C18H22O	[M-H]-; [M+CH3COO]-	NEG	29	10-Hydroxyestra-1,4-dien-3-one acetate, C20H26O3; 17-Ethynyl-10-hydroxy-19-nortestosterone, C20H26O3; 19-Oxo-9-cis-retinoic acid, C20H26O3; 19-Oxo-all-trans-retinoic acid, C20H26O3; 3,4,4&#39;-Trihydroxy-5,5&#39;-diisopropyl-2,2&#39;-dimethylbiphenyl, C20H26O3; 3-Methoxy-androsta-3,5-diene-7,17-dione, C20H26O3; 4-Oxoisotretinoin, C20H26O3; DACP analog of retinoic acid, C20H26O3; ESTRADIOL ACETATE…
405	313.202	1.32	C17H30O5; C15H26O3	[M-H]-; [M+CH3COO]-	NEG	15	2S-hydroxy-3-(10Z-tetradecenoyloxy)-propanoic acid, C17H30O5; DG 14:1, C17H30O5; TG O-14:1, C17H30O5; (3beta,9beta)-7-Drimene-3,11,12-triol, C15H26O3; 5-Acetoxydihydrotheaespirane, C15H26O3; 7-Drimene-11,12,14-triol, C15H26O3; 8-Hydroxy-4(6)-lactarene-5,14-diol, C15H26O3; Chrysanthetriol, C15H26O3; Kessyl glycol, C15H26O3; Kikkanol A, C15H26O3; Kikkanol D, C15H26O3; Kikkanol F, C15H26O3; Lubimino…
406	313.239	7.01	C18H34O4; C16H30O2	[M-H]-; [M+CH3COO]-	NEG	140	(9xi,10xi,12xi)-9,10-Dihydroxy-12-octadecenoic acid, C18H34O4; 12,13-DHOME, C18H34O4; 9,10-DHOME, C18H34O4; Dibutyl decanedioate, C18H34O4; 10-hydroperoxy-8E-octadecenoic acid, C18H34O4; 10R-hydroperoxy-11Z-octadecenoic acid, C18H34O4; 10S-hydroperoxy-8E-octadecenoic acid, C18H34O4; 11-hydroperoxy-12Z-octadecenoic acid, C18H34O4; 11-hydroperoxy9Z-octadecenoic acid, C18H34O4; 11R-hydroperoxy-12Z-o…
407	313.239	8.75	C18H34O4; C16H30O2	[M-H]-; [M+CH3COO]-	NEG	140	(9xi,10xi,12xi)-9,10-Dihydroxy-12-octadecenoic acid, C18H34O4; 12,13-DHOME, C18H34O4; 9,10-DHOME, C18H34O4; Dibutyl decanedioate, C18H34O4; 10-hydroperoxy-8E-octadecenoic acid, C18H34O4; 10R-hydroperoxy-11Z-octadecenoic acid, C18H34O4; 10S-hydroperoxy-8E-octadecenoic acid, C18H34O4; 11-hydroperoxy-12Z-octadecenoic acid, C18H34O4; 11-hydroperoxy9Z-octadecenoic acid, C18H34O4; 11R-hydroperoxy-12Z-o…
408	315.035	3.2	-		NEG	0
409	315.035	4.41	-		NEG	0
410	315.113	4.41	C10H16N4O2S	[M+CH3COO]-	NEG	1	Buthidazole, C10H16N4O2S
411	315.113	3.22	C10H16N4O2S	[M+CH3COO]-	NEG	1	Buthidazole, C10H16N4O2S
412	315.197	8.21	C20H28O3; C18H24O	[M-H]-; [M+CH3COO]-	NEG	83	15-Deoxy-d-12,14-PGJ2, C20H28O3; 11-oxo-5E,7E,9,14Z-prostatetraenoic acid-cyclo[8,12R], C20H28O3; 11-oxo-5E,7E,9,14Z-prostatetraenoic acid-cyclo[8,12S], C20H28O3; 11-oxo-5Z,9,12E,14E-prostatetraenoic acid, C20H28O3; 11-oxo-5Z,9,12E,14E-prostatetraenoic acid-cyclo[8R,12]; ent-15-deoxy-d-12,14-PGJ2; 8-iso-15-deoxy-PGJ2; 8-iso-15-deoxy-d-12,14-PGJ2, C20H28O3; 14-oxo-5Z,8E,10E,12-prostatetraenoic aci…
413	315.197	4.08	C20H28O3; C18H24O	[M-H]-; [M+CH3COO]-	NEG	83	15-Deoxy-d-12,14-PGJ2, C20H28O3; 11-oxo-5E,7E,9,14Z-prostatetraenoic acid-cyclo[8,12R], C20H28O3; 11-oxo-5E,7E,9,14Z-prostatetraenoic acid-cyclo[8,12S], C20H28O3; 11-oxo-5Z,9,12E,14E-prostatetraenoic acid, C20H28O3; 11-oxo-5Z,9,12E,14E-prostatetraenoic acid-cyclo[8R,12]; ent-15-deoxy-d-12,14-PGJ2; 8-iso-15-deoxy-PGJ2; 8-iso-15-deoxy-d-12,14-PGJ2, C20H28O3; 14-oxo-5Z,8E,10E,12-prostatetraenoic aci…
414	315.197	6.02	C20H28O3; C18H24O	[M-H]-; [M+CH3COO]-	NEG	83	15-Deoxy-d-12,14-PGJ2, C20H28O3; 11-oxo-5E,7E,9,14Z-prostatetraenoic acid-cyclo[8,12R], C20H28O3; 11-oxo-5E,7E,9,14Z-prostatetraenoic acid-cyclo[8,12S], C20H28O3; 11-oxo-5Z,9,12E,14E-prostatetraenoic acid, C20H28O3; 11-oxo-5Z,9,12E,14E-prostatetraenoic acid-cyclo[8R,12]; ent-15-deoxy-d-12,14-PGJ2; 8-iso-15-deoxy-PGJ2; 8-iso-15-deoxy-d-12,14-PGJ2, C20H28O3; 14-oxo-5Z,8E,10E,12-prostatetraenoic aci…
415	315.197	7.09	C20H28O3; C18H24O	[M-H]-; [M+CH3COO]-	NEG	83	15-Deoxy-d-12,14-PGJ2, C20H28O3; 11-oxo-5E,7E,9,14Z-prostatetraenoic acid-cyclo[8,12R], C20H28O3; 11-oxo-5E,7E,9,14Z-prostatetraenoic acid-cyclo[8,12S], C20H28O3; 11-oxo-5Z,9,12E,14E-prostatetraenoic acid, C20H28O3; 11-oxo-5Z,9,12E,14E-prostatetraenoic acid-cyclo[8R,12]; ent-15-deoxy-d-12,14-PGJ2; 8-iso-15-deoxy-PGJ2; 8-iso-15-deoxy-d-12,14-PGJ2, C20H28O3; 14-oxo-5Z,8E,10E,12-prostatetraenoic aci…
416	315.197	8.53	C20H28O3; C18H24O	[M-H]-; [M+CH3COO]-	NEG	83	15-Deoxy-d-12,14-PGJ2, C20H28O3; 11-oxo-5E,7E,9,14Z-prostatetraenoic acid-cyclo[8,12R], C20H28O3; 11-oxo-5E,7E,9,14Z-prostatetraenoic acid-cyclo[8,12S], C20H28O3; 11-oxo-5Z,9,12E,14E-prostatetraenoic acid, C20H28O3; 11-oxo-5Z,9,12E,14E-prostatetraenoic acid-cyclo[8R,12]; ent-15-deoxy-d-12,14-PGJ2; 8-iso-15-deoxy-PGJ2; 8-iso-15-deoxy-d-12,14-PGJ2, C20H28O3; 14-oxo-5Z,8E,10E,12-prostatetraenoic aci…
417	315.254	7.82	C18H36O4; C16H32O2	[M-H]-; [M+CH3COO]-	NEG	68	(+)-15,16-Dihydroxyoctadecanoic acid, C18H36O4; (9S,10S)-9,10-dihydroxyoctadecanoate, C18H36O4; 10,11-dihydroxy-octadecanoic acid, C18H36O4; 11,12-dihydroxy-octadecanoic acid, C18H36O4; 12,13-dihydroxy-octadecanoic acid, C18H36O4; 15,16-dihydroxy-octadecanoic acid, C18H36O4; 2,3-dihydroxy-octadecanoic acid, C18H36O4; 4,14-dihydroxy-octadecanoic acid, C18H36O4; 5,6-dihydroxy-octadecanoic acid, C18…
418	315.255	6.7	C18H36O4; C16H32O2	[M-H]-; [M+CH3COO]-	NEG	68	(+)-15,16-Dihydroxyoctadecanoic acid, C18H36O4; (9S,10S)-9,10-dihydroxyoctadecanoate, C18H36O4; 10,11-dihydroxy-octadecanoic acid, C18H36O4; 11,12-dihydroxy-octadecanoic acid, C18H36O4; 12,13-dihydroxy-octadecanoic acid, C18H36O4; 15,16-dihydroxy-octadecanoic acid, C18H36O4; 2,3-dihydroxy-octadecanoic acid, C18H36O4; 4,14-dihydroxy-octadecanoic acid, C18H36O4; 5,6-dihydroxy-octadecanoic acid, C18…
419	317.032	4.41	-		NEG	0
420	317.161	1.33	C16H22N4O3	[M-H]-	NEG	2	Eseramine, C16H22N4O3; LY171883, C16H22N4O3
421	317.212	9.53	C20H30O3	[M-H]-	NEG	129	11R-HEPE, C20H30O3; 12-HEPE, C20H30O3; 12-KETE, C20H30O3; 14,15-EpETE, C20H30O3; 15-HEPE, C20H30O3; 15-KETE, C20H30O3; 17,18-EpETE, C20H30O3; 18R-HEPE, C20H30O3; 5-HEPE, C20H30O3; 5-KETE, C20H30O3; 9-HEPE, C20H30O3; Leukotriene A4, C20H30O3; (+/-)-11(12)-epoxy-5Z,8Z,14Z,17Z-eicosatetraenoic acid, C20H30O3; (+/-)-11-hydroxy-5Z,8Z,12E,14Z,17Z-eicosapentaenoic acid, C20H30O3; (+/-)-12-hydroxy-5Z,8Z,…
422	317.213	8.71	C20H30O3	[M-H]-	NEG	129	11R-HEPE, C20H30O3; 12-HEPE, C20H30O3; 12-KETE, C20H30O3; 14,15-EpETE, C20H30O3; 15-HEPE, C20H30O3; 15-KETE, C20H30O3; 17,18-EpETE, C20H30O3; 18R-HEPE, C20H30O3; 5-HEPE, C20H30O3; 5-KETE, C20H30O3; 9-HEPE, C20H30O3; Leukotriene A4, C20H30O3; (+/-)-11(12)-epoxy-5Z,8Z,14Z,17Z-eicosatetraenoic acid, C20H30O3; (+/-)-11-hydroxy-5Z,8Z,12E,14Z,17Z-eicosapentaenoic acid, C20H30O3; (+/-)-12-hydroxy-5Z,8Z,…
423	317.213	5.88	C20H30O3	[M-H]-	NEG	129	11R-HEPE, C20H30O3; 12-HEPE, C20H30O3; 12-KETE, C20H30O3; 14,15-EpETE, C20H30O3; 15-HEPE, C20H30O3; 15-KETE, C20H30O3; 17,18-EpETE, C20H30O3; 18R-HEPE, C20H30O3; 5-HEPE, C20H30O3; 5-KETE, C20H30O3; 9-HEPE, C20H30O3; Leukotriene A4, C20H30O3; (+/-)-11(12)-epoxy-5Z,8Z,14Z,17Z-eicosatetraenoic acid, C20H30O3; (+/-)-11-hydroxy-5Z,8Z,12E,14Z,17Z-eicosapentaenoic acid, C20H30O3; (+/-)-12-hydroxy-5Z,8Z,…
424	319.03	3.23	C9H13BrN2O2	[M+CH3COO]-	NEG	1	Bromacil, C9H13BrN2O2
425	319.156	3.32	C18H24O5; C16H20O3	[M-H]-; [M+CH3COO]-	NEG	7	Zearalanone, C18H24O5; 1-(4-Hydroxyphenyl)-1-decene-3,5-dione, C16H20O3; Dihydroshikonofuran, C16H20O3; Lacinilene C 7-methyl ether, C16H20O3; Bis(2-methylpropanoyloxy)-9,10-epoxy-p-mentha-1,3,5-triene, C18H24O5; alpha-Zearalenol, C18H24O5; beta-Zearalenol, C18H24O5
426	319.192	4.51	C19H28O4; C17H24O2	[M-H]-; [M+CH3COO]-	NEG	17	10-Acetylpanaxytriol, C19H28O4; MG 16:5, C19H28O4; (&plusmn;)&alpha;-CMBHC, C19H28O4; 10beta-Hydroxy-6beta-isobutyrylfuranoeremophilane, C19H28O4; testolic acid, C19H28O4; 1,8-Heptadecadiene-4,6-diyne-3,10-diol, C17H24O2; 2,9-heptadecadien-4,6-diyn-1,8-diol, C17H24O2; Falcarindiol, C17H24O2; MENTHYL BENZOATE, C17H24O2; Panaxydol, C17H24O2; Virol A, C17H24O2; heptadeca-2,9-dien-4,6-diyn-1,8-diol, …
427	319.228	9.09	C20H32O3; C18H28O	[M-H]-; [M+CH3COO]-	NEG	150	11(R)-HETE, C20H32O3; 11,12-EpETrE, C20H32O3; 11,12-Epoxyeicosatrienoic acid, C20H32O3; 13-HETE, C20H32O3; 14,15-Epoxy-5,8,11-eicosatrienoic acid, C20H32O3; 14R,15S-EpETrE, C20H32O3; 15(S)-HETE, C20H32O3; 16(R)-HETE, C20H32O3; 17-HETE, C20H32O3; 18-Hydroxyarachidonic acid, C20H32O3; 19(S)-HETE, C20H32O3; 20-Hydroxyeicosatetraenoic acid, C20H32O3; 5,6-Epoxy-8,11,14-eicosatrienoic acid, C20H32O3; 5…
428	321.211	5.38	-		NEG	0
429	321.315	15.82	-		POS	0
430	321.957	11.73	-		POS	0
431	323.159	1.98	C20H22N2S; C16H19NO5	[M+H]+; [M+NH4]+	POS	2	Mequitazine, C20H22N2S; Zanthodioline, C16H19NO5
432	323.171	1.2	C12H24O6	[M+CH3COO]-	NEG	1	Hexyl glucoside, C12H24O6
433	323.187	5.76	C18H28O5; C16H24O3	[M-H]-; [M+CH3COO]-	NEG	13	Cibaric acid, C18H28O5; 12-oxo-14,18-dihydroxy-9Z,13E,15Z-octadecatrienoic acid, C18H28O5; 14,18-dihydroxy-12-oxo-9E,13Z,15E-octadecatrienoic acid, C18H28O5; 2,3-dinor-9-oxo-11R,15S-dihydroxy-5Z,13E-prostadienoic acid , C18H28O5; 2,3-dinor-9S,15S-dihydroxy-11-oxo-5Z,13E-prostadienoic acid, C18H28O5; DG 15:3, C18H28O5; TG O-15:3, C18H28O5; Dinor-PGD2, C18H28O5; Dinor-PGE2, C18H28O5; 12-Oxo-2,3-din…
434	323.221	17.92	C19H32O4	[M-H]-	NEG	5	methyl 15-hydroperoxy-9Z,12Z,16E-octadecatrienoate, C19H32O4; methyl-10-hydroperoxy-8E,12Z,15Z-octadecatrienoate, C19H32O4; DG O-16:3, C19H32O4; MG 16:3, C19H32O4; TG dO-16:3, C19H32O4
435	323.223	6.72	C19H32O4; C17H28O2	[M-H]-; [M+CH3COO]-	NEG	22	1-Acetoxy-2-hydroxy-16-heptadecyn-4-one, C19H32O4; methyl 15-hydroperoxy-9Z,12Z,16E-octadecatrienoate, C19H32O4; methyl-10-hydroperoxy-8E,12Z,15Z-octadecatrienoate, C19H32O4; DG O-16:3, C19H32O4; MG 16:3, C19H32O4; TG dO-16:3, C19H32O4; AVOCADYNONE ACETATE, C19H32O4; Decylubiquinol, C19H32O4; TOFA, C19H32O4; 10E-heptadecen-8-ynoic acid, C17H28O2; 8Z,11Z,14Z-heptadecatrienoic acid, C17H28O2; Acety…
436	323.952	11.73	C12H6Cl4O	[M+NH4]+	POS	5	2,3,4,5-Tetrachloro-4\'-biphenylol, C12H6Cl4O; 2\',3\',4\',5\'-Tetrachloro-3-biphenylol, C12H6Cl4O; 4-Hydroxy-2,2\',4\',6\'-tetrachlorobiphenyl, C12H6Cl4O; 4-Hydroxy-2\',3,4\',6\'-tetrachlorobiphenyl, C12H6Cl4O; 4-Hydroxy-2\',3,5,5\'-tetrachlorobiphenyl, C12H6Cl4O
437	324.107	3.28	-		NEG	0
438	324.19	5.89	-		NEG	0
439	325.165	1.84	C17H26O6; C15H22O4	[M-H]-; [M+CH3COO]-	NEG	30	TG 14:2, C17H26O6; (+)-Blennin D, C15H22O4; (1alpha,4alpha,5beta,6alpha,11betaH)-1,4-Epoxy-5-hydroxy-10(14)-germacren-12,6-olide, C15H22O4; (6beta,8betaOH)-6,8-Dihydroxy-7(11)-eremophilen-12,8-olide, C15H22O4; (R)-Athanagrandione, C15H22O4; 10-Hydroxymyoporone, C15H22O4; 1alpha,15-Dihydroxymarasmene, C15H22O4; 1alpha-Hydroxyarbusculin A, C15H22O4; 3,14-Dihydroxy-11,13-dihydrocostunolide, C15H22O4…
440	325.225	2.44	C18H28O4; C16H25N3O3	[M+NH4]+	POS	4	DG O-15:4, C18H28O4; MG 15:4, C18H28O4; TG dO-15:4, C18H28O4; M 344, C16H25N3O3
441	325.271	8.07	C18H38O3	[M+Na]+	POS	3	DG dO-15:0, C18H38O3; MG O-15:0, C18H38O3; TG tO-15:0, C18H38O3
442	325.275	18.89	C20H38O3; C18H34O	[M-H]-; [M+CH3COO]-	NEG	33	14-hydroxy-11Z-eicosenoic acid, C20H38O3; 14R-hydroxy-11E-eicosenoic acid, C20H38O3; 14R-hydroxy-11Z-eicosenoic acid, C20H38O3; 19-oxo-eicosanoic acid, C20H38O3; 2-oxo-eicosanoic acid, C20H38O3; 3-oxo-eicosanoic acid, C20H38O3; DG dO-17:2, C20H38O3; MG O-17:2, C20H38O3; TG tO-17:2, C20H38O3; 11-Eicosenoic acid, 14-hydroxy-, [R-(E)]-, C20H38O3; 11-Eicosenoic acid, 14-hydroxy-, [R-(Z)]-; 11-Eicosen…
443	325.312	19.85	C21H42O2; C19H38	[M-H]-; [M+CH3COO]-	NEG	25	4-Hydroxy-6-heneicosanone, C21H42O2; 6-Hydroxy-4-heneicosanone, C21H42O2; 6-Hydroxy-8-heneicosanone, C21H42O2; 8-Hydroxy-6-heneicosanone, C21H42O2; Heneicosanoic acid, C21H42O2; (+)-18-methyl-eicosanoic acid, C21H42O2; 10,14-Dimethylpentadecyl butyrate, C21H42O2; 10,14-Dimethylpentadecyl isobutyrate, C21H42O2; 12-methyl-eicosanoic acid, C21H42O2; 19-methyl-eicosanoic acid, C21H42O2; 2,6-dimethyl-…
444	327.007	2.88	C11H13Cl3N2O3	[M+H]+	POS	1	Fenuron-TCA, C11H13Cl3N2O3
445	327.18	3.07	C17H28O6; C15H24O4	[M-H]-; [M+CH3COO]-	NEG	8	TG 14:1, C17H28O6; 1-(3-Furanyl)-6,7-dihydroxy-4,8-dimethyl-1-nonanone, C15H24O4; 3,11,12-Trihydroxy-1(10)-spirovetiven-2-one, C15H24O4; 4,11,13,15-Tetrahydroridentin B, C15H24O4; Acoric acid, C15H24O4; Bisacurone epoxide, C15H24O4; Corey PG-Lactone Diol, C15H24O4; ent-Corey PG-Lactone Diol, C15H24O4
446	327.182	1.34	C17H28O6; C18H24N4O2; C15H24O4	[M-H]-; [M+CH3COO]-	NEG	12	TG 14:1, C17H28O6; 9-Azabicyclo[3.3.1]nonane, 1H-indazole-3-carboxamide deriv., C18H24N4O2; Granisetron metabolite 3, C18H24N4O2; endo-1-methyl-N-(9-methyl-9-azabicyclo[3.3.1]non-3-yl)-N-oxide, C18H24N4O2; 1-(3-Furanyl)-6,7-dihydroxy-4,8-dimethyl-1-nonanone, C15H24O4; 3,11,12-Trihydroxy-1(10)-spirovetiven-2-one, C15H24O4; 4,11,13,15-Tetrahydroridentin B, C15H24O4; Acoric acid, C15H24O4; Bisacuron…
447	327.233	16.57	C22H32O2	[M-H]-	NEG	19	Docosahexaenoic acid, C22H32O2; 4Z,7Z,10Z,13Z,16Z,19Z-docosahexaenoic acid, C22H32O2; (4E,7E,10Z,13E,16E,19E)-docosa-4,7,10,13,16,19-hexaenoic acid, C22H32O2; (4Z,7Z,10Z,13Z,16Z,19Z)-4,7,10,13,1 6,19-Docosahexaenoic acid, C22H32O2; 10,13,16-Docosatriynoic acid, C22H32O2; 16beta-Methylpregn-4-ene-3,20-dione, C22H32O2; 2alpha-Methylpregn-4-ene-3,20-dione, C22H32O2; 3,9,15-Docosatriynoic acid, C22H3…
448	327.255	17.9	C19H36O4; C17H32O2	[M-H]-; [M+CH3COO]-	NEG	61	Avocadene 1-acetate, C19H36O4; Avocadene 2-acetate, C19H36O4; Avocadene 4-acetate, C19H36O4; MG(0:0/16:1(9Z)/0:0), C19H36O4; MG(16:1(9Z)/0:0/0:0), C19H36O4; DG O-16:1, C19H36O4; MG 16:1, C19H36O4; TG dO-16:1, C19H36O4; AVOCADENE ACETATE, C19H36O4; (Z)-11-Hexadecenyl formate, C17H32O2; 1-methylpropyl-tridecanolide, C17H32O2; 10-methyl-9-hexadecenoic acid, C17H32O2; 10E-heptadecenoic acid, C17H32O2…
449	328.264	3.52	C22H30O	[M+NH4]+	POS	3	(11Z)-8,18-ethanoretinal, C22H30O; 14\'-apo-beta-carotenal, C22H30O; Desogestrel, C22H30O
450	328.939	1.2	-		NEG	0
451	329.051	4.81	-		NEG	0
452	329.059	2.59	-		NEG	0
453	329.092	1.62	-		NEG	0
454	329.129	4.67	C21H18N2O2; C13H22N4O4S	[M-H]-	NEG	3	Gambirtannine, C21H18N2O2; Ranitidine N-oxide, C13H22N4O4S; Ranitidine S-oxide, C13H22N4O4S
455	329.176	2.34	C20H26O4; C18H22O2	[M-H]-; [M+CH3COO]-	NEG	21	16-Hydroxy-4-oxoretinoic acid, C20H26O4; 3,3&#39;,4,4&#39;-Tetrahydroxy-5,5&#39;-diisopropyl-2,2&#39;-dimethylbiphenyl, C20H26O4; Dicyclohexyl phthalate, C20H26O4; Gibberellin A15, C20H26O4; 3&beta;-hydroxy-estra-5,7,9-trien-17-one, C18H22O2; 3-Hydroxyestra-1,3,5(10)-trien-16-one, C18H22O2; 3beta-hydroxy-estra-5,7,9-trien-17-one, C18H22O2; 8&alpha;-3&beta;-hydroxy-estra-1,3,5(10)-trien-17-one, C1…
456	329.197	1.58	C17H30O6; C15H26O4	[M-H]-; [M+CH3COO]-	NEG	3	TG 14:0, C17H30O6; (10S)-Juvenile hormone III acid diol, C15H26O4; Ethylene brassylate, C15H26O4
457	329.198	2.78	C17H30O6; C15H26O4	[M-H]-; [M+CH3COO]-	NEG	3	TG 14:0, C17H30O6; (10S)-Juvenile hormone III acid diol, C15H26O4; Ethylene brassylate, C15H26O4
458	329.249	18.53	C22H34O2; C20H30	[M-H]-; [M+CH3COO]-	NEG	33	4,8,12,15,19-Docosapentaenoic acid, C22H34O2; Docosa-4,7,10,13,16-pentaenoic acid, C22H34O2; Docosapentaenoic acid, C22H34O2; Docosapentaenoic acid (22n-6), C22H34O2; Ethyl icosapentate, C22H34O2; 10-[5]-ladderane-decanoic acid, C22H34O2; 2E,4E,6E,8E,10E-docosapentaenoic acid, C22H34O2; 4,7,10,13,16-docosapentaenoic acid, C22H34O2; 4Z,7Z,10Z,13Z,16Z-docosapentaenoic acid, C22H34O2; 7,10,13,16,19-…
459	329.249	17.86	C22H34O2; C20H30	[M-H]-; [M+CH3COO]-	NEG	33	4,8,12,15,19-Docosapentaenoic acid, C22H34O2; Docosa-4,7,10,13,16-pentaenoic acid, C22H34O2; Docosapentaenoic acid, C22H34O2; Docosapentaenoic acid (22n-6), C22H34O2; Ethyl icosapentate, C22H34O2; 10-[5]-ladderane-decanoic acid, C22H34O2; 2E,4E,6E,8E,10E-docosapentaenoic acid, C22H34O2; 4,7,10,13,16-docosapentaenoic acid, C22H34O2; 4Z,7Z,10Z,13Z,16Z-docosapentaenoic acid, C22H34O2; 7,10,13,16,19-…
460	330.942	6.84	-		NEG	0
461	331.048	4.65	C15H22BrClO; C12H13N4NaO4S	[M-H]-	NEG	6	Elatol, C15H22BrClO; Laurencenone A, C15H22BrClO; Nidifidienol, C15H22BrClO; Rhodolaureol, C15H22BrClO; Sulfadimethoxine sodium, C12H13N4NaO4S; 3beta-bromo-2alpha-chloro-7-chamigren-9-one, C15H22BrClO
462	331.085	3.22	C20H14NO4	[M-H]-	NEG	1	Sanguinarine, C20H14NO4
463	331.085	4.41	C20H14NO4	[M-H]-	NEG	1	Sanguinarine, C20H14NO4
464	331.213	4.18	C15H28O4	[M+CH3COO]-	NEG	4	3-methyl-tetradecanedioic acid, C15H28O4; 5-methyl-tetradecanedioic acid, C15H28O4; 7(14)-Bisabolene-2,3,10,11-tetrol, C15H28O4; Pentadecanedioic acid, C15H28O4
465	331.264	29.89	C22H36O2; C20H32	[M-H]-; [M+CH3COO]-	NEG	56	1-Hydroxy-1-phenyl-3-hexadecanone, C22H36O2; Adrenic acid, C22H36O2; 4Z,7Z,10Z,13E-docosatetraenoic acid, C22H36O2; 7,10,13,16-docosatetraenoic acid, C22H36O2; 7Z,10Z,13Z,16Z-docosatetraenoic acid, C22H36O2; 7Z,13Z,16Z,19Z-docosatetraenoic acid, C22H36O2; &omega;-3 Arachidonic Acid ethyl ester, C22H36O2; (&plusmn;)-CP 47,497-C8-homolog, C22H36O2; 10-[3]-ladderane-decanoic acid, C22H36O2; 22:4(4Z,…
466	331.264	10.83	C22H36O2; C20H32	[M-H]-; [M+CH3COO]-	NEG	56	1-Hydroxy-1-phenyl-3-hexadecanone, C22H36O2; Adrenic acid, C22H36O2; 4Z,7Z,10Z,13E-docosatetraenoic acid, C22H36O2; 7,10,13,16-docosatetraenoic acid, C22H36O2; 7Z,10Z,13Z,16Z-docosatetraenoic acid, C22H36O2; 7Z,13Z,16Z,19Z-docosatetraenoic acid, C22H36O2; &omega;-3 Arachidonic Acid ethyl ester, C22H36O2; (&plusmn;)-CP 47,497-C8-homolog, C22H36O2; 10-[3]-ladderane-decanoic acid, C22H36O2; 22:4(4Z,…
467	332.204	2.48	-		POS	0
468	332.208	2.54	-		NEG	0
469	332.295	7.44	C22H34O; C22H37NO	[M+NH4]+; [M+H]+	POS	5	13-HDoHE, C22H34O; N,N-dimethyl-5Z,8Z,11Z,14Z-eicosatetraenoyl amine, C22H37NO; N-ethyl-5Z,8Z,11Z,14Z-eicosatetraenoyl amine, C22H37NO; N,N-dimethyl arachidonoyl amine, C22H37NO; N-ethyl arachidonoyl amine, C22H37NO
470	332.331	5.31	C23H38	[M+NH4]+	POS	1	3Z,6Z,9Z,12Z,15Z-Tricosapentaene, C23H38
471	333.207	4.31	C20H30O4; C18H26O2	[M-H]-; [M+CH3COO]-	NEG	163	12-Keto-leukotriene B4, C20H30O4; 15-Keto-13,14-dihydroprostaglandin A2, C20H30O4; 15d PGD2, C20H30O4; 5-Oxo-6-trans-leukotriene B4, C20H30O4; Delta-12-Prostaglandin J2, C20H30O4; Leukotriene B5, C20H30O4; Prostaglandin A2, C20H30O4; Prostaglandin B2, C20H30O4; Prostaglandin J2, C20H30O4; Prostaglandin-c2, C20H30O4; bicyclo-PGE2, C20H30O4; 11,18-dihydroxy-5Z,8Z,12E,14Z,16E-eicosapentaenoic acid, …
472	333.207	4.83	C20H30O4; C18H26O2	[M-H]-; [M+CH3COO]-	NEG	163	12-Keto-leukotriene B4, C20H30O4; 15-Keto-13,14-dihydroprostaglandin A2, C20H30O4; 15d PGD2, C20H30O4; 5-Oxo-6-trans-leukotriene B4, C20H30O4; Delta-12-Prostaglandin J2, C20H30O4; Leukotriene B5, C20H30O4; Prostaglandin A2, C20H30O4; Prostaglandin B2, C20H30O4; Prostaglandin J2, C20H30O4; Prostaglandin-c2, C20H30O4; bicyclo-PGE2, C20H30O4; 11,18-dihydroxy-5Z,8Z,12E,14Z,16E-eicosapentaenoic acid, …
473	333.207	5.18	C20H30O4; C18H26O2	[M-H]-; [M+CH3COO]-	NEG	163	12-Keto-leukotriene B4, C20H30O4; 15-Keto-13,14-dihydroprostaglandin A2, C20H30O4; 15d PGD2, C20H30O4; 5-Oxo-6-trans-leukotriene B4, C20H30O4; Delta-12-Prostaglandin J2, C20H30O4; Leukotriene B5, C20H30O4; Prostaglandin A2, C20H30O4; Prostaglandin B2, C20H30O4; Prostaglandin J2, C20H30O4; Prostaglandin-c2, C20H30O4; bicyclo-PGE2, C20H30O4; 11,18-dihydroxy-5Z,8Z,12E,14Z,16E-eicosapentaenoic acid, …
474	333.207	5.94	C20H30O4; C18H26O2	[M-H]-; [M+CH3COO]-	NEG	163	12-Keto-leukotriene B4, C20H30O4; 15-Keto-13,14-dihydroprostaglandin A2, C20H30O4; 15d PGD2, C20H30O4; 5-Oxo-6-trans-leukotriene B4, C20H30O4; Delta-12-Prostaglandin J2, C20H30O4; Leukotriene B5, C20H30O4; Prostaglandin A2, C20H30O4; Prostaglandin B2, C20H30O4; Prostaglandin J2, C20H30O4; Prostaglandin-c2, C20H30O4; bicyclo-PGE2, C20H30O4; 11,18-dihydroxy-5Z,8Z,12E,14Z,16E-eicosapentaenoic acid, …
475	333.207	6.86	C20H30O4; C18H26O2	[M-H]-; [M+CH3COO]-	NEG	163	12-Keto-leukotriene B4, C20H30O4; 15-Keto-13,14-dihydroprostaglandin A2, C20H30O4; 15d PGD2, C20H30O4; 5-Oxo-6-trans-leukotriene B4, C20H30O4; Delta-12-Prostaglandin J2, C20H30O4; Leukotriene B5, C20H30O4; Prostaglandin A2, C20H30O4; Prostaglandin B2, C20H30O4; Prostaglandin J2, C20H30O4; Prostaglandin-c2, C20H30O4; bicyclo-PGE2, C20H30O4; 11,18-dihydroxy-5Z,8Z,12E,14Z,16E-eicosapentaenoic acid, …
476	335.223	5.84	C20H32O4; C18H28O2	[M-H]-; [M+CH3COO]-	NEG	211	10,11-dihydro-12-oxo-LTB4, C20H32O4; 11(R)-HPETE, C20H32O4; 11H-14,15-EETA, C20H32O4; 12(S)-Leukotriene B4, C20H32O4; 12,20-DiHETE, C20H32O4; 14,15-DiHETE, C20H32O4; 15(S)-HPETE, C20H32O4; 15H-11,12-EETA, C20H32O4; 17,18-DiHETE, C20H32O4; 5(S)-Hydroperoxyeicosatetraenoic acid, C20H32O4; 5,15-DiHETE, C20H32O4; 5-HPETE, C20H32O4; 6,7-dihydro-5-oxo-12-epi-LTB4, C20H32O4; 6-trans-12-epi-Leukotriene B…
477	335.223	5.05	C20H32O4; C18H28O2	[M-H]-; [M+CH3COO]-	NEG	211	10,11-dihydro-12-oxo-LTB4, C20H32O4; 11(R)-HPETE, C20H32O4; 11H-14,15-EETA, C20H32O4; 12(S)-Leukotriene B4, C20H32O4; 12,20-DiHETE, C20H32O4; 14,15-DiHETE, C20H32O4; 15(S)-HPETE, C20H32O4; 15H-11,12-EETA, C20H32O4; 17,18-DiHETE, C20H32O4; 5(S)-Hydroperoxyeicosatetraenoic acid, C20H32O4; 5,15-DiHETE, C20H32O4; 5-HPETE, C20H32O4; 6,7-dihydro-5-oxo-12-epi-LTB4, C20H32O4; 6-trans-12-epi-Leukotriene B…
478	335.223	7.19	C20H32O4; C18H28O2	[M-H]-; [M+CH3COO]-	NEG	211	10,11-dihydro-12-oxo-LTB4, C20H32O4; 11(R)-HPETE, C20H32O4; 11H-14,15-EETA, C20H32O4; 12(S)-Leukotriene B4, C20H32O4; 12,20-DiHETE, C20H32O4; 14,15-DiHETE, C20H32O4; 15(S)-HPETE, C20H32O4; 15H-11,12-EETA, C20H32O4; 17,18-DiHETE, C20H32O4; 5(S)-Hydroperoxyeicosatetraenoic acid, C20H32O4; 5,15-DiHETE, C20H32O4; 5-HPETE, C20H32O4; 6,7-dihydro-5-oxo-12-epi-LTB4, C20H32O4; 6-trans-12-epi-Leukotriene B…
479	335.223	4.51	C20H32O4; C18H28O2	[M-H]-; [M+CH3COO]-	NEG	211	10,11-dihydro-12-oxo-LTB4, C20H32O4; 11(R)-HPETE, C20H32O4; 11H-14,15-EETA, C20H32O4; 12(S)-Leukotriene B4, C20H32O4; 12,20-DiHETE, C20H32O4; 14,15-DiHETE, C20H32O4; 15(S)-HPETE, C20H32O4; 15H-11,12-EETA, C20H32O4; 17,18-DiHETE, C20H32O4; 5(S)-Hydroperoxyeicosatetraenoic acid, C20H32O4; 5,15-DiHETE, C20H32O4; 5-HPETE, C20H32O4; 6,7-dihydro-5-oxo-12-epi-LTB4, C20H32O4; 6-trans-12-epi-Leukotriene B…
480	337.06	1.4	C15H15ClN2O5	[M-H]-	NEG	1	N-(Carbomethoxyacetyl)-4-S-chlorotryptophan, C15H15ClN2O5
481	337.115	1.64	C11H18O8	[M+CH3COO]-	NEG	4	1-O-(4-hydroxy-2-methylene-butanoyl)-beta-D-glucopyranose, C11H18O8; 6-O-(4-hydroxy-2-methylene-butanoyl)-beta-D-glucopyranose, C11H18O8; Isovalerylglucuronide, C11H18O8; Tuliposide A, C11H18O8
482	337.166	4.43	C18H26O6; C16H22O4	[M-H]-; [M+CH3COO]-	NEG	13	Omega-Carboxy-trinor-leukotriene B4, C18H26O6; TG 15:3, C18H26O6; 18-carboxy dinor Leukotriene B4, C18H26O6; 2,3-Dinor-6,15-diketo-13,14-dihydro-PGF1a, C18H26O6; Pinolidoxin, C18H26O6; Trimethylolpropane trimethacrylate, C18H26O6; &alpha;-CEHC, C16H22O4; Alpha-CEHC, C16H22O4; Dibutyl phthalate, C16H22O4; Diisobutyl phthalate, C16H22O4; Emmotin A, C16H22O4; Phthalic acid Mono-2-ethylhexyl Ester, C…
483	337.206	3.88	-		NEG	0
484	337.236	11.22	C20H34O4	[M-H]-	NEG	3	DG O-17:3, C20H34O4; MG 17:3, C20H34O4; TG dO-17:3, C20H34O4
485	337.236	11.83	C20H34O4	[M-H]-	NEG	14	11,12-dihydroxy-5Z,8Z,14Z-eicosatrienoic acid, C20H34O4; 14,15-dihydroxy-5Z,8Z,11Z-eicosatrienoic acid, C20H34O4; 5,6-dihydroxy-8,11,14-eicosatrienoic acid, C20H34O4; 5,6-dihydroxy-8Z,11Z,14Z-eicosatrienoic acid, C20H34O4; 5S-hydroxy-12-keto-6Z,8E-eicosadienoic acid, C20H34O4; 8,9-dihydroxy-5,11,14-eicosatrienoic acid, C20H34O4; 8,9-dihydroxy-5Z,11Z,14Z-eicosatrienoic acid, C20H34O4; 8R,9S-epoxy-…
486	338.341	24.06	C22H43NO	[M+H]+	POS	3	13E-Docosenamide, C22H43NO; 13Z-Docosenamide, C22H43NO; N-Cyclohexanecarbonylpentadecylamine, C22H43NO
487	338.965	11.72	-		POS	0
488	338.968	12.56	C7H13N2O4PS3	[M+Na]+	POS	1	Lythidathion, C7H13N2O4PS3
489	339.079	4.41	C20H17ClO3	[M-H]-	NEG	1	Indanofan, C20H17ClO3
490	339.08	3.22	C20H17ClO3	[M-H]-	NEG	1	Indanofan, C20H17ClO3
491	339.2	3.05	-		NEG	0
492	339.2	3.83	-		NEG	0
493	339.2	3.5	-		NEG	0
494	339.327	21.69	C22H44O2; C20H40	[M-H]-; [M+CH3COO]-	NEG	25	4-Hydroxy-6-docosanone, C22H44O2; 5-Hydroxy-7-docosanone, C22H44O2; 6-Hydroxy-8-docosanone, C22H44O2; 8-Hydroxy-6-docosanone, C22H44O2; Behenic acid, C22H44O2; Butyl octadecanoate, C22H44O2; 20-methyl-heneicosanoic acid, C22H44O2; 16-Methylheptadecyl isobutyrate, C22H44O2; 19-methyl-heneicosanoic acid, C22H44O2; 3-methyl-heneicosanoic acid, C22H44O2; 6,10,13-Trimethyltetradecyl 3-methylbutanoate,…
495	340.357	18.7	C22H45NO	[M+H]+	POS	1	Docosanamide, C22H45NO
496	341.27	17.81	C20H38O4; C18H34O2	[M-H]-; [M+CH3COO]-	NEG	76	1,9S,11R,15S-tetrahydroxy-13E-prostaene, C20H38O4; Eicosanedioic acid, C20H38O4; DG O-17:1, C20H38O4; MG 17:1, C20H38O4; TG dO-17:1, C20H38O4; MEDICA 16, C20H38O4; PGF1&alpha; Alcohol, C20H38O4; 10E-octadecenoic acid, C18H34O2; 10Z-Hexadecenyl acetate, C18H34O2; 11-Cycloheptylundecanoic acid, C18H34O2; 11E-Hexadecenyl acetate, C18H34O2; 11Z-Hexadecenyl acetate, C18H34O2; 12Z-Hexadecenyl acetate, …
497	341.305	9.63	C21H40O3	[M+H]+	POS	10	Polyoxyethylene (600) monoricinoleate, C21H40O3; DG dO-18:2, C21H40O3; MG O-18:2, C21H40O3; TG tO-18:2, C21H40O3; 2-oxo-heneicosanoic acid, C21H40O3; 20-oxo-heneicosanoic acid, C21H40O3; 3-oxo-heneicosanoic acid, C21H40O3; 5-oxo-heneicosanoic acid, C21H40O3; Glycidyl stearate, C21H40O3; Polyoxyethylene (600) mono- ricinoleate, C21H40O3
498	341.305	21.39	C21H40O3	[M+H]+	POS	10	Polyoxyethylene (600) monoricinoleate, C21H40O3; DG dO-18:2, C21H40O3; MG O-18:2, C21H40O3; TG tO-18:2, C21H40O3; 2-oxo-heneicosanoic acid, C21H40O3; 20-oxo-heneicosanoic acid, C21H40O3; 3-oxo-heneicosanoic acid, C21H40O3; 5-oxo-heneicosanoic acid, C21H40O3; Glycidyl stearate, C21H40O3; Polyoxyethylene (600) mono- ricinoleate, C21H40O3
499	341.306	20.14	C21H42O3; C19H38O	[M-H]-; [M+CH3COO]-	NEG	23	Propylene glycol stearate, C21H42O3; 14-hydroxy-heneicosanoic acid, C21H42O3; 15-hydroxy-heneicosanoic acid, C21H42O3; 2-hydroxy-heneicosanoic acid, C21H42O3; 21-hydroxy-heneicosanoic acid, C21H42O3; DG dO-18:1, C21H42O3; MG O-18:1, C21H42O3; TG tO-18:1, C21H42O3; 1-O-Octadec-9-enyl glycerol, C21H42O3; 14-Methyloctadecan-2-one, C19H38O; 14S-Methyloctadecan-2-one, C19H38O; 2-methyl-7R,8S-Epoxy-oct…
500	341.306	19.16	C21H42O3; C19H38O	[M-H]-; [M+CH3COO]-	NEG	23	Propylene glycol stearate, C21H42O3; 14-hydroxy-heneicosanoic acid, C21H42O3; 15-hydroxy-heneicosanoic acid, C21H42O3; 2-hydroxy-heneicosanoic acid, C21H42O3; 21-hydroxy-heneicosanoic acid, C21H42O3; DG dO-18:1, C21H42O3; MG O-18:1, C21H42O3; TG tO-18:1, C21H42O3; 1-O-Octadec-9-enyl glycerol, C21H42O3; 14-Methyloctadecan-2-one, C19H38O; 14S-Methyloctadecan-2-one, C19H38O; 2-methyl-7R,8S-Epoxy-oct…
501	342.079	3.23	C11H22NO7PS; C13H15Cl2N3	[M-H]-; [M+CH3COO]-	NEG	2	N-(7-Mercaptoheptanoyl)threonine 3-O-phosphate, C11H22NO7PS; Penconazole, C13H15Cl2N3
502	343.038	6.83	-		NEG	0
503	343.075	4.41	-		NEG	0
504	343.213	1.5	C18H32O6; C16H28O4	[M-H]-; [M+CH3COO]-	NEG	5	TG 15:0, C18H32O6; 2,3-dinor Thromboxane B1, C18H32O6; 3-Methylbutyl 3-oxobutanoate, C18H32O6; (10S)-Juvenile hormone III diol, C16H28O4; 5(6)-Pentyl-1,4-dioxan-2-one, C18H32O6
505	345.101	4.66	C13H18O5S	[M+CH3COO]-	NEG	1	Ethofumesate, C13H18O5S
506	346.145	9.46	C22H21NO3	[M-H]-	NEG	2	FPL64176, C22H21NO3; GW 9508, C22H21NO3
507	346.26	5.86	C16H33NO3	[M+CH3COO]-	NEG	2	Lauroyl diethanolamide, C16H33NO3; Prosopinine, C16H33NO3
508	346.952	1.14	-		NEG	0
509	347.208	2.52	C15H28O5	[M+CH3COO]-	NEG	2	1,2-Dihexanoyl-sn-glycerol, C15H28O5; 6-Hydroxypentadecanedioic acid, C15H28O5
510	347.921	3.72	-		POS	0
511	349.919	3.74	-		POS	0
512	351.218	3.84	C20H32O5; C18H28O3	[M-H]-; [M+CH3COO]-	NEG	286	(13E)-11a-Hydroxy-9,15-dioxoprost-13-enoic acid, C20H32O5; (5Z)-(15S)-11alpha-Hydroxy-9,15-dioxoprostanoate, C20H32O5; 11b-PGE2, C20H32O5; 13,14-Dihydro-15-keto-PGD2, C20H32O5; 13,14-Dihydro-15-keto-PGE2, C20H32O5; 13,14-Dihydro-15-oxo-lipoxin A4, C20H32O5; 15-Epi-lipoxin A4, C20H32O5; 15-Keto-prostaglandin F2a, C20H32O5; 20-Hydroxy-leukotriene B4, C20H32O5; 8-iso-15-keto-PGF2a, C20H32O5; 8-iso-P…
513	351.252	20.77	C21H36O4	[M-H]-	NEG	4	1,10Z-heptadecadiene-2,3R-dicarboxylic acid, C21H36O4; DG O-18:3, C21H36O4; MG 18:3, C21H36O4; TG dO-18:3, C21H36O4
514	351.252	21.4	C21H36O4	[M-H]-	NEG	4	1,10Z-heptadecadiene-2,3R-dicarboxylic acid, C21H36O4; DG O-18:3, C21H36O4; MG 18:3, C21H36O4; TG dO-18:3, C21H36O4
515	352.321	6.15	C22H41NO2; C22H38O2	[M+H]+; [M+NH4]+	POS	21	N-(11Z,14Z-eicosadienoyl)-ethanolamine, C22H41NO2; Anandamide (20:2, n-6), C22H41NO2; (E,E)-3,7,11-Trimethyl-2,6,10-dodecatrienyl heptanoate, C22H38O2; (all-Z)-7,10,13-Docosatrienoic acid, C22H38O2; 10,10-dimethyl-5Z,8Z,11Z-eicosatrienoic acid, C22H38O2; 11Z,14Z,17Z-Eicosatrienyl acetate, C22H38O2; 13,16,19-docosatrienoic acid, C22H38O2; 22:3(7Z,13Z,16Z), C22H38O2; 3Z,9Z,15Z-docosatrienoic acid, …
516	353.059	1.63	-		NEG	0
517	353.095	4.64	C19H18N2O3S; C19H15ClO; C10H19N2O4PS; C19H15FN2O4	[M-H]-; [M+CH3COO]-	NEG	5	ST638, C19H18N2O3S; (2-Chlorophenyl)(4-hydroxyphenyl)phenylmethane, C19H15ClO; Cyanthoate, C10H19N2O4PS; TRAM-3, C19H15ClO; Flumioxazin, C19H15FN2O4
518	353.176	17.85	C22H26O4; C20H22O2	[M-H]-; [M+CH3COO]-	NEG	6	3,6-Dimethoxyestra-1,3,5(10),6,8-pentaene-17beta-carboxylic acid methyl ester, C22H26O4; Tephrowatsin A, C22H26O4; (E,E)-1,6-bis(4-methoxyphenyl)-1,5-hexadiene, C20H22O2; Longistylin A, C20H22O2; Acetylsalvipisone, C22H26O4; -, C22H26O4
519	353.197	3.29	C19H30O6; C17H26O4	[M-H]-; [M+CH3COO]-	NEG	10	TG 16:2, C19H30O6; 5-hydroperoxy-7-[3,5-epidioxy-2-(2-octenyl)-cyclopentyl]-6-heptenoic acid, C19H30O6; Idebenone Metabolite (Benzenedecanoic acid, 2,5-dihydroxy-3,4-dimethoxy-6-methyl-), C19H30O6; 6-Gingerol, C17H26O4; Embelin, C17H26O4; Gingerol, C17H26O4; Myrsinone, C17H26O4; Nordihydrocapsiate, C17H26O4; Phytuberin, C17H26O4; Tanacetol A, C17H26O4
520	353.197	3.63	C19H30O6; C17H26O4	[M-H]-; [M+CH3COO]-	NEG	10	TG 16:2, C19H30O6; 5-hydroperoxy-7-[3,5-epidioxy-2-(2-octenyl)-cyclopentyl]-6-heptenoic acid, C19H30O6; Idebenone Metabolite (Benzenedecanoic acid, 2,5-dihydroxy-3,4-dimethoxy-6-methyl-), C19H30O6; 6-Gingerol, C17H26O4; Embelin, C17H26O4; Gingerol, C17H26O4; Myrsinone, C17H26O4; Nordihydrocapsiate, C17H26O4; Phytuberin, C17H26O4; Tanacetol A, C17H26O4
521	353.201	2.26	C14H30O4S	[M+CH3COO]-	NEG	1	Sodium tetradecyl sulfate, C14H30O4S
522	353.249	16.92	C24H34O2; C19H31FO	[M-H]-; [M+CH3COO]-	NEG	8	2E,6Z,9Z,12Z,15Z,18Z,21Z-tetracosaheptaenoic acid, C24H34O2; 1,1&#39;-[1,12-Dodecanediylbis(oxy)]bisbenzene, C24H34O2; 5&beta;-Chola-3,8(14),11-trien-24-oic Acid, C24H34O2; Bufadienolide, C24H34O2; delta2-THA, C24H34O2; 3beta-Fluoro-5alpha-androstan-17beta-ol, C19H31FO; 1,1'-[1,12-Dodecanediylbis(oxy)]bisbenzene, C24H34O2; 5beta-Chola-3,8(14),11-trien-24-oic Acid, C24H34O2
523	353.342	23.79	C23H46O2; C21H42	[M-H]-; [M+CH3COO]-	NEG	19	4-Hydroxy-6-tricosanone, C23H46O2; 6-Hydroxy-4-tricosanone, C23H46O2; 6-Hydroxy-8-tricosanone, C23H46O2; 8-Hydroxy-6-tricosanone, C23H46O2; Tricosanoic acid, C23H46O2; (+)-20-methyl-docosanoic acid, C23H46O2; 21-methyl-docosanoic acid, C23H46O2; 3-Methyl-2-butenyl octadecanoate, C23H46O2; 6-Octadecenyl 3-methylbutanoate, C23H46O2; 6-Octadecenyl valerate, C23H46O2; dodecyl undecanoate, C23H46O2; o…
524	355.092	4.84	C16H15F3N2O4; C15H21BrO; C16H12N2O4; C14H11F3N2O2	[M-H]-; [M+CH3COO]-	NEG	6	Bay-K-8644, C16H15F3N2O4; (-)-Obtusadiene, C15H21BrO; 3,3\'-Dimethoxybenzidine-4,4\'-diisocyanate, C16H12N2O4; 5,5&#39;,6,6&#39;-Tetrahydroxy-3,3&#39;-biindolyl, C16H12N2O4; 5-Hydroxy-4-methoxy-3-methyl-2,6-canthinedione, C16H12N2O4; flunixin, C14H11F3N2O2
525	355.168	4.13	C17H25ClO2	[M+CH3COO]-	NEG	1	Panaxydol chlorohydrine, C17H25ClO2
526	355.228	12.69	C23H32O3; C21H28O	[M-H]-; [M+CH3COO]-	NEG	7	14-HDoHE, C23H32O3; 1-Formylneogrifolin, C23H32O3; 16-Dehydropregnenolone acetate, C23H32O3; Estradiol valerate, C23H32O3; (11Z)-8,18-methano-retinal, C21H28O; Etretinate metabolite, C21H28O; 17-pentanoyl-estra-1,3,5(10)-triene-3,17beta-diol, C23H32O3
527	355.286	21.35	C21H40O4; C19H36O2	[M-H]-; [M+CH3COO]-	NEG	48	3-(2-Heptenyloxy)-2-hydroxypropyl undecanoate, C21H40O4; Stearoyllactic acid, C21H40O4; Heneicosanedioic acid, C21H40O4; MG(0:0/18:1(11Z)/0:0), C21H40O4; MG(0:0/18:1(9Z)/0:0), C21H40O4; MG(18:1(11Z)/0:0/0:0), C21H40O4; MG(18:1(9Z)/0:0/0:0), C21H40O4; DG O-18:1, C21H40O4; MG 18:1, C21H40O4; TG dO-18:1, C21H40O4; 1-(11E-octadecenoyl)-rac-glycerol, C21H40O4; 1-(9Z-octadecenoyl)-rac-glycerol, C21H40O…
528	357.091	4.67	C16H14N2O2S	[M+CH3COO]-	NEG	1	Mefenacet, C16H14N2O2S
529	357.15	6.62	C16H26N2O5S	[M-H]-	NEG	1	Cilastatin, C16H26N2O5S
530	357.228	7.74	C19H34O6; C20H30N4O2; C17H30O4	[M-H]-; [M+CH3COO]-	NEG	4	TG 16:0, C19H34O6; SB 939, C20H30N4O2; 8E-Heptadecenedioic acid, C17H30O4; Plakortic acid, C17H30O4
531	357.228	2.74	C19H34O6; C20H30N4O2; C17H30O4	[M-H]-; [M+CH3COO]-	NEG	4	TG 16:0, C19H34O6; SB 939, C20H30N4O2; 8E-Heptadecenedioic acid, C17H30O4; Plakortic acid, C17H30O4
532	357.229	2.34	C19H34O6; C20H30N4O2; C17H30O4	[M-H]-; [M+CH3COO]-	NEG	4	TG 16:0, C19H34O6; SB 939, C20H30N4O2; 8E-Heptadecenedioic acid, C17H30O4; Plakortic acid, C17H30O4
533	357.229	5.27	C19H34O6; C20H30N4O2; C17H30O4	[M-H]-; [M+CH3COO]-	NEG	4	TG 16:0, C19H34O6; SB 939, C20H30N4O2; 8E-Heptadecenedioic acid, C17H30O4; Plakortic acid, C17H30O4
534	358.935	1.65	-		NEG	0
535	359.184	20.72	C17H24N6O3; C17H22N3O2	[M-H]-; [M+CH3COO]-	NEG	3	Arginyl-Tryptophan, C17H24N6O3; Tryptophyl-Arginine, C17H24N6O3; CAY10492, C17H22N3O2
536	359.184	4.98	C17H24N6O3; C17H22N3O2	[M-H]-; [M+CH3COO]-	NEG	3	Arginyl-Tryptophan, C17H24N6O3; Tryptophyl-Arginine, C17H24N6O3; CAY10492, C17H22N3O2
537	359.184	5.32	C17H24N6O3; C17H22N3O2; C21H28O5	[M-H]-; [M+CH3COO]-	NEG	8	Arginyl-Tryptophan, C17H24N6O3; Tryptophyl-Arginine, C17H24N6O3; CAY10492, C17H22N3O2; 11beta,17,21-trihydroxypregna-1,4-diene-3,20-dione, C21H28O5; 11beta,21-dihydroxy-3,20-dioxo-pregn-4-ene-18-al, C21H28O5; 11beta-Hydroxy-3,20-dioxopregn-4-en-21-oic acid , C21H28O5; 17alpha,21-dihydroxypregn-4-ene-3,11,20-trione, C21H28O5; 18xi,21-dihydroxy-11beta,18-epoxypregn-4-ene-3,20-dione, C21H28O5
538	360.362	8.22	C25H42	[M+NH4]+	POS	1	3Z,6Z,9Z,12Z,15Z-Pentacosapentaene, C25H42
539	361.273	4.14	C23H36O3; C21H38O3	[M+H]+; [M+Na]+	POS	11	DG dO-20:6, C23H36O3; MG O-20:6, C23H36O3; DG dO-18:3, C21H38O3; MG O-18:3, C21H38O3; TG tO-18:3, C21H38O3; 1&alpha;,23-dihydroxy-24,25,26,27-tetranorvitamin D3 / 1&alpha;,23-dihydroxy-24,25,26,27-tetranorcholecalciferol, C23H36O3; 12-shogaol, C23H36O3; 17beta-Hydroxy-6beta-methyl-5alpha-androstan-3-one propionate, C23H36O3; 3beta-Hydroxy-5alpha-pregnan-20-one acetate, C23H36O3; O-Arachidonoyl Gl…
540	361.273	26.61	C23H36O3; C21H38O3	[M+H]+; [M+Na]+	POS	11	DG dO-20:6, C23H36O3; MG O-20:6, C23H36O3; DG dO-18:3, C21H38O3; MG O-18:3, C21H38O3; TG tO-18:3, C21H38O3; 1&alpha;,23-dihydroxy-24,25,26,27-tetranorvitamin D3 / 1&alpha;,23-dihydroxy-24,25,26,27-tetranorcholecalciferol, C23H36O3; 12-shogaol, C23H36O3; 17beta-Hydroxy-6beta-methyl-5alpha-androstan-3-one propionate, C23H36O3; 3beta-Hydroxy-5alpha-pregnan-20-one acetate, C23H36O3; O-Arachidonoyl Gl…
541	362.934	1.86	-		POS	0
542	363.229	2.24	C18H28N2O2	[M+CH3COO]-	NEG	3	3\'-Hydroxybupivacaine, C18H28N2O2; 4\'-Hydroxybupivacaine, C18H28N2O2; RU 5135, C18H28N2O2
543	363.252	20.1	C22H36O4; C18H33NaO2	[M-H]-; [M+CH3COO]-	NEG	6	9-oxo-15R-hydroxy-16,16-dimethyl-10Z,13E-prostadienoic acid, C22H36O4; 9-oxo-15R-hydroxy-16,16-dimethyl-5Z,13E-prostadienoic acid, C22H36O4; DG O-19:4, C22H36O4; MG 19:4, C22H36O4; TG dO-19:4, C22H36O4; Sodium oleate, C18H33NaO2
544	363.933	6.83	-		NEG	0
545	364.261	26.66	C20H33N3O3; C20H30N2O3	[M+H]+; [M+NH4]+	POS	2	talinolol, C20H33N3O3; 13-(2-Methylcrotonoyl)oxylupanine, C20H30N2O3
546	364.286	2.64	C22H39NO3; C20H35NO	[M-H]-; [M+CH3COO]-	NEG	2	N-cis-octadec-9Z-enoyl-L-Homoserine lactone, C22H39NO3; Clavepictine B, C20H35NO
547	365.136	2.08	C15H25O8P; C13H27O8P; C20H22O5	[M+H]+; [M+Na]+	POS	10	PA 12:2, C15H25O8P; LPG O-7:1, C13H27O8P; PG dO-7:1, C13H27O8P; 1,2,3,4-Tetrahydro-1-[1-hydroxy-3-(4-hydroxyphenyl)-2-propenyl]-7-methoxy-2,6-naphthalenediol, C20H22O5; 7-Hydroxyaustrobailignan 5, C20H22O5; Austrobailignan 7, C20H22O5; Brosimacutin C, C20H22O5; Deoxymiroestrol, C20H22O5; Hydroxygaleon, C20H22O5; Phaseollidin hydrate, C20H22O5
548	365.139	2.43	C22H20O5	[M+H]+	POS	7	3,5-Dimethoxy-8,8-dimethyl-2-phenyl-4H,8H-benzo[1,2-b:3,4-b\']dipyran-4-one, C22H20O5; 3,6-Dimethoxy-6\'\',6\'\'-dimethylpyrano[2,3:7,8]flavone, C22H20O5; Alpinumisoflavone dimethyl ether, C22H20O5; Carpachromene dimethyl ether, C22H20O5; -, C22H20O5; 3,5-Dimethoxy-8,8-dimethyl-2-phenyl-4H,8H-benzo[1,2-b:3,4-b']dipyran-4-one, C22H20O5; 3,6-Dimethoxy-6'',6''-dimethylpyrano[2,3:7,8]flavone, C22H20O5
549	365.206	3.23	C17H30N2O5; C19H25NO5	[M+Na]+; [M+NH4]+	POS	2	E-64d, C17H30N2O5; 4,4-Disubstituted cyclohexenone, C19H25NO5
550	365.247	17.73	-		NEG	0
551	365.277	1.85	-		POS	0
552	366.976	19.94	-		POS	0
553	367.358	25.73	C24H48O2; C22H44	[M-H]-; [M+CH3COO]-	NEG	31	20-Tetracosene-1,18-diol, C24H48O2; 4-Hydroxy-6-tetracosanone, C24H48O2; 5-Hydroxy-7-tetracosanone, C24H48O2; Tetracosanoic acid, C24H48O2; 2R,4R-dimethyl-docosanoic acid, C24H48O2; 2S,4S-dimethyl-docosanoic acid, C24H48O2; 4-Methyl-3-heptyl hexadecanoate, C24H48O2; dodecanyl dodecanoate, C24H48O2; 2,4-dimethyl-docosanoic acid, C24H48O2; 21-methyl-tricosanoic acid, C24H48O2; 22-methyl-tricosanoic…
554	368.229	1.95	-		NEG	0
555	369.125	3	-		POS	0
556	369.192	1.15	C17H26O5; C19H30O7	[M+CH3COO]-; [M-H]-	NEG	7	3-Hydroxy-6,8-dimethoxy-7(11)-eremophilen-12,8-olide, C17H26O5; Botrydial, C17H26O5; Valdiate, C17H26O5; methyl 8-[2-(2-formyl-vinyl)-3-hydroxy-5-oxo-cyclopentyl]-octanoate, C17H26O5; (3S,7E,9S)-9-Hydroxy-4,7-megastigmadien-3-one 9-glucoside, C19H30O7; 5-Megastigmen-7-yne-3,9-diol 3-glucoside, C19H30O7; 5-Megastigmen-7-yne-3,9-diol 9-glucoside, C19H30O7
557	369.228	1.69	C20H34O6; C18H30O4	[M-H]-; [M+CH3COO]-	NEG	43	10,11-dihydro-20-dihydroxy-LTB4, C20H34O6; 20-Hydroxy-PGF2a, C20H34O6; 6-Keto-prostaglandin F1a, C20H34O6; Prostaglandin G1, C20H34O6; Thromboxane B2, C20H34O6; 6-oxo-9S,11R,15S-trihydroxy-13E-prostenoic acid, C20H34O6; 9-oxo-11R,15S,19R-trihydroxy-13E-prostaenoic acid, C20H34O6; 9S,11,15S-trihydroxy-thromboxa-5Z,13E-dien-1-oic acid, C20H34O6; 9S,11R,15S,19R-tetrahydroxy-5Z,13E-prostadienoic acid…
558	369.229	2.24	C20H34O6; C18H30O4	[M-H]-; [M+CH3COO]-	NEG	43	10,11-dihydro-20-dihydroxy-LTB4, C20H34O6; 20-Hydroxy-PGF2a, C20H34O6; 6-Keto-prostaglandin F1a, C20H34O6; Prostaglandin G1, C20H34O6; Thromboxane B2, C20H34O6; 6-oxo-9S,11R,15S-trihydroxy-13E-prostenoic acid, C20H34O6; 9-oxo-11R,15S,19R-trihydroxy-13E-prostaenoic acid, C20H34O6; 9S,11,15S-trihydroxy-thromboxa-5Z,13E-dien-1-oic acid, C20H34O6; 9S,11R,15S,19R-tetrahydroxy-5Z,13E-prostadienoic acid…
559	369.298	8.13	-		POS	0
560	369.301	14.46	C22H42O4; C20H38O2	[M-H]-; [M+CH3COO]-	NEG	43	Diethylhexyl adipate, C22H42O4; Dioctyl hexanedioate, C22H42O4; Docosanedioic acid, C22H42O4; DG O-19:1, C22H42O4; MG 19:1, C22H42O4; TG dO-19:1, C22H42O4; Di(2-ethylhexyl) adipate, C22H42O4; &Delta;2-cis Eicosenoic Acid, C20H38O2; (E)-3,7-Dimethyl-6-octenyl 3,7-dimethyl-2,6-octadienoate, C20H38O2; 11Z-Octadecenyl acetate, C20H38O2; 13-eicosenoic acid, C20H38O2; 13E-Octadecenyl acetate, C20H38O2;…
561	369.351	48.46	C27H44	[M+H]+	POS	2	3-Deoxyvitamin D3, C27H44; (5Z,7E)-9,10-seco-5,7,10(19)-cholestatriene, C27H44
562	369.351	47.33	C27H44	[M+H]+	POS	2	3-Deoxyvitamin D3, C27H44; (5Z,7E)-9,10-seco-5,7,10(19)-cholestatriene, C27H44
563	369.351	20.65	C27H44	[M+H]+	POS	2	3-Deoxyvitamin D3, C27H44; (5Z,7E)-9,10-seco-5,7,10(19)-cholestatriene, C27H44
564	370.948	1.53	-		POS	0
565	370.948	2.59	-		POS	0
566	371.316	12.58	C22H42O4	[M+H]+	POS	7	Diethylhexyl adipate, C22H42O4; Docosanedioic acid, C22H42O4; DG O-19:1, C22H42O4; MG 19:1, C22H42O4; TG dO-19:1, C22H42O4; Di(2-ethylhexyl) adipate, C22H42O4; Dioctyl hexanedioate, C22H42O4
567	374.863	1.25	-		NEG	0
568	374.995	1.41	-		POS	0
569	375.179	20.81	C21H28O6	[M-H]-	NEG	1	TG 18:5, C21H28O6
570	375.327	18.17	C25H44O2	[M-H]-	NEG	4	(E,E)-3,7,11-Trimethyl-2,6,10-dodecatrienyl decanoate, C25H44O2; 22:3(5Z,9Z,19Z)(13Me,17Me,21Me), C25H44O2; 5-Nonadecyl-1,3-benzenediol, C25H44O2; 13,17,21-trimethyl-5Z,9Z,19Z-docosatrienoic acid, C25H44O2
571	376.318	8.08	C22H43NO2	[M+Na]+	POS	1	Anandamide (20:l, n-9), C22H43NO2
572	377.127	5.67	C19H18ClNO4; C17H17N3O4S	[M+NH4]+	POS	5	Gravacridonechlorine, C19H18ClNO4; Isogravacridonechlorine, C19H18ClNO4; Romucosine B, C19H18ClNO4; N-Desmethyl-O-hydroxy rosiglitazone, C17H17N3O4S; N-Desmethyl-p-hydroxyrosiglitazone, C17H17N3O4S
573	378.154	2.96	C14H25N3O9	[M-H]-	NEG	1	2-(Arabinosylamino)-3-(glucosylamino)propanenitrile, C14H25N3O9
574	378.219	16.38	-		POS	0
575	378.221	6.78	-		POS	0
576	378.994	1.64	-		NEG	0
577	380.991	1.63	C15H10O10S	[M-H]-	NEG	10	6-Hydroxyluteolin 6-sulfate, C15H10O10S; 6-Hydroxyluteolin 7-sulfate, C15H10O10S; 8-Hydroxyluteolin 7-sulfate, C15H10O10S; Quercetin 3-O-sulfate, C15H10O10S; Quercetin 3\'-O-sulfate, C15H10O10S; Quercetin 7-O-sulfate, C15H10O10S; Tricetin 3\'-sulfate, C15H10O10S; 8-Hydroxyluteolin 8-sulfate, C15H10O10S; Quercetin 3'-sulfate, C15H10O10S; -, C15H10O10S
578	381.072	2.58	-		NEG	0
579	381.131	1.12	C20H22O6; C22H20O6	[M+Na]+; [M+H]+	POS	26	(-)-Matairesinol, C20H22O6; (+)-Pinoresinol, C20H22O6; (7&#39;x,8&#39;x)-4,7&#39;-Epoxy-3,8&#39;-bilign-7-ene-3,5&#39;-dimethoxy-4&#39;,9,9&#39;-triol, C20H22O6; 2\',4\',5,7-Tetramethoxy-8-methylflavanone, C20H22O6; 5-Deoxykievitone hydrate, C20H22O6; 6-Prenylcatechin, C20H22O6; 8-Prenylcatechin, C20H22O6; Brosimacutin A, C20H22O6; Brosimacutin B, C20H22O6; Clemaphenol A, C20H22O6; Coleone A, C20…
580	381.229	10.09	C21H34O6; C19H30O4	[M-H]-; [M+CH3COO]-	NEG	7	TG 18:2, C21H34O6; Sarcostin, C21H34O6; (&plusmn;)8-GINGEROL, C19H30O4; (8)-Gingerol, C19H30O4; CLOVANEDIOL DIACETATE, C19H30O4; Decylubiquinone, C19H30O4; Rapanone, C19H30O4
581	381.229	18.4	C21H34O6; C19H30O4	[M-H]-; [M+CH3COO]-	NEG	7	TG 18:2, C21H34O6; Sarcostin, C21H34O6; (&plusmn;)8-GINGEROL, C19H30O4; (8)-Gingerol, C19H30O4; CLOVANEDIOL DIACETATE, C19H30O4; Decylubiquinone, C19H30O4; Rapanone, C19H30O4
582	381.231	3.24	-		NEG	0
583	381.232	4.57	-		NEG	0
584	381.338	18.04	C24H46O3	[M-H]-	NEG	7	2-hydroxy-15Z-tetracosenoic acid, C24H46O3; 24-hydroxy-10Z-tetracosenoic acid, C24H46O3; 3-oxo-tetracosanoic acid, C24H46O3; DG dO-21:2, C24H46O3; MG O-21:2, C24H46O3; TG tO-21:2, C24H46O3; Hydroxynervonic acid, C24H46O3
585	383.069	2.57	-		NEG	0
586	384.924	2.73	-		POS	0
587	385.114	15.84	C17H22O10; C22H18N4OS; C28H19P; C15H18O8; C16H14N4O4	[M-H]-; [M+CH3COO]-	NEG	15	1-O-Sinapoyl-&beta;-D-glucose, C17H22O10; 4-O-beta-D-Glucosyl-sinapate, C17H22O10; Axitinib, C22H18N4OS; DPPP, C28H19P; 1-O-p-Coumaroyl-beta-D-glucose, C15H18O8; 4-O-beta-D-Glucosyl-4-hydroxycinnamate, C15H18O8; 4\'-O-beta-D-Glucosyl-cis-p-coumarate, C15H18O8; Acetylaminodantrolene, C16H14N4O4; Bilobalide, C15H18O8; cis-&beta;-D-Glucosyl-2-hydroxycinnamate, C15H18O8; p-Coumaroyl-D-glucose, C15H18…
588	385.179	4.13	C19H31O6P; C18H27ClO3	[M-H]-; [M+CH3COO]-	NEG	2	LPA O-16:5, C19H31O6P; Egregiachloride A, C18H27ClO3
589	385.26	4.48	C21H38O6; C19H34O4	[M-H]-; [M+CH3COO]-	NEG	14	Glycerol trihexanoate, C21H38O6; TG 18:0, C21H38O6; Mangalkanyl glucoside, C21H38O6; 3-methoxy Prostaglandin F1&alpha;, C21H38O6; 6-deoxyerythronolide B, C21H38O6; 1-Acetoxy-2-hydroxy-16-heptadecen-4-one, C19H34O4; 11-methoxy-12,13-epoxy-9-octadecenoic acid, C19H34O4; 8-methoxy-13-hydroxy-9,11-octadecadienoic acid, C19H34O4; AVOCADYNE ACETATE, C19H34O4; Avocadyne 2-acetate, C19H34O4; Avocadyne 4-…
590	386.104	3.21	C15H19Cl2N3O	[M+CH3COO]-	NEG	1	Diclobutrazol, C15H19Cl2N3O
591	386.196	2.46	C20H25NO3; C13H30NO6P	[M+CH3COO]-	NEG	5	(+)-O-Methylarmepavine, C20H25NO3; (2E,8E)-Piperamide-C9:2, C20H25NO3; PC(O-5:0/0:0)[R], C13H30NO6P; Retrofractamide A, C20H25NO3; Simulansine, C20H25NO3
592	386.328	19.75	C20H41NO2	[M+CH3COO]-	NEG	3	D-erythro-Sphingosine C-20, C20H41NO2; N,N-Dimethylsphingosine, C20H41NO2; Stearoylethanolamide, C20H41NO2
593	386.95	3.64	C15H12Cl4O2	[M+Na]+	POS	2	Benzeneethanol, 2,4-dichloro-b-[(2,4-dichlorophenyl)methoxy]-, C15H12Cl4O2; Tetrachlorobisphenol A, C15H12Cl4O2
594	387.193	1.75	C19H31O6P; C17H33O6P; C24H28O3; C21H29FO4; C21H23NO5	[M+H]+; [M+Na]+; [M+NH4]+	POS	12	LPA O-16:5, C19H31O6P; LPA O-14:2, C17H33O6P; PA dO-14:2, C17H33O6P; 3-(1,1-Dimethyl-2-propenyl)-8-(3-methyl-2-butenyl)xanthyletin, C24H28O3; 6alpha-Fluoro-11beta,17-dihydroxypregn-4-ene-3,20-dione, C21H29FO4; 9-Fluoro-11beta,16alpha-dihydroxypregn-4-ene-3,20-dione, C21H29FO4; 7-Hydroxydehydroglaucine, C21H23NO5; Allocryptopine, C21H23NO5; Diamorphine (heroin), C21H23NO5; Fumaricine, C21H23NO5; H…
595	388.896	3.73	-		POS	0
596	388.947	3.5	-		POS	0
597	389.268	5.95	C24H36O4; C22H38O4	[M+H]+; [M+Na]+	POS	75	DG O-21:6, C24H36O4; MG 21:6, C24H36O4; TG dO-21:6, C24H36O4; DG O-19:3, C22H38O4; MG 19:3, C22H38O4; TG dO-19:3, C22H38O4; 1&alpha;-hydroxy-25,26,27-trinorvitamin D3 24-carboxylic acid, C24H36O4; 12&alpha;-Hydroxy-3-oxo-5&beta;-chol-9(11)-en-24-oic Acid, C24H36O4; 12&alpha;-Hydroxy-3-oxochol-4-en-24-oic Acid, C24H36O4; 12&beta;-Hydroxy-3-oxochol-4-en-24-oic Acid, C24H36O4; 3&alpha;,12&alpha;-Dih…
598	389.291	17.74	C19H38O4	[M+CH3COO]-	NEG	4	1-Monopalmitin, C19H38O4; MG(0:0/16:0/0:0), C19H38O4; MG(16:0/0:0/0:0), C19H38O4; MG(16:0/0:0/0:0)[rac], C19H38O4
599	390.945	3.58	-		POS	0
600	391.284	12.07	C24H38O4; C22H40O4	[M+H]+; [M+Na]+	POS	126	DG O-21:5, C24H38O4; MG 21:5, C24H38O4; TG dO-21:5, C24H38O4; DG O-19:2, C22H40O4; MG 19:2, C22H40O4; TG dO-19:2, C22H40O4; (22E)-3&alpha;,12&alpha;-Dihydroxy-5&beta;-chol-22-en-24-oic Acid, C24H38O4; (22E)-3&alpha;,7&alpha;-Dihydroxy-5&beta;-chol-22-en-24-oic Acid, C24H38O4; (22E)-3&alpha;,7&beta;-Dihydroxy-5&beta;-chol-22-en-24-oic Acid, C24H38O4; (22E)-3alpha,12alpha-Dihydroxy-5beta-chol-22-en…
601	391.284	19.88	C24H38O4; C22H40O4	[M+H]+; [M+Na]+	POS	125	DG O-21:5, C24H38O4; MG 21:5, C24H38O4; TG dO-21:5, C24H38O4; DG O-19:2, C22H40O4; MG 19:2, C22H40O4; TG dO-19:2, C22H40O4; (22E)-3&alpha;,12&alpha;-Dihydroxy-5&beta;-chol-22-en-24-oic Acid, C24H38O4; (22E)-3&alpha;,7&alpha;-Dihydroxy-5&beta;-chol-22-en-24-oic Acid, C24H38O4; (22E)-3&alpha;,7&beta;-Dihydroxy-5&beta;-chol-22-en-24-oic Acid, C24H38O4; (22E)-3alpha,12alpha-Dihydroxy-5beta-chol-22-en…
602	392.287	18.41	-		POS	0
603	392.288	14.4	-		POS	0
604	392.313	3.48	C22H43NO3	[M+Na]+	POS	5	Aplidiasphingosine, C22H43NO3; Arachidoyl glycine, C22H43NO3; N-palmitoyl isoleucine, C22H43NO3; N-palmitoyl leucine, C22H43NO3; N-stearoyl GABA, C22H43NO3
605	392.373	11.19	-		POS	0
606	393.278	12.73	C27H38O2	[M-H]-	NEG	1	(5Z,7E)-(3S)-9,10-seco-5,7,10(19),16-cholestatetraen-23-yne-3,25-diol, C27H38O2
607	394.352	6.21	-		POS	0
608	394.912	1.26	-		NEG	0
609	395.244	3.58	C22H36O6; C20H32O4	[M-H]-; [M+CH3COO]-	NEG	79	9S,15S-dihydroxy-11R-acetoxy-5Z,13E-prostadienoic acid, C22H36O6; methyl 8-[3,5-epidioxy-2-(3-hydroperoxy-1-pentenyl)-cyclopentyl]-octanoate, C22H36O6; TG 19:2, C22H36O6; 16,16-dimethyl-6-keto Prostaglandin E1, C22H36O6; PGF2&alpha;-11-acetate, C22H36O6; (&plusmn;)-14,15-DiHETE, C20H32O4; (&plusmn;)-17,18-DiHETE, C20H32O4; (&plusmn;)11,12-Ep-15(S)-HETrE, C20H32O4; (&plusmn;)12-HpETE, C20H32O4; (-…
610	395.274	20.95	-		NEG	0
611	395.389	30.8	C26H52O2; C24H48	[M-H]-; [M+CH3COO]-	NEG	31	6-Hydroxy-8-hexacosanone, C26H52O2; Cerotate, C26H52O2; Hexacosanoic acid, C26H52O2; 18,24-Dimethylhexacosanoic acid, C26H52O2; 18-methyl-hexacosanoic acid, C26H52O2; 18-methyl-pentacosanoic acid, C26H52O2; 23-methyl-pentacosanoic acid, C26H52O2; 24-methyl-pentacosanoic acid, C26H52O2; 2R,4R-dimethyl-tetracosanoic acid, C26H52O2; 2S,4S-dimethyl-tetracosanoic acid, C26H52O2; 4-Methyl-3-heptyl octa…
612	396.91	1.45	-		NEG	0
613	397.038	3.24	-		NEG	0
614	397.245	19.75	-		NEG	0
615	397.333	22.79	C24H46O4; C22H42O2	[M-H]-; [M+CH3COO]-	NEG	31	11,13-dihydroxy-9E-tetracosenoic acid, C24H46O4; Tetracosanedioic acid, C24H46O4; DG O-21:1, C24H46O4; MG 21:1, C24H46O4; TG dO-21:1, C24H46O4; Axillarenic acid, C24H46O4; Lauroyl peroxide, C24H46O4; (Z)-3-Hexenyl hexadecanoate, C22H42O2; (Z)-7-Octadecenyl butyrate, C22H42O2; 11-docosenoic acid, C22H42O2; 11Z-Eicosenyl acetate, C22H42O2; 13(Z)-Docosenoic Acid, C22H42O2; 15-docosenoic acid, C22H42…
616	397.369	22.84	C25H50O3; C23H46O	[M-H]-; [M+CH3COO]-	NEG	7	2-Hydroxy-22-methyltetracosanoic acid, C25H50O3; 15-hydroxy-pentacosanoic acid, C25H50O3; DG dO-22:1, C25H50O3; MG O-22:1, C25H50O3; TG tO-22:1, C25H50O3; 7-methyl-cis-8,9-Epoxy-tricosane, C23H46O; cis-9,10-Epoxytricosane, C23H46O
617	398.762	25.84	-		POS	0
618	398.961	1.44	-		POS	0
619	399.028	1.64	-		NEG	0
620	399.035	3.22	-		NEG	0
621	399.251	10.41	C23H36O4; C18H39O7P; C20H31NO6	[M+Na]+; [M+H]+; [M+NH4]+	POS	12	DG O-20:5, C23H36O4; MG 20:5, C23H36O4; TG dO-20:5, C23H36O4; Tris(butoxyethyl)phosphate, C18H39O7P; 3-Acetyl-5alpha-androstane-3beta,17beta-diol 3-acetate, C23H36O4; 5alpha-Androstane-3beta,17beta-diol diacetate, C23H36O4; MG(0:0/20:5(5Z,8Z,11Z,14Z,17Z)/0:0), C23H36O4; MG(20:5(5Z,8Z,11Z,14Z,17Z)/0:0/0:0), C23H36O4; [12]-Gingerdione, C23H36O4; Symlandine, C20H31NO6; Symphytine, C20H31NO6; 9'-Carb…
622	399.296	34.91	-		POS	0
623	399.769	29.02	-		POS	0
624	401.025	1.63	-		NEG	0
625	401.132	5.86	C12H22O11	[M+CH3COO]-	NEG	34	&alpha;,&alpha;-Trehalose, C12H22O11; 2-alpha-D-Glucosyl-D-glucose, C12H22O11; 3-O-alpha-D-Mannopyranosyl-alpha-D-mannopyranose, C12H22O11; 3-b-Galactopyranosyl glucose, C12H22O11; ALPHA,BETA-TREHALOSE, C12H22O11; BETA-D-LACTOSE, C12H22O11; Cellobiose, C12H22O11; D-(+)-Cellobiose, C12H22O11; D-(+)-Turanose, C12H22O11; D-Fructosyl-D-fructofuranose, C12H22O11; D-Lactose, C12H22O11; DEAE-cellulose, …
626	401.341	12.58	C27H44O2; C25H46O2	[M+H]+; [M+Na]+	POS	98	(22,23-dinor)-24-vinyl-cholest-5-en-3beta,24-diol, C27H44O2; (22S)-22-hydroxyvitamin D3 / (22S)-22-hydroxycholecalciferol, C27H44O2; (24R)-24-hydroxyvitamin D3 / (24R)-24-hydroxycholecalciferol, C27H44O2; (24S)-24-hydroxyvitamin D3 / (24S)-24-hydroxycholecalciferol, C27H44O2; (3beta,5alpha,6a)-Cholesta-8,14-diene-3,6-diol, C27H44O2; (5E)-1&alpha;-hydroxy-3-epivitamin D3 / (5E)-1&alpha;-hydroxy-3-…
627	402.358	7.13	C23H44O4	[M+NH4]+	POS	4	MG(0:0/20:1(11Z)/0:0), C23H44O4; MG(20:1(11Z)/0:0/0:0), C23H44O4; Tetrahydropersin, C23H44O4; Tricosanedioic acid, C23H44O4
628	403.038	1.64	-		NEG	0
629	403.133	4.41	-		NEG	0
630	403.133	3.23	-		NEG	0
631	403.232	3.34	C20H34O8; C16H35O8P; C21H30N4O4	[M+H]+; [M+NH4]+	POS	6	5S,15S-dihydroxy-9S,11R,8S,12S-diperoxy-6E,13E-eicosadienoic acid, C20H34O8; LPG O-10:0, C16H35O8P; PG dO-10:0, C16H35O8P; 5S-HETE di-endoperoxide, C20H34O8; Acetyl tributyl citrate, C20H34O8; Cinitapride, C21H30N4O4
632	404.206	2.68	C20H31NO6; C22H26O6	[M+Na]+; [M+NH4]+	POS	12	Symlandine, C20H31NO6; Symphytine, C20H31NO6; (+)-Eudesmin, C22H26O6; 3,5-Di-O-methyl-8-prenylafzelechin-4beta-ol, C22H26O6; 4,5-Di-O-methyl-8-prenylafzelechin-4beta-ol, C22H26O6; Burseran, C22H26O6; Gingerenone B, C22H26O6; Isogingerenone B, C22H26O6; Porson, C22H26O6; Gingerenone B, C22H26O6; Isogingerenone B, C22H26O6; Porson, C22H26O6
633	405.223	14.95	-		NEG	0
634	405.263	5.9	C24H36O5; C22H38O5	[M+H]+; [M+Na]+	POS	61	DG 21:5, C24H36O5; TG O-21:5, C24H36O5; DG 19:2, C22H38O5; TG O-19:2, C22H38O5; (23R)-23-Hydroxy-3,7-dioxo-5&beta;-cholan-24-oic Acid, C24H36O5; 12&alpha;-Hydroxy-3,6-dioxo-5&beta;-cholan-24-oic Acid, C24H36O5; 12&alpha;-Hydroxy-3,7-dioxo-5&alpha;-cholan-24-oic Acid, C24H36O5; 12&alpha;-Hydroxy-3,7-dioxo-5&beta;-cholan-24-oic Acid, C24H36O5; 2&beta;,3&beta;-Dihydroxy-6-oxo-5&alpha;-chol-7-en-24-o…
635	405.265	18.7	C24H38O5; C22H34O3	[M-H]-; [M+CH3COO]-	NEG	97	DG 21:4, C24H38O5; TG O-21:4, C24H38O5; (22E)-3&alpha;,6&beta;,7&beta;-Trihydroxy-5&beta;-chol-22-en-24-oic Acid, C24H38O5; (22E)-3&alpha;,7&alpha;,12&alpha;-Trihydroxy-5&beta;-chol-22-en-24-oic Acid, C24H38O5; (22E)-3alpha,6beta,7beta-Trihydroxy-5beta-chol-22-en-24-oic Acid, C24H38O5; (22E)-3alpha,7alpha,12alpha-Trihydroxy-5beta-chol-22-en-24-oic Acid, C24H38O5; 2&beta;,3&beta;-Dihydroxy-6-oxo-5…
636	407.033	1.64	-		NEG	0
637	407.281	5.08	C24H40O5; C22H36O3	[M-H]-; [M+CH3COO]-	NEG	178	DG 21:3, C24H40O5; TG O-21:3, C24H40O5; (22R)-3&alpha;,7&alpha;,22-Trihydroxy-5&beta;-cholan-24-oic Acid, C24H40O5; (22S)-3&alpha;,7&alpha;,22-Trihydroxy-5&beta;-cholan-24-oic Acid, C24H40O5; (23R)-3&alpha;,12&alpha;,23-Trihydroxy-5&beta;-cholan-24-oic Acid, C24H40O5; (23R)-3&alpha;,7&alpha;,23-Trihydroxy-5&beta;-cholan-24-oic Acid, C24H40O5; (23R)-3&alpha;,7&beta;,23-Trihydroxy-5&beta;-cholan-24…
638	408.307	19.43	-		POS	0
639	408.96	19.88	-		POS	0
640	409.157	15.9	C18H35IO2; C17H31ClN2O5S; C22H28ClFO4	[M-H]-	NEG	4	3-iodo-octadecanoic acid, C18H35IO2; N-Desmethylclindamycin, C17H31ClN2O5S; Clobetasol, C22H28ClFO4; Clocortolone, C22H28ClFO4
641	409.174	4	C19H31O6P; C23H24N2O5	[M+Na]+; [M+H]+	POS	2	LPA O-16:5, C19H31O6P; Bleekerine, C23H24N2O5
642	409.311	15.14	C28H42O2	[M-H]-	NEG	13	4Z,7Z,10Z,13Z,16Z,19Z,22Z-octacosaheptaenoic acid, C28H42O2; &gamma;-Tocotrienol, C28H42O2; 28:7(n-6), C28H42O2; 3,3\',5,5\'-Tetra-tert-butyl-4,4\'-dihydroxybiphenyl, C28H42O2; beta-tocotrienol, C28H42O2; calicoferol D, C28H42O2; (3beta,22E,24R)-3-Hydroxyergosta-5,8,22-trien-7-one, C28H42O2; Gamma-Tocotrienol, C28H42O2; epsilon-Tocopherol, C28H42O2; 2R,5,8-trimethyl-2-[(3E,7E)-4,8,12-trimethyltri…
643	409.311	21.56	C28H42O2	[M-H]-	NEG	13	4Z,7Z,10Z,13Z,16Z,19Z,22Z-octacosaheptaenoic acid, C28H42O2; &gamma;-Tocotrienol, C28H42O2; 28:7(n-6), C28H42O2; 3,3\',5,5\'-Tetra-tert-butyl-4,4\'-dihydroxybiphenyl, C28H42O2; beta-tocotrienol, C28H42O2; calicoferol D, C28H42O2; (3beta,22E,24R)-3-Hydroxyergosta-5,8,22-trien-7-one, C28H42O2; Gamma-Tocotrienol, C28H42O2; epsilon-Tocopherol, C28H42O2; 2R,5,8-trimethyl-2-[(3E,7E)-4,8,12-trimethyltri…
644	410.328	15.7	C22H41NO2	[M+CH3COO]-	NEG	1	Anandamide (20:2, n-6), C22H41NO2
645	410.761	24.54	-		POS	0
646	411.01	12.36	-		POS	0
647	412.343	14.95	C24H47NO4; C22H43NO2	[M-H]-; [M+CH3COO]-	NEG	2	Heptadecanoyl carnitine, C24H47NO4; Anandamide (20:l, n-9), C22H43NO2
648	412.343	15.55	C24H47NO4; C22H43NO2	[M-H]-; [M+CH3COO]-	NEG	2	Heptadecanoyl carnitine, C24H47NO4; Anandamide (20:l, n-9), C22H43NO2
649	412.777	30.01	-		POS	0
650	413.088	3.22	C21H18O9; C14H18N6O7S; C19H14O7	[M-H]-; [M+CH3COO]-	NEG	10	1-OH-Nogalamycinone, C21H18O9; 3\'-Deoxyderhamnosylmaysin, C21H18O9; Adriamycinone, C21H18O9; Pinnatifinoside A, C21H18O9; Premithramycinone, C21H18O9; Prodelphinidin B6, C21H18O9; Pyrazosulfuron-ethyl, C14H18N6O7S; 5-Hydroxy-6-methoxy-3\',4\'-methylenedioxyfurano[2\'\',3\'\':7,8]flavanone, C19H14O7; Erosenone, C19H14O7; -, C21H18O9
651	413.145	19.75	C19H26O10; C17H22O8	[M-H]-; [M+CH3COO]-	NEG	4	Ptelatoside A, C19H26O10; Fusarenone X, C17H22O8; Methyl (R)-8-Hydroxy-9-decene-4,6-diynoate glucoside, C17H22O8; Methyl helianthenoate F glucoside, C17H22O8
652	413.222	19.75	-		NEG	0
653	413.265	2.32	C24H38O4	[M+Na]+	POS	121	DG O-21:5, C24H38O4; MG 21:5, C24H38O4; TG dO-21:5, C24H38O4; (22E)-3&alpha;,12&alpha;-Dihydroxy-5&beta;-chol-22-en-24-oic Acid, C24H38O4; (22E)-3&alpha;,7&alpha;-Dihydroxy-5&beta;-chol-22-en-24-oic Acid, C24H38O4; (22E)-3&alpha;,7&beta;-Dihydroxy-5&beta;-chol-22-en-24-oic Acid, C24H38O4; (22E)-3alpha,12alpha-Dihydroxy-5beta-chol-22-en-24-oic Acid, C24H38O4; (22E)-3alpha,7alpha-Dihydroxy-5beta-ch…
654	413.266	14.47	C24H38O4	[M+Na]+	POS	121	DG O-21:5, C24H38O4; MG 21:5, C24H38O4; TG dO-21:5, C24H38O4; (22E)-3&alpha;,12&alpha;-Dihydroxy-5&beta;-chol-22-en-24-oic Acid, C24H38O4; (22E)-3&alpha;,7&alpha;-Dihydroxy-5&beta;-chol-22-en-24-oic Acid, C24H38O4; (22E)-3&alpha;,7&beta;-Dihydroxy-5&beta;-chol-22-en-24-oic Acid, C24H38O4; (22E)-3alpha,12alpha-Dihydroxy-5beta-chol-22-en-24-oic Acid, C24H38O4; (22E)-3alpha,7alpha-Dihydroxy-5beta-ch…
655	415.28	17.89	-		POS	0
656	415.307	18.24	C21H40O4	[M+CH3COO]-	NEG	9	3-(2-Heptenyloxy)-2-hydroxypropyl undecanoate, C21H40O4; Heneicosanedioic acid, C21H40O4; MG(0:0/18:1(11Z)/0:0), C21H40O4; MG(0:0/18:1(9Z)/0:0), C21H40O4; MG(18:1(11E)/0:0/0:0)[rac], C21H40O4; MG(18:1(11Z)/0:0/0:0), C21H40O4; MG(18:1(9Z)/0:0/0:0), C21H40O4; MG(18:1(9Z)/0:0/0:0)[rac], C21H40O4; Stearoyllactic acid, C21H40O4
657	415.307	17.63	C21H40O4	[M+CH3COO]-	NEG	9	3-(2-Heptenyloxy)-2-hydroxypropyl undecanoate, C21H40O4; Heneicosanedioic acid, C21H40O4; MG(0:0/18:1(11Z)/0:0), C21H40O4; MG(0:0/18:1(9Z)/0:0), C21H40O4; MG(18:1(11E)/0:0/0:0)[rac], C21H40O4; MG(18:1(11Z)/0:0/0:0), C21H40O4; MG(18:1(9Z)/0:0/0:0), C21H40O4; MG(18:1(9Z)/0:0/0:0)[rac], C21H40O4; Stearoyllactic acid, C21H40O4
658	417.14	19.74	C18H26O11; C16H22O9; C17H18N4O5	[M-H]-; [M+CH3COO]-	NEG	6	Oleoside dimethyl ester, C18H26O11; 10-Deoxygeniposidic acid, C16H22O9; 202-791, C17H18N4O5; Phlorisobutyrophenone 2-glucoside, C16H22O9; Sweroside, C16H22O9; Tarennoside, C16H22O9
659	417.201	1.69	C18H35O7P; C22H25NO6	[M+Na]+; [M+NH4]+	POS	6	LPA 15:1, C18H35O7P; PA O-15:1, C18H35O7P; PA(15:1(9Z)/0:0), C18H35O7P; Colchicine, C22H25NO6; Glaudine, C22H25NO6; N-Formyldemecolcine, C22H25NO6
660	417.322	21.12	C21H42O4	[M+CH3COO]-	NEG	4	Hexadecyl Acetyl Glycerol, C21H42O4; MG(0:0/18:0/0:0), C21H42O4; MG(18:0/0:0/0:0), C21H42O4; MG(18:0/0:0/0:0)[rac], C21H42O4
661	417.323	20.51	C21H42O4	[M+CH3COO]-	NEG	4	Hexadecyl Acetyl Glycerol, C21H42O4; MG(0:0/18:0/0:0), C21H42O4; MG(18:0/0:0/0:0), C21H42O4; MG(18:0/0:0/0:0)[rac], C21H42O4
662	418.272	26.8	-		NEG	0
663	418.3	10.41	-		NEG	0
664	419.277	3.99	C23H40O5; C21H31N5O3	[M+Na]+; [M+NH4]+	POS	12	DG 20:2, C23H40O5; TG O-20:2, C23H40O5; 10-F2-dihomo-IsoP, C23H40O5; 13,14-dihydro-15-keto PGF2&alpha; isopropyl ester, C23H40O5; 24-Nor-5&beta;-cholane-3&alpha;,7&alpha;,12&alpha;,22,23-pentol, C23H40O5; 24-Nor-5beta-cholane-3alpha,7alpha,12alpha,22,23-pentol, C23H40O5; PGF2&alpha; isopropyl ester, C23H40O5; 5-Hydroxybuspirone, C21H31N5O3; 6-hydroxy buspirone, C21H31N5O3; 3'-Hydroxybuspirone, C2…
665	419.353	20.14	C27H48O3; C25H44O	[M-H]-; [M+CH3COO]-	NEG	35	DG dO-24:4, C27H48O3; MG O-24:4, C27H48O3; TG tO-24:4, C27H48O3; 16-Deoxymyxinol, C27H48O3; 3&alpha;,7&alpha;,12&alpha;-trihydroxycholestane, C27H48O3; 5&alpha;-Cholestane-3&alpha;,7&alpha;,25-triol, C27H48O3; 5&alpha;-Cholestane-3&alpha;,7&alpha;,26-triol, C27H48O3; 5&alpha;-Cholestane-3&beta;,7&alpha;,26-triol, C27H48O3; 5&beta;-Cholestane-3&alpha;,24,25-triol, C27H48O3; 5&beta;-Cholestane-3&al…
666	421.974	1.93	-		POS	0
667	422.288	13.81	-		POS	0
668	422.289	14.68	C24H39NO5; C24H36O5	[M+H]+; [M+NH4]+	POS	44	Talatizamine, C24H39NO5; U-46619 Glycine methyl ester, C24H39NO5; (23R)-23-Hydroxy-3,7-dioxo-5&beta;-cholan-24-oic Acid, C24H36O5; (23R)-23-Hydroxy-3,7-dioxo-5beta-cholan-24-oic Acid, C24H36O5; 12&alpha;-Hydroxy-3,6-dioxo-5&beta;-cholan-24-oic Acid, C24H36O5; 12&alpha;-Hydroxy-3,7-dioxo-5&alpha;-cholan-24-oic Acid, C24H36O5; 12&alpha;-Hydroxy-3,7-dioxo-5&beta;-cholan-24-oic Acid, C24H36O5; 12alph…
669	422.328	23.13	C25H45NO4; C23H41NO2	[M-H]-; [M+CH3COO]-	NEG	6	Linoelaidyl carnitine, C25H45NO4; Linoleyl carnitine, C25H45NO4; O-9Z,12Z-Hexadecadienoyl-R-carnitine, C25H45NO4; Linoelaidyl carnitine, C25H45NO4; Linoleyl carnitine, C25H45NO4; Terminaline, C23H41NO2
670	423	3.54	-		POS	0
671	423.309	10.54	C25H44O5	[M-H]-	NEG	2	DG 22:2, C25H44O5; TG O-22:2, C25H44O5
672	423.323	22.79	-		NEG	0
673	424.777	28.37	-		POS	0
674	425.078	4.41	-		NEG	0
675	425.245	9.36	C23H37O5P; C25H32N2O4; C26H28N6; C25H29NO4	[M+H]+; [M+NH4]+	POS	4	3beta-Hydroxy-16-phosphonopregn-5-en-20-one monoethyl ester, C23H37O5P; Alvimopan, C25H32N2O4; TPEN, C26H28N6; Ancistrocladine, C25H29NO4
676	427.242	15.38	-		POS	0
677	427.243	14.78	C24H36O5; C21H31NO7	[M+Na]+; [M+NH4]+	POS	3	Lovastatin, C24H36O5; Meptazinol glucuronide, C21H31NO7; Lucidone C, C24H36O5
678	427.249	10.2	C26H36O5; C24H32O3	[M-H]-; [M+CH3COO]-	NEG	3	DG 23:7, C26H36O5; 3-Oxochola-1,4,6-trien-24-oic Acid, C24H32O3; 2-Angeloyl-9-(3-methyl-2E-pentenoyl)-2b,9a-dihydroxy-4Z,10(14)-oplopadien-3-one, C26H36O5
679	427.327	44.14	-		POS	0
680	427.829	44.45	-		POS	0
681	427.991	2.33	-		POS	0
682	428.339	11.55	C22H43NO3	[M+CH3COO]-	NEG	5	Aplidiasphingosine, C22H43NO3; Arachidoyl glycine, C22H43NO3; N-palmitoyl isoleucine, C22H43NO3; N-palmitoyl leucine, C22H43NO3; N-stearoyl GABA, C22H43NO3
683	428.339	12.67	C22H43NO3	[M+CH3COO]-	NEG	5	Aplidiasphingosine, C22H43NO3; Arachidoyl glycine, C22H43NO3; N-palmitoyl isoleucine, C22H43NO3; N-palmitoyl leucine, C22H43NO3; N-stearoyl GABA, C22H43NO3
684	428.339	15.8	C22H43NO3	[M+CH3COO]-	NEG	5	Aplidiasphingosine, C22H43NO3; Arachidoyl glycine, C22H43NO3; N-palmitoyl isoleucine, C22H43NO3; N-palmitoyl leucine, C22H43NO3; N-stearoyl GABA, C22H43NO3
685	428.373	7.48	C25H49NO4; C25H46O4	[M+H]+; [M+NH4]+	POS	6	Stearoylcarnitine, C25H49NO4; O-octadecanoyl-R-carnitine, C25H49NO4; (R)-Stearoylcarnitine, C25H49NO4; DL-Stearoylcarnitine, C25H49NO4; MG(0:0/22:2(13Z,16Z)/0:0), C25H46O4; MG(22:2(13Z,16Z)/0:0/0:0), C25H46O4
686	429.372	47.39	C29H48O2; C27H50O2	[M+H]+; [M+Na]+	POS	39	(25R)-5alpha,6alpha-epoxy-24R,26R-dimethyl-26,27-cyclo-cholestan-3beta-ol, C29H48O2; (3alpha,5alpha,7alpha)-14-Methylergosta-9(11),24(28)-dien-3,7-diol, C29H48O2; (3beta,24R,24\'R)-fucosterol epoxide, C29H48O2; (3beta,24S,24\'S)-fucosterol epoxide, C29H48O2; (6R)-6,19-ethano-25-hydroxy-6,19-dihydrovitamin D3 / (6R)-6,19-ethano-25-hydroxy-6,19-dihydrocholecalciferol, C29H48O2; (6S)-6,19-ethano-25-…
687	429.372	23.07	C29H48O2; C27H50O2	[M+H]+; [M+Na]+	POS	39	(25R)-5alpha,6alpha-epoxy-24R,26R-dimethyl-26,27-cyclo-cholestan-3beta-ol, C29H48O2; (3alpha,5alpha,7alpha)-14-Methylergosta-9(11),24(28)-dien-3,7-diol, C29H48O2; (3beta,24R,24\'R)-fucosterol epoxide, C29H48O2; (3beta,24S,24\'S)-fucosterol epoxide, C29H48O2; (6R)-6,19-ethano-25-hydroxy-6,19-dihydrovitamin D3 / (6R)-6,19-ethano-25-hydroxy-6,19-dihydrocholecalciferol, C29H48O2; (6S)-6,19-ethano-25-…
688	429.372	17.59	C29H48O2; C27H50O2	[M+H]+; [M+Na]+	POS	39	(25R)-5alpha,6alpha-epoxy-24R,26R-dimethyl-26,27-cyclo-cholestan-3beta-ol, C29H48O2; (3alpha,5alpha,7alpha)-14-Methylergosta-9(11),24(28)-dien-3,7-diol, C29H48O2; (3beta,24R,24\'R)-fucosterol epoxide, C29H48O2; (3beta,24S,24\'S)-fucosterol epoxide, C29H48O2; (6R)-6,19-ethano-25-hydroxy-6,19-dihydrovitamin D3 / (6R)-6,19-ethano-25-hydroxy-6,19-dihydrocholecalciferol, C29H48O2; (6S)-6,19-ethano-25-…
689	429.373	20.36	C29H48O2	[M+H]+	POS	34	(25R)-5alpha,6alpha-epoxy-24R,26R-dimethyl-26,27-cyclo-cholestan-3beta-ol, C29H48O2; (3alpha,5alpha,7alpha)-14-Methylergosta-9(11),24(28)-dien-3,7-diol, C29H48O2; (3beta,24R,24\'R)-fucosterol epoxide, C29H48O2; (3beta,24S,24\'S)-fucosterol epoxide, C29H48O2; (6R)-6,19-ethano-25-hydroxy-6,19-dihydrovitamin D3 / (6R)-6,19-ethano-25-hydroxy-6,19-dihydrocholecalciferol, C29H48O2; (6S)-6,19-ethano-25-…
690	429.373	22.33	C29H48O2	[M+H]+	POS	34	(25R)-5alpha,6alpha-epoxy-24R,26R-dimethyl-26,27-cyclo-cholestan-3beta-ol, C29H48O2; (3alpha,5alpha,7alpha)-14-Methylergosta-9(11),24(28)-dien-3,7-diol, C29H48O2; (3beta,24R,24\'R)-fucosterol epoxide, C29H48O2; (3beta,24S,24\'S)-fucosterol epoxide, C29H48O2; (6R)-6,19-ethano-25-hydroxy-6,19-dihydrovitamin D3 / (6R)-6,19-ethano-25-hydroxy-6,19-dihydrocholecalciferol, C29H48O2; (6S)-6,19-ethano-25-…
691	429.373	18.84	C29H48O2	[M+H]+	POS	34	(25R)-5alpha,6alpha-epoxy-24R,26R-dimethyl-26,27-cyclo-cholestan-3beta-ol, C29H48O2; (3alpha,5alpha,7alpha)-14-Methylergosta-9(11),24(28)-dien-3,7-diol, C29H48O2; (3beta,24R,24\'R)-fucosterol epoxide, C29H48O2; (3beta,24S,24\'S)-fucosterol epoxide, C29H48O2; (6R)-6,19-ethano-25-hydroxy-6,19-dihydrovitamin D3 / (6R)-6,19-ethano-25-hydroxy-6,19-dihydrocholecalciferol, C29H48O2; (6S)-6,19-ethano-25-…
692	430.354	10.84	-		NEG	0
693	430.354	12.21	-		NEG	0
694	430.389	10.67	C25H48O4	[M+NH4]+	POS	2	MG(0:0/22:1(13Z)/0:0), C25H48O4; MG(22:1(13Z)/0:0/0:0), C25H48O4
695	431.352	17.94	C28H46O3; C26H48O3	[M+H]+; [M+Na]+	POS	96	DG dO-25:6, C28H46O3; MG O-25:6, C28H46O3; TG tO-25:6, C28H46O3; DG dO-23:3, C26H48O3; MG O-23:3, C26H48O3; TG tO-23:3, C26H48O3; (1R)-25-hydroxy-1-(hydroxymethyl)vitamin D3 / (1R)-25-hydroxy-1-(hydroxymethyl)cholecalciferol, C28H46O3; (1S)-25-hydroxy-1-(hydroxymethyl)vitamin D3 / (1S)-25-hydroxy-1-(hydroxymethyl)cholecalciferol, C28H46O3; (22R)-25-hydroxy-22-methoxyvitamin D3 / (22R)-25-hydroxy-…
696	434.006	2.07	-		POS	0
697	434.007	18.44	-		POS	0
698	434.008	8.75	-		POS	0
699	434.008	13.41	-		POS	0
700	435.348	14.83	C27H48O4; C25H44O2	[M-H]-; [M+CH3COO]-	NEG	52	DG O-24:3, C27H48O4; MG 24:3, C27H48O4; TG dO-24:3, C27H48O4; 3alpha,7alpha,12alpha,26-tetrahydroxy-5beta-cholestane, C27H48O4; 5&alpha;-Cholestane-3&alpha;,7&alpha;,12&alpha;,24-tetrol, C27H48O4; 5&alpha;-Cholestane-3&alpha;,7&alpha;,12&alpha;,25-tetrol, C27H48O4; 5&alpha;-Cholestane-3&alpha;,7&alpha;,12&alpha;,26-tetrol, C27H48O4; 5&alpha;-Cholestane-3&alpha;,7&alpha;,16&alpha;,26-tetrol, C27H4…
701	436.284	26.87	C21H44NO6P	[M-H]-	NEG	7	PE(P-16:0e/0:0), C21H44NO6P; LPC O-13:1, C21H44NO6P; LPE O-16:1, C21H44NO6P; PC dO-13:1, C21H44NO6P; PE dO-16:1, C21H44NO6P; 1-(1Z-hexadecenyl)-sn-glycero-3-phosphoethanolamine, C21H44NO6P; PE(P-16:0/0:0), C21H44NO6P
702	437.1	17	C22H18N2O8; C17H18N2O6S; C23H22N2O3S2	[M-H]-; [M+CH3COO]-	NEG	5	Asp-Nap-OH, C22H18N2O8; Methyl 2,6-dihydroxy-4-quinolinecarboxylate, C22H18N2O8; Nap-Asp-OH, C22H18N2O8; carbenicillin, C17H18N2O6S; Silica aerogel, C23H22N2O3S2
703	437.189	19.75	-		NEG	0
704	437.364	16.95	C27H50O4; C25H46O2	[M-H]-; [M+CH3COO]-	NEG	6	DG O-24:2, C27H50O4; MG 24:2, C27H50O4; TG dO-24:2, C27H50O4; 22:2(5Z,9Z)(13Me,17Me,21Me), C25H46O2; 23-methyl-5Z,9Z-tetracosadienoic acid, C25H46O2; Erucoylacetone, C25H46O2
705	438.379	6.12	-		POS	0
706	439.16	20.08	C19H24O8	[M+CH3COO]-	NEG	5	(S)-Bitalin A 12-glucoside, C19H24O8; 8-Oxodiacetoxyscirpenol, C19H24O8; Gibberellin A75, C19H24O8; Gibberellin A86, C19H24O8; Methyl helianthenoate A glucoside, C19H24O8
707	440.06	2.65	C17H17N3O7S2	[M+H]+	POS	2	N-Desmethyl-o-O-sulfate rosiglitazone, C17H17N3O7S2; N-Desmethyl-p-O-sulfate rosiglitazone, C17H17N3O7S2
708	440.189	19.75	-		NEG	0
709	441.196	12.7	C16H30O10	[M+CH3COO]-	NEG	1	1,2,10-Trihydroxydihydro-trans-linalyl oxide 7-O-beta-D-glucopyranoside, C16H30O10
710	443.191	12.7	C21H32O10; C19H28O8	[M-H]-; [M+CH3COO]-	NEG	4	dihydrophaseic acid 4-O-beta-D-glucoside, C21H32O10; Artesunate, C19H28O8; Cynaroside A, C21H32O10; (2Z,4E)-5-[(1R,3S,5R,8S)-3-(beta-D-glucopyranosyloxy)-8-hydroxy-1,5-dimethyl-6-oxabicyclo[3.2.1]oct-8-yl]-3-methylpenta-2,4-dienoic acid, C21H32O10
711	444.332	2.05	-		POS	0
712	445.245	3.99	C18H37O9P; C26H34N2O3	[M+NH4]+; [M+Na]+	POS	3	LPG 12:0, C18H37O9P; PG O-12:0, C18H37O9P; 4-Quinolone-3-Carboxamide CB2 Ligand, C26H34N2O3
713	445.332	10.78	C28H46O4; C26H42O2	[M-H]-; [M+CH3COO]-	NEG	64	DG O-25:5, C28H46O4; MG 25:5, C28H46O4; TG dO-25:5, C28H46O4; (20S)-1&alpha;,20,25-trihydroxy-24a-homovitamin D3 / (20S)-1&alpha;,20,25-trihydroxy-24a-homocholecalciferol, C28H46O4; (20S)-1&alpha;,25-dihydroxy-20-methoxyvitamin D3 / (20S)-1&alpha;,25-dihydroxy-20-methoxycholecalciferol, C28H46O4; (20S,24S)-Thornasterol B, C28H46O4; (23R)-1&alpha;,23,25-trihydroxy-23-methylvitamin D3 / (23R)-1&alp…
714	445.333	20.48	C28H46O4; C26H42O2	[M-H]-; [M+CH3COO]-	NEG	64	DG O-25:5, C28H46O4; MG 25:5, C28H46O4; TG dO-25:5, C28H46O4; (20S)-1&alpha;,20,25-trihydroxy-24a-homovitamin D3 / (20S)-1&alpha;,20,25-trihydroxy-24a-homocholecalciferol, C28H46O4; (20S)-1&alpha;,25-dihydroxy-20-methoxyvitamin D3 / (20S)-1&alpha;,25-dihydroxy-20-methoxycholecalciferol, C28H46O4; (20S,24S)-Thornasterol B, C28H46O4; (23R)-1&alpha;,23,25-trihydroxy-23-methylvitamin D3 / (23R)-1&alp…
715	445.333	19.87	C28H46O4; C26H42O2	[M-H]-; [M+CH3COO]-	NEG	64	DG O-25:5, C28H46O4; MG 25:5, C28H46O4; TG dO-25:5, C28H46O4; (20S)-1&alpha;,20,25-trihydroxy-24a-homovitamin D3 / (20S)-1&alpha;,20,25-trihydroxy-24a-homocholecalciferol, C28H46O4; (20S)-1&alpha;,25-dihydroxy-20-methoxyvitamin D3 / (20S)-1&alpha;,25-dihydroxy-20-methoxycholecalciferol, C28H46O4; (20S,24S)-Thornasterol B, C28H46O4; (23R)-1&alpha;,23,25-trihydroxy-23-methylvitamin D3 / (23R)-1&alp…
716	445.368	21.22	C29H48O3; C27H50O3	[M+H]+; [M+Na]+	POS	23	DG dO-26:6, C29H48O3; MG O-26:6, C29H48O3; TG tO-26:6, C29H48O3; DG dO-24:3, C27H50O3; MG O-24:3, C27H50O3; TG tO-24:3, C27H50O3; (3beta,5alpha,6beta,22E,24R)-23-Methylergosta-7,22-diene-3,5,6-triol, C29H48O3; 1&alpha;,25-dihydroxy-24a,24b-dihomo-20-epivitamin D3 / 1&alpha;,25-dihydroxy-24a,24b-dihomo-20-epicholecalciferol, C29H48O3; 1&alpha;,25-dihydroxy-24a,24b-dihomovitamin D3 / 1&alpha;,25-di…
717	445.368	21.95	C29H48O3; C27H50O3	[M+H]+; [M+Na]+	POS	23	DG dO-26:6, C29H48O3; MG O-26:6, C29H48O3; TG tO-26:6, C29H48O3; DG dO-24:3, C27H50O3; MG O-24:3, C27H50O3; TG tO-24:3, C27H50O3; (3beta,5alpha,6beta,22E,24R)-23-Methylergosta-7,22-diene-3,5,6-triol, C29H48O3; 1&alpha;,25-dihydroxy-24a,24b-dihomo-20-epivitamin D3 / 1&alpha;,25-dihydroxy-24a,24b-dihomo-20-epicholecalciferol, C29H48O3; 1&alpha;,25-dihydroxy-24a,24b-dihomovitamin D3 / 1&alpha;,25-di…
718	445.368	18.46	C29H48O3; C27H50O3	[M+H]+; [M+Na]+	POS	23	DG dO-26:6, C29H48O3; MG O-26:6, C29H48O3; TG tO-26:6, C29H48O3; DG dO-24:3, C27H50O3; MG O-24:3, C27H50O3; TG tO-24:3, C27H50O3; (3beta,5alpha,6beta,22E,24R)-23-Methylergosta-7,22-diene-3,5,6-triol, C29H48O3; 1&alpha;,25-dihydroxy-24a,24b-dihomo-20-epivitamin D3 / 1&alpha;,25-dihydroxy-24a,24b-dihomo-20-epicholecalciferol, C29H48O3; 1&alpha;,25-dihydroxy-24a,24b-dihomovitamin D3 / 1&alpha;,25-di…
719	446.304	31.06	-		NEG	0
720	446.331	12.39	C24H49NO4S	[M-H]-	NEG	3	N-docosanoyl-taurine, C24H49NO4S; 2-docosanamidoethanesulfonic acid, C24H49NO4S; N-docosanoyl taurine, C24H49NO4S
721	446.332	14.07	C24H49NO4S	[M-H]-	NEG	3	N-docosanoyl-taurine, C24H49NO4S; 2-docosanamidoethanesulfonic acid, C24H49NO4S; N-docosanoyl taurine, C24H49NO4S
722	446.377	17.46	-		NEG	0
723	447.346	16.89	C28H46O4; C26H48O4	[M+H]+; [M+Na]+	POS	62	DG O-25:5, C28H46O4; MG 25:5, C28H46O4; TG dO-25:5, C28H46O4; DG O-23:2, C26H48O4; MG 23:2, C26H48O4; TG dO-23:2, C26H48O4; (20S)-1&alpha;,20,25-trihydroxy-24a-homovitamin D3 / (20S)-1&alpha;,20,25-trihydroxy-24a-homocholecalciferol, C28H46O4; (20S)-1&alpha;,25-dihydroxy-20-methoxyvitamin D3 / (20S)-1&alpha;,25-dihydroxy-20-methoxycholecalciferol, C28H46O4; (20S,24S)-Thornasterol B, C28H46O4; (23…
724	447.348	13.19	C28H48O4; C26H44O2	[M-H]-; [M+CH3COO]-	NEG	18	DG O-25:4, C28H48O4; MG 25:4, C28H48O4; TG dO-25:4, C28H48O4; Chlorogenin, C28H48O4; Teasterone, C28H48O4; Typhasterol, C28H48O4; 1&alpha;,25-dihydroxy-3-deoxy-19-norvitamin D3 / 1&alpha;,25-dihydroxy-3-deoxy-19-norcholecalciferol, C26H44O2; 1&beta;,25-dihydroxy-3-deoxy-19-norvitamin D3 / 1&beta;,25-dihydroxy-3-deoxy-19-norcholecalciferol, C26H44O2; 25-dihydroxy-19-nor-3-epivitamin D3 / 25-dihydr…
725	448.175	4.13	C19H32NO9P	[M-H]-	NEG	2	LPS 13:3, C19H32NO9P; PS O-13:3, C19H32NO9P
726	448.321	17.09	-		NEG	0
727	450.359	4.29	C25H45NO2	[M+CH3COO]-	NEG	1	Type IV cyanolipid eicosanoyl ester, C25H45NO2
728	450.952	1.4	-		NEG	0
729	451.343	19.68	C27H48O5	[M-H]-	NEG	55	DG 24:2, C27H48O5; TG O-24:2, C27H48O5; 5&alpha;-Cholestane-3&alpha;,7&alpha;,12&alpha;,23,25-pentol, C27H48O5; 5&alpha;-Cholestane-3&alpha;,7&alpha;,12&alpha;,24,26-pentol, C27H48O5; 5&alpha;-Cholestane-3&alpha;,7&alpha;,12&alpha;,25,26-pentol, C27H48O5; 5&alpha;-Cholestane-3&alpha;,7&alpha;,12&alpha;,26,27-pentol, C27H48O5; 5&alpha;-Cholestane-3&beta;,7&alpha;,12&alpha;,25,26-pentol, C27H48O5; …
730	451.452	40.92	C30H60O2; C28H56	[M-H]-; [M+CH3COO]-	NEG	16	(+)-11-Hydroxy-9-triacontanone, C30H60O2; Melissic acid A, C30H60O2; 2R,4R,6R,8R-tetramethyl-hexacosanoic acid, C30H60O2; dodecanyl octadecanoate, C30H60O2; hexadecanyl tetradecanoate, C30H60O2; octadecanyl dodecanoate, C30H60O2; tetradecanyl hexadecanoate, C30H60O2; triacontanoic acid, C30H60O2; 1-tetradecyl-hexadecanoate, C30H60O2; 9,10-dimethyl-octacosanoic acid, C30H60O2; Lauryl stearate, C30…
731	452.203	1.26	C19H34NO9P; C24H31NO6	[M+H]+; [M+Na]+	POS	3	LPS 13:2, C19H34NO9P; PS O-13:2, C19H34NO9P; Atracurium (Quaternary acid), C24H31NO6
732	452.951	11.41	-		POS	0
733	454.293	6.27	C21H44NO7P; C21H41O7P; C26H41NO4	[M+H]+; [M+NH4]+; [M+Na]+	POS	19	LysoPE(16:0/0:0), C21H44NO7P; LPA(18:1(9Z)/0:0), C21H41O7P; LPC 13:0, C21H44NO7P; LPE 16:0, C21H44NO7P; PC O-13:0, C21H44NO7P; PE O-16:0, C21H44NO7P; 1-hexadecanoyl-sn-glycero-3-phosphoethanolamine, C21H44NO7P; 1-tridecanoyl-sn-glycero-3-phosphocholine, C21H44NO7P; Glycerophospho-N-Palmitoyl Ethanolamine, C21H44NO7P; LysoPE(0:0/16:0), C21H44NO7P; PC(13:0/0:0), C21H44NO7P; PC(13:0/0:0)[U], C21H44N…
734	455.314	16.08	C27H44O4; C27H41F3O2; C29H42O4	[M+Na]+; [M+H]+	POS	67	DG O-24:5, C27H44O4; MG 24:5, C27H44O4; TG dO-24:5, C27H44O4; 26,26,26-trifluoro-25-hydroxyvitamin D3 / 26,26,26-trifluoro-25-hydroxycholecalciferol, C27H41F3O2; (20S)-1&alpha;,20,25-trihydroxyvitamin D3 / (20S)-1&alpha;,20,25-trihydroxycholecalciferol, C27H44O4; (22R)-1&alpha;,22,25-trihydroxy-20-epivitamin D3 / (22R)-1&alpha;,22,25-trihydroxy-20-epicholecalciferol, C27H44O4; (23R)-1&alpha;,23,2…
735	456.969	1.34	-		NEG	0
736	456.969	2.8	-		NEG	0
737	456.969	3.61	-		NEG	0
738	457.158	1.25	C19H31O9P	[M+Na]+	POS	1	LPG 13:4, C19H31O9P
739	457.296	17.09	C28H42O5; C26H38O3	[M-H]-; [M+CH3COO]-	NEG	8	DG 25:6, C28H42O5; TG O-25:6, C28H42O5; &Delta;-6 Testosterone Enanthate, C26H38O3; (22E,24E)-1&alpha;,26-dihydroxy-22,23,24,25-tetradehydro-27-norvitamin D3 / (22E,24E)-1&alpha;,26-dihydroxy-22,23,24,25-tetradehydro-27-norcholecalciferol, C26H38O3; 17beta-Hydroxyestr-4-en-3-one cyclopentanepropionate, C26H38O3; 25,26-epoxy-1&alpha;-hydroxy-23,23,24,24-tetradehydro-19-norvitamin D3 / 25,26-epoxy-…
740	457.296	16.22	C28H42O5; C26H38O3	[M-H]-; [M+CH3COO]-	NEG	8	DG 25:6, C28H42O5; TG O-25:6, C28H42O5; &Delta;-6 Testosterone Enanthate, C26H38O3; (22E,24E)-1&alpha;,26-dihydroxy-22,23,24,25-tetradehydro-27-norvitamin D3 / (22E,24E)-1&alpha;,26-dihydroxy-22,23,24,25-tetradehydro-27-norcholecalciferol, C26H38O3; 17beta-Hydroxyestr-4-en-3-one cyclopentanepropionate, C26H38O3; 25,26-epoxy-1&alpha;-hydroxy-23,23,24,24-tetradehydro-19-norvitamin D3 / 25,26-epoxy-…
741	457.317	18.6	C23H42O5	[M+CH3COO]-	NEG	1	1-Oleoyl-2-acetyl-sn-glycerol, C23H42O5
742	459.137	5.36	-		NEG	0
743	459.207	12.71	-		NEG	0
744	459.421	29.58	C29H52; C31H56O2	[M+CH3COO]-; [M-H]-	NEG	3	Poriferastane skeleton, C29H52; Stigmastane skeleton, C29H52; 5-Pentacosyl-1,3-benzenediol, C31H56O2
745	460.28	7.39	C21H44NO6P; C25H37N3O5; C24H43BrO2	[M+Na]+; [M+H]+; [M+NH4]+	POS	8	PE(P-16:0e/0:0), C21H44NO6P; LPC O-13:1, C21H44NO6P; LPE O-16:1, C21H44NO6P; PC dO-13:1, C21H44NO6P; PE dO-16:1, C21H44NO6P; BW A868C, C25H37N3O5; PE(P-16:0/0:0), C21H44NO6P; 6-bromo-tetracosa-5E,9Z-dienoic acid, C24H43BrO2
746	461.145	17.06	C23H26O10; C21H22O8	[M-H]-; [M+CH3COO]-	NEG	30	4,2\'-Dihydroxy-4\',6\'-dimethoxychalcone 4-glucoside, C23H26O10; Agehoustin A, C23H26O10; Andrographidin A, C23H26O10; Cyrtopterin, C23H26O10; Exoticin, C23H26O10; Methylnissolin 3-O-glucoside, C23H26O10; Purpurascenin, C23H26O10; (3\'R,4\'R)-3\'-Epoxyangeloyloxy-4\'-acetoxy-3\',4\'-dihydroseselin, C21H22O8; 2-(2,5-Dimethoxyphenyl)-5,6,7,8-tetramethoxy-4H-1-benzopyran-4-one, C21H22O8; 2-(3,5-Dim…
747	461.182	3.15	C24H30O9; C22H26O7	[M-H]-; [M+CH3COO]-	NEG	7	13-Hydroxy-5&#39;-O-methylmelledonal, C24H30O9; 6-Hydroxy-9,9-dimethyl-5-(3-methyl-1-oxobutyl)-1-propyl-3H,9H-[1,2]-dioxolo[3&#39;,4&#39;:4,5]furo[2,3-f][1]benzopyran-3-one, C22H26O7; Antiarone K, C22H26O7; Clusin, C22H26O7; Sphenostylin D, C22H26O7; 13-Hydroxy-5'-O-methylmelledonal, C24H30O9; Retrocalamin, C24H30O9
748	461.189	17.6	-		NEG	0
749	461.364	17.84	C29H50O4; C27H46O2	[M-H]-; [M+CH3COO]-	NEG	55	DG O-26:4, C29H50O4; MG 26:4, C29H50O4; TG dO-26:4, C29H50O4; 2&alpha;-(3-Hydroxypropyl)-1&alpha;,25-dihydroxy-19-norvitamin D3, C29H50O4; 5&alpha;-CHOLESTAN-3&beta;-OL-7-ONE, C27H46O2; &delta;-Tocopherol, C27H46O2; (24R)-24-hydroxycholesterol, C27H46O2; (24R)-Cholest-5-ene-3-beta,24-diol, C27H46O2; (3beta,5alpha,6alpha)-Cholest-8-ene-3,6-diol, C27H46O2; 12&alpha;-Hydroxy-5&beta;-cholestan-3-one,…
750	461.364	18.48	C29H50O4; C27H46O2	[M-H]-; [M+CH3COO]-	NEG	57	DG O-26:4, C29H50O4; MG 26:4, C29H50O4; TG dO-26:4, C29H50O4; (3beta,22R,23R,24S)-3,22,23-Trihydroxystigmastan-6-one, C29H50O4; 2&alpha;-(3-Hydroxypropyl)-1&alpha;,25-dihydroxy-19-norvitamin D3, C29H50O4; 6-Deoxohomodolichosterone, C29H50O4; 5&alpha;-CHOLESTAN-3&beta;-OL-7-ONE, C27H46O2; &delta;-Tocopherol, C27H46O2; (24R)-24-hydroxycholesterol, C27H46O2; (24R)-Cholest-5-ene-3-beta,24-diol, C27H4…
751	461.399	18.23	C30H52O3; C28H54O3	[M+H]+; [M+Na]+	POS	18	DG dO-27:5, C30H52O3; MG O-27:5, C30H52O3; TG tO-27:5, C30H52O3; DG dO-25:2, C28H54O3; MG O-25:2, C28H54O3; TG tO-25:2, C28H54O3; (+)-24-Dammarene-3alpha,12beta,20S-triol, C30H52O3; (3beta,11alpha,13beta)-3,11,13-Oleananetriol, C30H52O3; (3beta,24xi)-Cycloartane-3,24,25-triol, C30H52O3; Betulafolienetriol, C30H52O3; Myrrhanol A, C30H52O3; Panaxadiol, C30H52O3; Protopanaxadiol, C30H52O3; Schleiche…
752	463.205	20.1	C19H28N8O6; C23H28N8OS	[M-H]-	NEG	2	Acetylblasticidin S, C19H28N8O6; MK 0457, C23H28N8OS
753	463.316	4.48	C29H44O3	[M+Na]+	POS	2	13'-Hydroxy-alpha-tocotrienol, C29H44O3; Camelledionol, C29H44O3
754	463.378	14.05	C29H50O4; C27H52O4	[M+H]+; [M+Na]+	POS	12	DG O-26:4, C29H50O4; MG 26:4, C29H50O4; TG dO-26:4, C29H50O4; DG O-24:1, C27H52O4; MG 24:1, C27H52O4; TG dO-24:1, C27H52O4; (3beta,22R,23R,24S)-3,22,23-Trihydroxystigmastan-6-one, C29H50O4; 2&alpha;-(3-Hydroxypropyl)-1&alpha;,25-dihydroxy-19-norvitamin D3, C29H50O4; 6-Deoxohomodolichosterone, C29H50O4; MG(0:0/24:1(15Z)/0:0), C27H52O4; MG(24:1(15Z)/0:0/0:0), C27H52O4; (5Z,7E)-(1R,2R,3R)-3-(hydroxy…
755	463.38	21.24	C29H52O4; C27H48O2	[M-H]-; [M+CH3COO]-	NEG	18	DG O-26:3, C29H52O4; MG 26:3, C29H52O4; TG dO-26:3, C29H52O4; (E,E)-3,7,11-Trimethyl-2,6,10-dodecatrienyl dodecanoate, C27H48O2; 15alpha-hydroxycholestane , C27H48O2; 15beta-hydroxycholestane, C27H48O2; 24:3(5Z,9Z,17Z)(15Me,19Me,23Me), C27H48O2; 27:3(5Z,9Z,20Z), C27H48O2; 5&beta;-Cholestane-3&alpha;,12&alpha;-diol, C27H48O2; 5&beta;-Cholestane-3&alpha;,26-diol, C27H48O2; 5&beta;-Cholestane-3&alph…
756	464.313	7.74	C23H46NO6P	[M+H]+	POS	4	LPC O-15:2, C23H46NO6P; LPE O-18:2, C23H46NO6P; PC dO-15:2, C23H46NO6P; PE dO-18:2, C23H46NO6P
757	464.315	20.56	C23H48NO6P	[M-H]-	NEG	10	LPC O-15:1, C23H48NO6P; LPE O-18:1, C23H48NO6P; PC dO-15:1, C23H48NO6P; PE dO-18:1, C23H48NO6P; 1-(1Z-octadecenyl)-sn-glycero-3-phosphoethanolamine, C23H48NO6P; 1-(1Z-pentadecenyl)-sn-glycero-3-phosphocholine, C23H48NO6P; 1-(9Z-octadecenyl)-sn-glycero-3-phosphoethanolamine, C23H48NO6P; PC(P-15:0/0:0), C23H48NO6P; PE(O-18:1(9Z)/0:0), C23H48NO6P; PE(P-18:0/0:0), C23H48NO6P
758	464.315	31.12	C23H48NO6P	[M-H]-	NEG	10	LPC O-15:1, C23H48NO6P; LPE O-18:1, C23H48NO6P; PC dO-15:1, C23H48NO6P; PE dO-18:1, C23H48NO6P; 1-(1Z-octadecenyl)-sn-glycero-3-phosphoethanolamine, C23H48NO6P; 1-(1Z-pentadecenyl)-sn-glycero-3-phosphocholine, C23H48NO6P; 1-(9Z-octadecenyl)-sn-glycero-3-phosphoethanolamine, C23H48NO6P; PC(P-15:0/0:0), C23H48NO6P; PE(O-18:1(9Z)/0:0), C23H48NO6P; PE(P-18:0/0:0), C23H48NO6P
759	465.298	7.07	C23H47O7P; C28H41F3O2; C23H38N2O4	[M-H]-; [M+CH3COO]-	NEG	7	LPA 20:0, C23H47O7P; PA O-20:0, C23H47O7P; 1-eicosanoyl-glycero-3-phosphate, C23H47O7P; (24RS)-28,28,28-trifluoro-25-hydroxyvitamin D2 / (24RS)-28,28,28-trifluoro-25-hydroxyergocalciferol, C28H41F3O2; PA(20:0/0:0), C23H47O7P; N-linolenoyl-glutamine, C23H38N2O4; (5Z,7E,22E)-(3S,24RS)-28,28,28-trifluoro-9,10-seco-5,7,10(19),22-ergostatetraene-3,25-diol, C28H41F3O2
760	465.305	8.5	C27H46O4S	[M-H]-	NEG	2	Cholesterol sulfate, C27H46O4S; cholest-5-en-3beta-yl hydrogen sulfate, C27H46O4S
761	465.305	13.43	C27H46O4S	[M-H]-	NEG	2	Cholesterol sulfate, C27H46O4S; cholest-5-en-3beta-yl hydrogen sulfate, C27H46O4S
762	465.359	14.66	C28H48O5	[M+H]+	POS	15	DG 25:3, C28H48O5; TG O-25:3, C28H48O5; 2-Deoxybrassinolide, C28H48O5; 3&alpha;,7&alpha;,12&alpha;-Trihydroxy-24-methyl-5&beta;-Cholestan-26-oic acid, C28H48O5; 7-Oxateasterone, C28H48O5; 7-Oxatyphasterol, C28H48O5; 7-oxotyphasterol, C28H48O5; Castasterone, C28H48O5; Hongguanggenin, C28H48O5; Trihydroxycoprostanoic acid, C28H48O5; (25R)-5alpha-spirostan-3beta,6alpha,23S-triol, C28H48O5; 3alpha,22…
763	466.308	8.12	C28H41N3O3	[M-H]-	NEG	3	OXETHAZAINE, C28H41N3O3; tiropramide, C28H41N3O3; Tiropramide, C28H41N3O3
764	466.329	11.22	C23H48NO6P; C30H40O3	[M+H]+; [M+NH4]+	POS	12	LPC O-15:1, C23H48NO6P; LPE O-18:1, C23H48NO6P; PC dO-15:1, C23H48NO6P; PE dO-18:1, C23H48NO6P; 1-(1Z-octadecenyl)-sn-glycero-3-phosphoethanolamine, C23H48NO6P; 1-(1Z-pentadecenyl)-sn-glycero-3-phosphocholine, C23H48NO6P; 1-(9Z-octadecenyl)-sn-glycero-3-phosphoethanolamine, C23H48NO6P; PC(P-15:0/0:0), C23H48NO6P; PE(O-18:1(9Z)/0:0), C23H48NO6P; PE(P-18:0/0:0), C23H48NO6P; 5,8-Epoxy-5,8-dihydro-3-…
765	467.006	1.86	-		NEG	0
766	467.2	20.08	-		NEG	0
767	467.298	10.63	C27H42F2O4	[M-H]-	NEG	2	(6RS)-6,19-epidioxy-24,24-difluoro-25-hydroxy-6,19-dihydrovitamin D3 / (6RS)-6,19-epidioxy-24,24-difluoro-25-hydroxy-6,19-dihydrocholecalciferol, C27H42F2O4; (7E)-(3S, 6RS)-6,19-epidioxy-24,24-difluoro-9,10-seco-5(10),7-cholestadiene-3,25-diol, C27H42F2O4
768	467.298	13.41	C27H42F2O4	[M-H]-	NEG	2	(6RS)-6,19-epidioxy-24,24-difluoro-25-hydroxy-6,19-dihydrovitamin D3 / (6RS)-6,19-epidioxy-24,24-difluoro-25-hydroxy-6,19-dihydrocholecalciferol, C27H42F2O4; (7E)-(3S, 6RS)-6,19-epidioxy-24,24-difluoro-9,10-seco-5(10),7-cholestadiene-3,25-diol, C27H42F2O4
769	467.375	11.5	C28H52O5; C26H48O3	[M-H]-; [M+CH3COO]-	NEG	4	DG 25:1, C28H52O5; TG O-25:1, C28H52O5; 17-oxo-20Z-hexacosenoic acid, C26H48O3; 22-keto-26-Hexacosanolide, C26H48O3
770	468.193	1.36	-		POS	0
771	468.901	3.59	-		POS	0
772	469.329	17.66	C28H46O4; C26H37N5O2	[M+Na]+; [M+NH4]+	POS	36	DG O-25:5, C28H46O4; MG 25:5, C28H46O4; TG dO-25:5, C28H46O4; (20S)-1&alpha;,20,25-trihydroxy-24a-homovitamin D3 / (20S)-1&alpha;,20,25-trihydroxy-24a-homocholecalciferol, C28H46O4; (20S)-1&alpha;,25-dihydroxy-20-methoxyvitamin D3 / (20S)-1&alpha;,25-dihydroxy-20-methoxycholecalciferol, C28H46O4; (20S,24S)-Thornasterol B, C28H46O4; (23R)-1&alpha;,23,25-trihydroxy-23-methylvitamin D3 / (23R)-1&alp…
773	469.329	16.93	C28H46O4; C26H37N5O2; C30H44O4	[M+Na]+; [M+NH4]+; [M+H]+	POS	42	DG O-25:5, C28H46O4; MG 25:5, C28H46O4; TG dO-25:5, C28H46O4; (20S)-1&alpha;,20,25-trihydroxy-24a-homovitamin D3 / (20S)-1&alpha;,20,25-trihydroxy-24a-homocholecalciferol, C28H46O4; (20S)-1&alpha;,25-dihydroxy-20-methoxyvitamin D3 / (20S)-1&alpha;,25-dihydroxy-20-methoxycholecalciferol, C28H46O4; (20S,24S)-Thornasterol B, C28H46O4; (23R)-1&alpha;,23,25-trihydroxy-23-methylvitamin D3 / (23R)-1&alp…
774	469.365	5.66	-		NEG	0
775	470.968	2.57	-		NEG	0
776	471.005	1.86	-		NEG	0
777	471.385	25.69	C31H52O3; C29H48O	[M-H]-; [M+CH3COO]-	NEG	83	DG dO-28:6, C31H52O3; MG O-28:6, C31H52O3; TG tO-28:6, C31H52O3; 1&alpha;,25-dihydroxy-26,27-dimethyl-24a,24b-dihomovitamin D3 / 1&alpha;,25-dihydroxy-26,27-dimethyl-24a,24b-dihomocholecalciferol, C31H52O3; 1&alpha;-butyl-1&beta;,25-dihydroxyvitamin D3 / 1&alpha;-butyl-1&beta;,25-dihydroxycholecalciferol, C31H52O3; 1&beta;-butyl-1&alpha;,25-dihydroxyvitamin D3 / 1&beta;-butyl-1&alpha;,25-dihydrox…
778	473.4	24.54	C31H54O3; C29H50O	[M-H]-; [M+CH3COO]-	NEG	37	DG dO-28:5, C31H54O3; MG O-28:5, C31H54O3; TG tO-28:5, C31H54O3; &beta;-Sitosterol, C29H50O; (3beta,5alpha,24R)-Stigmast-8(14)-en-3-ol, C29H50O; (5alpha,14alpha,24R)-14-Methylergostan-3-one, C29H50O; 14-nor-lanosta-5-en-3beta-ol, C29H50O; 23,24-Dimethylcholest-22-en-3beta-ol, C29H50O; 23,24-dihydro-5alpha-calystanol, C29H50O; 23-methylene-24-methylcholestanol, C29H50O; 24alpha-Methyllophenol, C29…
779	474.363	15.8	C26H53NO4S	[M-H]-	NEG	1	2-tetracosanamidoethanesulfonic acid, C26H53NO4S
780	475.211	4.13	C22H37O9P	[M-H]-	NEG	2	LPG 16:4, C22H37O9P; PG O-16:4, C22H37O9P
781	476.279	11.14	C23H44NO7P	[M-H]-	NEG	8	LysoPE(0:0/18:2(9Z,12Z)), C23H44NO7P; LysoPE(18:2(9Z,12Z)/0:0), C23H44NO7P; LPC 15:2, C23H44NO7P; LPE 18:2, C23H44NO7P; PC O-15:2, C23H44NO7P; PE O-18:2, C23H44NO7P; 1-(9Z,12Z-octadecadienoyl)-glycero-3-phosphoethanolamine, C23H44NO7P; PE(18:2(9Z,12Z)/0:0), C23H44NO7P
782	477.413	23.99	-		NEG	0
783	478.962	2.57	-		NEG	0
784	479.32	11.63	-		NEG	0
785	479.483	44.03	C32H64O2; C30H60	[M-H]-; [M+CH3COO]-	NEG	22	2R,4R,6R,8R-tetramethyl-octacosanoic acid, C32H64O2; dodecanyl eicosanoate, C32H64O2; dotriacontanoic acid, C32H64O2; eicosanyl dodecanoate, C32H64O2; hexadecanyl hexadecanoate, C32H64O2; octadecanyl tetradecanoate, C32H64O2; tetradecanyl octadecanoate, C32H64O2; 1-hexadecyl hexadecanoate, C32H64O2; 11-methyl-tridecanyl 16-methyl-heptadecanoate, C32H64O2; 12-methyl-tridecanyl 16-methyl-heptadecan…
786	480.234	1.34	C21H38NO9P	[M+H]+	POS	2	LPS 15:2, C21H38NO9P; PS O-15:2, C21H38NO9P
787	480.308	28.96	C23H48NO7P; C24H35N7	[M-H]-; [M+CH3COO]-	NEG	18	LysoPC(15:0), C23H48NO7P; LysoPE(0:0/18:0), C23H48NO7P; LysoPE(18:0/0:0), C23H48NO7P; LPC 15:0, C23H48NO7P; LPE 18:0, C23H48NO7P; PC O-15:0, C23H48NO7P; PE O-18:0, C23H48NO7P; 1-heptanoyl-2-octyl-sn-glycero-3-phosphocholine, C23H48NO7P; 1-octadecanoyl-sn-glycero-3-phosphoethanolamine, C23H48NO7P; 1-pentadecanoyl-sn-glycero-3-phosphocholine, C23H48NO7P; 1-tetradecanoyl-2-methyl-sn-glycero-3-phosph…
788	480.309	6.7	C23H46NO7P; C23H43O7P	[M+H]+; [M+NH4]+	POS	15	LysoPE(18:1(9Z)/0:0), C23H46NO7P; LPC 15:1, C23H46NO7P; LPE 18:1, C23H46NO7P; PC O-15:1, C23H46NO7P; PE O-18:1, C23H46NO7P; 1-(9Z-octadecenoyl)-sn-glycero-3-phosphoethanolamine, C23H46NO7P; 1-(9Z-pentadecenoyl)-glycero-3-phosphocholine, C23H46NO7P; Glycerophospho-N-Oleoyl Ethanolamine, C23H46NO7P; LysoPE(0:0/18:1(11Z)), C23H46NO7P; LysoPE(0:0/18:1(9Z)), C23H46NO7P; LysoPE(18:1(11Z)/0:0), C23H46NO…
789	480.31	18.09	C23H48NO7P; C24H35N7	[M-H]-; [M+CH3COO]-	NEG	18	LysoPC(15:0), C23H48NO7P; LysoPE(0:0/18:0), C23H48NO7P; LysoPE(18:0/0:0), C23H48NO7P; LPC 15:0, C23H48NO7P; LPE 18:0, C23H48NO7P; PC O-15:0, C23H48NO7P; PE O-18:0, C23H48NO7P; 1-heptanoyl-2-octyl-sn-glycero-3-phosphocholine, C23H48NO7P; 1-octadecanoyl-sn-glycero-3-phosphoethanolamine, C23H48NO7P; 1-pentadecanoyl-sn-glycero-3-phosphocholine, C23H48NO7P; 1-tetradecanoyl-2-methyl-sn-glycero-3-phosph…
790	480.31	19.14	C23H48NO7P; C24H35N7	[M-H]-; [M+CH3COO]-	NEG	18	LysoPC(15:0), C23H48NO7P; LysoPE(0:0/18:0), C23H48NO7P; LysoPE(18:0/0:0), C23H48NO7P; LPC 15:0, C23H48NO7P; LPE 18:0, C23H48NO7P; PC O-15:0, C23H48NO7P; PE O-18:0, C23H48NO7P; 1-heptanoyl-2-octyl-sn-glycero-3-phosphocholine, C23H48NO7P; 1-octadecanoyl-sn-glycero-3-phosphoethanolamine, C23H48NO7P; 1-pentadecanoyl-sn-glycero-3-phosphocholine, C23H48NO7P; 1-tetradecanoyl-2-methyl-sn-glycero-3-phosph…
791	480.899	1.86	-		POS	0
792	481.314	6.26	-		NEG	0
793	482.284	11.03	C19H39N5O9	[M+H]+	POS	1	Antibiotic JI-20A, C19H39N5O9
794	482.324	9.63	C23H48NO7P; C23H45O7P	[M+H]+; [M+NH4]+	POS	18	LysoPE(18:0/0:0), C23H48NO7P; LPC 15:0, C23H48NO7P; LPE 18:0, C23H48NO7P; PC O-15:0, C23H48NO7P; PE O-18:0, C23H48NO7P; 1-heptanoyl-2-octyl-sn-glycero-3-phosphocholine, C23H48NO7P; 1-octadecanoyl-sn-glycero-3-phosphoethanolamine, C23H48NO7P; 1-pentadecanoyl-sn-glycero-3-phosphocholine, C23H48NO7P; 1-tetradecanoyl-2-methyl-sn-glycero-3-phosphocholine, C23H48NO7P; LysoPC(15:0), C23H48NO7P; LysoPE(0…
795	482.405	5.98	-		POS	0
796	482.405	6.6	-		POS	0
797	483.321	12.88	C22H44NO7P; C32H44O2	[M+NH4]+; [M+Na]+	POS	5	LysoPC(14:1(9Z)), C22H44NO7P; PC(14:1(9Z)/0:0), C22H44NO7P; PC(14:2(Z)l8,8/0:0)[U], C22H44NO7P; PE(17:1(9Z)/0:0), C22H44NO7P; all-trans-Carophyll yellow, C32H44O2
798	484.282	26.58	C25H42NO6P; C23H44NO6P; C26H42ClNO5; C30H39NO3	[M+H]+; [M+Na]+	POS	8	LPE O-20:6, C25H42NO6P; PE dO-20:6, C25H42NO6P; LPC O-15:3, C23H44NO6P; LPE O-18:3, C23H44NO6P; PC dO-15:3, C23H44NO6P; PE dO-18:3, C23H44NO6P; Malyngamide I, C26H42ClNO5; AMC Arachidonoyl Amide, C30H39NO3
799	485.136	3.22	C27H22N2O7	[M-H]-	NEG	1	Nap-Tyr-OH, C27H22N2O7
800	485.189	1.33	C21H35O9P; C25H31ClF2O5	[M+Na]+; [M+H]+	POS	3	LPG 15:4, C21H35O9P; PG O-15:4, C21H35O9P; Halobetasol Propionate, C25H31ClF2O5
801	487.296	2.65	C28H38O6; C28H45ClO3; C29H40N2O3	[M+NH4]+; [M+Na]+	POS	3	TG 25:7, C28H38O6; 11&alpha;-(chloromethyl)-1&alpha;,25-dihydroxyvitamin D3 / 11&alpha;-(chloromethyl)-1&alpha;,25-dihydroxycholecalciferol, C28H45ClO3; U-73122, C29H40N2O3
802	487.375	19.52	C29H52O4	[M+Na]+	POS	3	DG O-26:3, C29H52O4; MG 26:3, C29H52O4; TG dO-26:3, C29H52O4
803	487.416	25.77	C32H56O3; C30H52O	[M-H]-; [M+CH3COO]-	NEG	27	DG dO-29:5, C32H56O3; MG O-29:5, C32H56O3; TG tO-29:5, C32H56O3; (3beta,4alpha,5alpha,14alpha,24xi)-4,14,24-Trimethylcholest-9(11)-en-3-ol, C30H52O; 14&alpha;-methyl-poriferast-9(11)-en-3&beta;-ol, C30H52O; 14-Nor-24-Methyl-9beta,19-cyclo-lanostan-3beta-ol, C30H52O; 14alpha-methyl-poriferast-9(11)-en-3beta-ol, C30H52O; 22-Hopanol, C30H52O; 23-demethyl-4alpha-methyl-5alpha-gorgostan-3beta-ol, C30H…
804	488.358	1.95	-		POS	0
805	489.252	12.07	C24H40O8S; C27H37ClN2O4; C23H27F2N7O2	[M+H]+; [M+NH4]+	POS	6	(3a,5b,7a,12a), 3,12-dihydroxy-7-(sulfooxy)-Cholan-24-oic acid, C24H40O8S; (3a,5b,7a,12a)-3,7-dihydroxy-12-(sulfooxy)cholan-24-oic acid, C24H40O8S; 7-Sulfocholic acid, C24H40O8S; Jamaicamide B, C27H37ClN2O4; monodeallydihydroxyalmitrine, C23H27F2N7O2; -, C24H40O8S
806	491.32	9.73	-		NEG	0
807	493.229	1.25	C23H32N4O8; C24H33N3O3S2; C21H28F3N3O6	[M+H]+; [M+NH4]+	POS	3	N-Ac-Tyr-Val-Ala-Asp-CHO, C23H32N4O8; Pipotiazine, C24H33N3O3S2; Tfa-VAL-TYR-VAL-OH, C21H28F3N3O6
808	493.336	10.26	-		NEG	0
809	493.336	12.92	C23H46O7	[M+CH3COO]-	NEG	1	Acetostearin, C23H46O7
810	493.336	15.73	C23H46O7	[M+CH3COO]-	NEG	1	Acetostearin, C23H46O7
811	494.361	15.32	C25H52NO6P	[M+H]+	POS	8	LPC O-17:1, C25H52NO6P; LPE O-20:1, C25H52NO6P; PC dO-17:1, C25H52NO6P; PE dO-20:1, C25H52NO6P; 1-(1Z-eicosenyl)-glycero-3-phosphoethanolamine, C25H52NO6P; 1-(1Z-heptadecenyl)-sn-glycero-3-phosphocholine, C25H52NO6P; PC(P-17:0/0:0), C25H52NO6P; PE(P-20:0/0:0), C25H52NO6P
812	495.012	2.59	C20H15Cl3N2OS	[M+CH3COO]-	NEG	1	Sertaconazole, C20H15Cl3N2OS
813	495.269	11.88	C28H40O6	[M+Na]+	POS	6	Macrocarpal B, C28H40O6; Macrocarpal D, C28H40O6; Macrocarpal E, C28H40O6; Macrocarpal H, C28H40O6; Ixocarpanolide, C28H40O6; Vamonolide, C28H40O6
814	495.302	20.17	-		NEG	0
815	495.369	21.19	C29H52O6; C27H48O4	[M-H]-; [M+CH3COO]-	NEG	42	TG 26:1, C29H52O6; (25R)-5beta-cholestane-3alpha,7alpha,12alpha,26-tetrol, C27H48O4; (25S)-5beta-cholestane-3alpha,7alpha,12alpha,26-tetrol, C27H48O4; 3alpha,7alpha,12alpha,26-tetrahydroxy-5beta-cholestane, C27H48O4; 5&alpha;-Cholestane-3&alpha;,7&alpha;,12&alpha;,24-tetrol, C27H48O4; 5&alpha;-Cholestane-3&alpha;,7&alpha;,12&alpha;,25-tetrol, C27H48O4; 5&alpha;-Cholestane-3&alpha;,7&alpha;,12&alp…
816	495.405	15.72	C30H56O5; C28H52O3	[M-H]-; [M+CH3COO]-	NEG	3	DG 27:1, C30H56O5; TG O-27:1, C30H56O5; 19-oxo-22Z-octacosenoic acid, C28H52O3
817	496.42	7.96	-		POS	0
818	497.069	3.23	-		NEG	0
819	498.263	8.58	C25H42NO7P	[M-H]-	NEG	8	LysoPE(0:0/20:5(5Z,8Z,11Z,14Z,17Z)), C25H42NO7P; LysoPE(20:5(5Z,8Z,11Z,14Z,17Z)/0:0), C25H42NO7P; LPC 17:5, C25H42NO7P; LPE 20:5, C25H42NO7P; PC O-17:5, C25H42NO7P; PE O-20:5, C25H42NO7P; 1-(5Z,8Z,11Z,14Z,17Z-eicosapentaenoyl)-glycero-3-phosphoethanolamine, C25H42NO7P; PE(20:5(5Z,8Z,11Z,14Z,17Z)/0:0), C25H42NO7P
820	499.172	4.14	C25H28N2O9; C24H20N6O3	[M-H]-; [M+CH3COO]-	NEG	3	&gamma;-Hydroxyphenylbutazone glucuronide, C25H28N2O9; p-Hydroxyphenylbutazone glucuronide, C25H28N2O9; Candesartan, C24H20N6O3
821	501.395	26.61	C32H54O4; C30H50O2	[M-H]-; [M+CH3COO]-	NEG	50	DG O-29:5, C32H54O4; MG 29:5, C32H54O4; TG dO-29:5, C32H54O4; (20S)-1&alpha;,25-dihydroxy-20-ethoxy-26,27-dimethyl-24a-homovitamin D3 / (20S)-1&alpha;,25-dihydroxy-20-ethoxy-26,27-dimethyl-24a-homocholecalciferol, C32H54O4; (20S)-1&alpha;,25-dihydroxy-20-methoxy-26,27-diethylvitamin D3 / (20S)-1&alpha;,25-dihydroxy-20-methoxy-26,27-diethylcholecalciferol, C32H54O4; 1&alpha;,25-Dihydroxy-21-(3-hyd…
822	502.288	13.5	C23H46NO7P	[M+Na]+	POS	4	LysoPE(0:0/18:1(11Z)), C23H46NO7P; LysoPE(0:0/18:1(9Z)), C23H46NO7P; LysoPE(18:1(11Z)/0:0), C23H46NO7P; LysoPE(18:1(9Z)/0:0), C23H46NO7P
823	502.289	12.79	C23H46NO7P	[M+Na]+	POS	12	LysoPE(18:1(9Z)/0:0), C23H46NO7P; LPC 15:1, C23H46NO7P; LPE 18:1, C23H46NO7P; PC O-15:1, C23H46NO7P; PE O-18:1, C23H46NO7P; Glycerophospho-N-Oleoyl Ethanolamine, C23H46NO7P; LysoPE(0:0/18:1(11Z)), C23H46NO7P; LysoPE(0:0/18:1(9Z)), C23H46NO7P; LysoPE(18:1(11Z)/0:0), C23H46NO7P; PC(15:1(9Z)/0:0), C23H46NO7P; PE(18:1(9Z)/0:0), C23H46NO7P; PE(18:1(9Z)/0:0)[U], C23H46NO7P
824	502.291	13.98	C25H44NO7P; C23H46NO7P	[M+H]+; [M+Na]+	POS	23	LysoPE(20:4(5Z,8Z,11Z,14Z)/0:0), C25H44NO7P; LysoPE(18:1(9Z)/0:0), C23H46NO7P; LPC 17:4, C25H44NO7P; LPE 20:4, C25H44NO7P; PC O-17:4, C25H44NO7P; PE O-20:4, C25H44NO7P; LPC 15:1, C23H46NO7P; LPE 18:1, C23H46NO7P; PC O-15:1, C23H46NO7P; PE O-18:1, C23H46NO7P; 1-(5Z,8Z,11Z,14Z-eicosatetraenoyl)-sn-glycero-3-phosphoethanolamine, C25H44NO7P; Glycerophospho-N-Arachidonoyl Ethanolamine, C25H44NO7P; Lys…
825	502.292	26.62	C25H44NO7P; C23H46NO7P	[M+H]+; [M+Na]+	POS	23	LysoPE(20:4(5Z,8Z,11Z,14Z)/0:0), C25H44NO7P; LysoPE(18:1(9Z)/0:0), C23H46NO7P; LPC 17:4, C25H44NO7P; LPE 20:4, C25H44NO7P; PC O-17:4, C25H44NO7P; PE O-20:4, C25H44NO7P; LPC 15:1, C23H46NO7P; LPE 18:1, C23H46NO7P; PC O-15:1, C23H46NO7P; PE O-18:1, C23H46NO7P; 1-(5Z,8Z,11Z,14Z-eicosatetraenoyl)-sn-glycero-3-phosphoethanolamine, C25H44NO7P; Glycerophospho-N-Arachidonoyl Ethanolamine, C25H44NO7P; Lys…
826	502.292	30.71	C25H44NO7P; C23H46NO7P	[M+H]+; [M+Na]+	POS	23	LysoPE(20:4(5Z,8Z,11Z,14Z)/0:0), C25H44NO7P; LysoPE(18:1(9Z)/0:0), C23H46NO7P; LPC 17:4, C25H44NO7P; LPE 20:4, C25H44NO7P; PC O-17:4, C25H44NO7P; PE O-20:4, C25H44NO7P; LPC 15:1, C23H46NO7P; LPE 18:1, C23H46NO7P; PC O-15:1, C23H46NO7P; PE O-18:1, C23H46NO7P; 1-(5Z,8Z,11Z,14Z-eicosatetraenoyl)-sn-glycero-3-phosphoethanolamine, C25H44NO7P; Glycerophospho-N-Arachidonoyl Ethanolamine, C25H44NO7P; Lys…
827	502.293	4.05	C25H44NO7P; C23H46NO7P; C32H39NO4	[M+H]+; [M+Na]+	POS	24	LysoPE(20:4(5Z,8Z,11Z,14Z)/0:0), C25H44NO7P; LysoPE(18:1(9Z)/0:0), C23H46NO7P; LPC 17:4, C25H44NO7P; LPE 20:4, C25H44NO7P; PC O-17:4, C25H44NO7P; PE O-20:4, C25H44NO7P; LPC 15:1, C23H46NO7P; LPE 18:1, C23H46NO7P; PC O-15:1, C23H46NO7P; PE O-18:1, C23H46NO7P; 1-(5Z,8Z,11Z,14Z-eicosatetraenoyl)-sn-glycero-3-phosphoethanolamine, C25H44NO7P; Glycerophospho-N-Arachidonoyl Ethanolamine, C25H44NO7P; Lys…
828	502.294	12.96	C25H44NO7P; C32H39NO4	[M+H]+	POS	12	LysoPE(20:4(5Z,8Z,11Z,14Z)/0:0), C25H44NO7P; LPC 17:4, C25H44NO7P; LPE 20:4, C25H44NO7P; PC O-17:4, C25H44NO7P; PE O-20:4, C25H44NO7P; 1-(5Z,8Z,11Z,14Z-eicosatetraenoyl)-sn-glycero-3-phosphoethanolamine, C25H44NO7P; Fexofenadine, C32H39NO4; Glycerophospho-N-Arachidonoyl Ethanolamine, C25H44NO7P; LysoPE(0:0/20:4(5Z,8Z,11Z,14Z)), C25H44NO7P; LysoPE(0:0/20:4(8Z,11Z,14Z,17Z)), C25H44NO7P; LysoPE(20:4…
829	502.866	1.12	-		NEG	0
830	503.007	2.59	-		NEG	0
831	503.292	13.1	-		POS	0
832	503.377	18.74	-		POS	0
833	503.377	13.73	-		POS	0
834	504.937	48.7	-		NEG	0
835	505.336	13.98	-		NEG	0
836	505.952	2.04	-		NEG	0
837	506.325	6.17	C25H50NO7P; C32H45NO4	[M-H]-	NEG	13	LysoPE(0:0/20:1(11Z)), C25H50NO7P; LysoPE(20:1(11Z)/0:0), C25H50NO7P; LPC 17:1, C25H50NO7P; LPE 20:1, C25H50NO7P; PC O-17:1, C25H50NO7P; PE O-20:1, C25H50NO7P; 1-(10Z-heptadecenoyl)-sn-glycero-3-phosphocholine, C25H50NO7P; 1-(11Z-eicosenoyl)-glycero-3-phosphoethanolamine, C25H50NO7P; 1-(9Z-heptadecenoyl)-glycero-3-phosphocholine, C25H50NO7P; PC(17:1(10Z)/0:0), C25H50NO7P; PC(17:1(9Z)/0:0), C25H50…
838	506.861	1.14	-		NEG	0
839	507.082	4.41	C18H17Cl2F3N4O2	[M+CH3COO]-	NEG	1	GW 842166X, C18H17Cl2F3N4O2
840	507.113	4.13	C23H24O13; C21H20O11	[M-H]-; [M+CH3COO]-	NEG	106	4&#39;,8-Dimethylgossypetin 3-glucoside, C23H24O13; 5,7,3\',4\'-Tetrahydroxy-6,8-dimethoxyflavone 7-glucoside, C23H24O13; 5,7,3\',6\'-Tetrahydroxy-8,2\'-dimethoxyflavone 6\'-glucoside, C23H24O13; 5,8,3\',4\'-Tetrahydroxy-6,7-dimethoxyflavone 8-glucoside, C23H24O13; Axillaroside, C23H24O13; Eupatolitin 3-galactoside, C23H24O13; Eupatolitin 3-glucoside, C23H24O13; Gossypetin 3,8-dimethyl ether 5-gl…
841	507.329	20.54	C27H48O7	[M+Na]+	POS	2	(25S)-5alpha-cholestan-3beta,4beta,6alpha,8beta,15alpha,16beta,26-heptol, C27H48O7; (25S)-5alpha-cholestan-3beta,6alpha,7beta,8beta,15alpha,16beta,26-heptol, C27H48O7
842	507.351	13.72	-		NEG	0
843	508.341	10.05	C25H52NO7P	[M-H]-	NEG	22	LysoPC(17:0), C25H52NO7P; LysoPE(0:0/20:0), C25H52NO7P; LysoPE(20:0/0:0), C25H52NO7P; LPC 17:0, C25H52NO7P; LPE 20:0, C25H52NO7P; PC O-17:0, C25H52NO7P; PE O-20:0, C25H52NO7P; 1-eicosanoyl-glycero-3-phosphoethanolamine, C25H52NO7P; 1-hexadecanoyl-2-methyl-sn-glycero-3-phosphocholine, C25H52NO7P; 1-hexadecyl-2-formyl-sn-glycero-3-phosphocholine, C25H52NO7P; 1-methyl-2-hexadecanoyl-sn-glycero-3-pho…
844	508.473	23.64	C32H63NO3	[M-H]-	NEG	4	Cer(d14:1/18:0), C32H63NO3; Cer(d18:1/14:0), C32H63NO3; N-(octadecanoyl)-tetradecasphing-4-enine, C32H63NO3; N-(tetradecanoyl)-sphing-4-enine, C32H63NO3
845	508.99	11.81	-		POS	0
846	508.999	2.58	-		NEG	0
847	509.023	1.87	-		NEG	0
848	509.331	13.04	-		NEG	0
849	509.994	14.67	-		POS	0
850	510.355	13.77	C25H52NO7P; C25H49O7P	[M+H]+; [M+NH4]+	POS	23	LPC 17:0, C25H52NO7P; LPE 20:0, C25H52NO7P; PC O-17:0, C25H52NO7P; PE O-20:0, C25H52NO7P; 1-eicosanoyl-glycero-3-phosphoethanolamine, C25H52NO7P; 1-hexadecanoyl-2-methyl-sn-glycero-3-phosphocholine, C25H52NO7P; 1-hexadecyl-2-formyl-sn-glycero-3-phosphocholine, C25H52NO7P; 1-methyl-2-hexadecanoyl-sn-glycero-3-phosphocholine, C25H52NO7P; 1-pentadecyl-2-acetyl-sn-glycero-3-phosphocholine, C25H52NO7P…
851	510.488	25.35	C30H61NO; C32H65NO3	[M+CH3COO]-; [M-H]-	NEG	3	Longamide, C30H61NO; Cer(d18:0/14:0), C32H65NO3; N-(tetradecanoyl)-sphinganine, C32H65NO3
852	512.172	2.58	C30H27NO7	[M-H]-	NEG	1	Acrimarine H, C30H27NO7
853	513.322	13.7	C31H46O6; C29H42O4; C30H38N4	[M-H]-; [M+CH3COO]-	NEG	5	TG 28:6, C31H46O6; 24a,24b-epoxy-23-tetradehydro-24a,24b-dihomo-1&alpha;,25-dihydroxyvitamin D3 / 24a,24b-epoxy-23-tetradehydro-24a,24b-dihomo-1&alpha;,25-dihydroxycholecalciferol, C29H42O4; Ceanothenic acid, C29H42O4; Coenzyme Q4, C29H42O4; DEQUALINIUM, C30H38N4
854	513.323	14.62	C31H46O6; C29H42O4; C30H38N4	[M-H]-; [M+CH3COO]-	NEG	5	TG 28:6, C31H46O6; 24a,24b-epoxy-23-tetradehydro-24a,24b-dihomo-1&alpha;,25-dihydroxyvitamin D3 / 24a,24b-epoxy-23-tetradehydro-24a,24b-dihomo-1&alpha;,25-dihydroxycholecalciferol, C29H42O4; Ceanothenic acid, C29H42O4; Coenzyme Q4, C29H42O4; DEQUALINIUM, C30H38N4
855	515.447	27.27	C34H60O3; C32H56O	[M-H]-; [M+CH3COO]-	NEG	3	DG dO-31:5, C34H60O3; TG tO-31:5, C34H60O3; 2-methyl-hopane-17beta,21beta-homohopanol, C32H56O
856	516.937	2.59	-		NEG	0
857	516.99	1.78	-		NEG	0
858	516.99	1.23	-		NEG	0
859	518.322	6.57	C26H48NO7P; C24H50NO7P	[M+H]+; [M+Na]+	POS	17	LysoPC(18:3(6Z,9Z,12Z)), C26H48NO7P; LysoPC(18:3(9Z,12Z,15Z)), C26H48NO7P; LPC 16:0, C24H50NO7P; LPE 19:0, C24H50NO7P; PC O-16:0, C24H50NO7P; PE O-19:0, C24H50NO7P; LysoPC(16:0), C24H50NO7P; PC(0:0/16:0), C24H50NO7P; PC(0:0/16:0)[U], C24H50NO7P; PC(16:0/0:0), C24H50NO7P; PC(16:0/0:0)[S], C24H50NO7P; PC(16:0/0:0)[U], C24H50NO7P; PC(16:0/0:0)[U] / PC(16:0/0:0)[rac], C24H50NO7P; PC(16:0/0:0)[rac], C…
860	518.385	28.1	-		NEG	0
861	519.298	11.19	C25H43O8P; C29H42O8; C30H38N4O4	[M+NH4]+; [M+H]+	POS	5	LPG O-19:5, C25H43O8P; PA 22:3, C25H43O8P; PG dO-19:5, C25H43O8P; Corchoroside B, C29H42O8; Sativanine B, C30H38N4O4
862	519.477	22.11	C34H62O3; C32H64O3	[M+H]+; [M+Na]+	POS	6	DG dO-31:4, C34H62O3; TG tO-31:4, C34H62O3; DG dO-29:1, C32H64O3; MG O-29:1, C32H64O3; TG tO-29:1, C32H64O3; Corynomycolic acid, C32H64O3
863	520.509	27.54	C34H62O2	[M+NH4]+	POS	4	Linolenyl palmitate, C34H62O2; Linoleyl palmitatoleate, C34H62O2; Palmitoleyl linoleate, C34H62O2; Palmityl linolenate, C34H62O2
864	520.985	2.41	-		NEG	0
865	520.986	1.46	-		NEG	0
866	521.26	1.34	C29H45BrO3; C24H40O12	[M+H]+	POS	4	25-Hydroxyvitamin D3-bromoacetate, C29H45BrO3; 3b,6a-Dihydroxy-alpha-ionol 9-[apiosyl-(1->6)-glucoside], C24H40O12; 7,8-Dihydrovomifoliol 9-[apiosyl-(1->6)-glucoside], C24H40O12; (5Z,7E)-(3S)-3-(2-bromo-acetoxy)-9,10-seco-5,7,10(19)-cholestatrien-25-ol, C29H45BrO3
867	521.385	21.32	C31H54O6; C29H50O4	[M-H]-; [M+CH3COO]-	NEG	4	TG 28:2, C31H54O6; (3beta,22R,23R,24S)-3,22,23-Trihydroxystigmastan-6-one, C29H50O4; 2&alpha;-(3-Hydroxypropyl)-1&alpha;,25-dihydroxy-19-norvitamin D3, C29H50O4; 6-Deoxohomodolichosterone, C29H50O4
868	522.355	6.9	C26H52NO7P	[M+H]+	POS	31	LysoPC(18:1(9Z)), C26H52NO7P; LPC 18:1, C26H52NO7P; LPE 21:1, C26H52NO7P; PC O-18:1, C26H52NO7P; PE O-21:1, C26H52NO7P; 1-(11Z-hexadecenyl)-2-acetyl-sn-glycero-3-phosphocholine, C26H52NO7P; 1-(1Z-hexadecenyl)-2-acetyl-sn-glycero-3-phosphocholine, C26H52NO7P; 1-(6Z-octadecenoyl)-sn-glycero-3-phosphocholine, C26H52NO7P; 1-(9E-octadecenoyl)-sn-glycero-3-phosphocholine, C26H52NO7P; 1-(9Z-octadecenoyl…
869	523.084	2.57	-		NEG	0
870	523.191	5.34	-		NEG	0
871	523.472	48.03	C33H62O4	[M+H]+	POS	3	DG O-30:2, C33H62O4; MG 30:2, C33H62O4; TG dO-30:2, C33H62O4
872	524.277	19.87	C27H44NO7P	[M-H]-	NEG	7	LysoPE(0:0/22:6(4Z,7Z,10Z,13Z,16Z,19Z)), C27H44NO7P; LysoPE(22:6(4Z,7Z,10Z,13Z,16Z,19Z)/0:0), C27H44NO7P; LPC 19:6, C27H44NO7P; LPE 22:6, C27H44NO7P; PE O-22:6, C27H44NO7P; 1-(4Z,7Z,10Z,13Z,16Z,19Z-docosahexaenoyl)-glycero-3-phosphoethanolamine, C27H44NO7P; PE(22:6(4Z,7Z,10Z,13Z,16Z,19Z)/0:0), C27H44NO7P
873	524.505	27.86	C33H67NO3	[M-H]-	NEG	2	Cer(d18:0/15:0), C33H67NO3; N-(pentadecanoyl)-sphinganine, C33H67NO3
874	524.964	12.6	C10H15N4O13P3S	[M+H]+	POS	3	6-Mercaptopurine ribonucleoside triphosphate, C10H15N4O13P3S; 6-Thioinosine triphosphate, C10H15N4O13P3S; 6-Mercaptopurine ribonucleotide triphosphate, C10H15N4O13P3S
875	525.08	2.59	-		NEG	0
876	525.239	20.66	-		NEG	0
877	525.302	4.35	C27H41NO6S	[M+NH4]+	POS	1	Epothilone B, C27H41NO6S
878	525.375	10.5	-		POS	0
879	526.293	3.65	C27H44NO7P; C25H46NO7P	[M+H]+; [M+Na]+	POS	18	LPC 19:6, C27H44NO7P; LPE 22:6, C27H44NO7P; PE O-22:6, C27H44NO7P; LPC 17:3, C25H46NO7P; LPE 20:3, C25H46NO7P; PC O-17:3, C25H46NO7P; PE O-20:3, C25H46NO7P; 1-(4Z,7Z,10Z,13Z,16Z,19Z-docosahexaenoyl)-glycero-3-phosphoethanolamine, C27H44NO7P; LysoPE(0:0/22:6(4Z,7Z,10Z,13Z,16Z,19Z)), C27H44NO7P; LysoPE(22:6(4Z,7Z,10Z,13Z,16Z,19Z)/0:0), C27H44NO7P; PE(22:6(4Z,7Z,10Z,13Z,16Z,19Z)/0:0), C27H44NO7P; Ly…
880	526.313	6.95	C24H48NO9P; C27H38F6O2; C24H45O9P	[M+H]+; [M+NH4]+	POS	9	LPS 18:0, C24H48NO9P; PS O-18:0, C24H48NO9P; 1-octadecanoyl-sn-glycero-3-phosphoserine, C24H48NO9P; L-a-Lysophosphatidylserine, C24H48NO9P; PS(18:0/0:0), C24H48NO9P; PS(18:0/0:0)[U], C24H48NO9P; 26,26,26,27,27,27-hexafluoro-1&alpha;a-hydroxyvitamin D3 / 26,26,26,27,27,27-hexafluoro-1&alpha;a-hydroxycholecalciferol, C27H38F6O2; 26,26,26,27,27,27-hexafluoro-25-hydroxyvitamin D3 / 26,26,26,27,27,27-…
881	527.204	4.12	-		NEG	0
882	527.447	24.47	C35H60O3; C33H56O	[M-H]-; [M+CH3COO]-	NEG	5	DG dO-32:6, C35H60O3; TG tO-32:6, C35H60O3; 32,35-anhydrobacteriohopaneterol, C35H60O3; Lansiol, C33H56O; -, C35H60O3
883	527.447	31.06	C35H60O3; C33H56O	[M-H]-; [M+CH3COO]-	NEG	5	DG dO-32:6, C35H60O3; TG tO-32:6, C35H60O3; 32,35-anhydrobacteriohopaneterol, C35H60O3; Lansiol, C33H56O; -, C35H60O3
884	528.238	20.66	C25H40NO9P; C25H32ClN5O2	[M-H]-; [M+CH3COO]-	NEG	3	LPS 19:5, C25H40NO9P; PS O-19:5, C25H40NO9P; Nefazodone, C25H32ClN5O2
885	528.274	3.39	C26H44NO8P	[M-H]-	NEG	4	LPS O-20:5, C26H44NO8P; PC 18:4, C26H44NO8P; PE 21:4, C26H44NO8P; PS dO-20:5, C26H44NO8P
886	528.307	13.91	C27H46NO7P; C25H48NO7P	[M+H]+; [M+Na]+	POS	16	LPC 19:5, C27H46NO7P; LPE 22:5, C27H46NO7P; PC O-19:5, C27H46NO7P; PE O-22:5, C27H46NO7P; LPC 17:2, C25H48NO7P; LPE 20:2, C25H48NO7P; PC O-17:2, C25H48NO7P; PE O-20:2, C25H48NO7P; LysoPE(0:0/22:5(4Z,7Z,10Z,13Z,16Z)), C27H46NO7P; LysoPE(0:0/22:5(7Z,10Z,13Z,16Z,19Z)), C27H46NO7P; LysoPE(22:5(4Z,7Z,10Z,13Z,16Z)/0:0), C27H46NO7P; LysoPE(22:5(7Z,10Z,13Z,16Z,19Z)/0:0), C27H46NO7P; LysoPE(0:0/20:2(11Z,1…
887	528.451	25.22	-		NEG	0
888	528.984	12.53	-		POS	0
889	529.038	1.88	C11H20O16P2	[M+CH3COO]-	NEG	1	1-Phosphatidyl-1D-myo-inositol 3-phosphate, C11H20O16P2
890	529.274	23.09	-		NEG	0
891	529.462	29.4	C35H62O3	[M-H]-	NEG	9	DG dO-32:5, C35H62O3; TG tO-32:5, C35H62O3; 30-(-2-(O-2-hydroxy-ethane)-3-hydroxy-propane)-hopane, C35H62O3; Epoxymurin-A, C35H62O3; Epomuricenin B, C35H62O3; Epoxymurin A, C35H62O3; Epoxymurin B, C35H62O3; Sabadelin, C35H62O3; -, C35H62O3
892	530.32	16.74	C25H50NO7P	[M+Na]+	POS	9	LPC 17:1, C25H50NO7P; LPE 20:1, C25H50NO7P; PC O-17:1, C25H50NO7P; PE O-20:1, C25H50NO7P; LysoPE(0:0/20:1(11Z)), C25H50NO7P; LysoPE(20:1(11Z)/0:0), C25H50NO7P; PC(17:1(10Z)/0:0), C25H50NO7P; PC(17:1(9Z)/0:0), C25H50NO7P; PE(20:1(11Z)/0:0), C25H50NO7P
893	530.323	16.5	C27H48NO7P; C25H50NO7P; C32H45NO4	[M+H]+; [M+Na]+	POS	18	LPC 19:4, C27H48NO7P; LPE 22:4, C27H48NO7P; PC O-19:4, C27H48NO7P; PE O-22:4, C27H48NO7P; LPC 17:1, C25H50NO7P; LPE 20:1, C25H50NO7P; PC O-17:1, C25H50NO7P; PE O-20:1, C25H50NO7P; 1-(7Z,10Z,13Z,16Z-docosatetraenoyl)-glycero-3-phosphoethanolamine, C27H48NO7P; LysoPE(0:0/22:4(7Z,10Z,13Z,16Z)), C27H48NO7P; LysoPE(22:4(7Z,10Z,13Z,16Z)/0:0), C27H48NO7P; PE(22:4(7Z,10Z,13Z,16Z)/0:0), C27H48NO7P; Gymnod…
894	530.982	12.74	-		POS	0
895	531.278	20.28	C30H41FO7	[M-H]-	NEG	1	Triamcinolone hexacetonide, C30H41FO7
896	531.278	19.89	C30H41FO7	[M-H]-	NEG	1	Triamcinolone hexacetonide, C30H41FO7
897	531.323	12.73	-		POS	0
898	531.408	19.68	C33H54O5	[M+H]+	POS	2	DG 30:5, C33H54O5; TG O-30:5, C33H54O5
899	532.877	1.23	-		NEG	0
900	532.903	1.13	-		NEG	0
901	532.957	12.35	-		POS	0
902	534.953	1.38	-		NEG	0
903	535.001	19.94	-		POS	0
904	535.001	12.62	-		POS	0
905	535.272	20.3	C27H37FO6; C30H36O5	[M+CH3COO]-	NEG	5	&beta;methasone valerate, C27H37FO6; Amorilin, C30H36O5; Calofloride, C30H36O5; Hydroxysophoranone, C30H36O5; Sophoraisoflavanone C, C30H36O5
906	536.505	27.86	C34H67NO3	[M-H]-	NEG	8	Cer(d14:1/20:0), C34H67NO3; Cer(d16:1/18:0), C34H67NO3; Cer(d18:1/16:0), C34H67NO3; Ceramide (d18:1/16:0), C34H67NO3; N-Palmitoylsphingosine, C34H67NO3; N-(eicosanoyl)-tetradecasphing-4-enine, C34H67NO3; N-(hexadecanoyl)-sphing-4-enine, C34H67NO3; N-(octadecanoyl)-hexadecasphing-4-enine, C34H67NO3
907	536.953	12.74	-		POS	0
908	537.34	20.54	-		POS	0
909	537.38	17.99	C29H50O5	[M+CH3COO]-	NEG	2	1&alpha;,25-dihydroxy-2&alpha;-(3-hydroxypropoxy)-19-norvitamin D3 / 1&alpha;,25-dihydroxy-2&alpha;-(3-hydroxypropoxy)-19-norcholecalciferol, C29H50O5; 1&alpha;,25-dihydroxy-2&beta;-(3-hydroxypropoxy)-19-norvitamin D3 / 1&alpha;,25-dihydroxy-2&beta;-(3-hydroxypropoxy)-19-norcholecalciferol, C29H50O5
910	537.417	20.89	C32H58O6	[M-H]-	NEG	1	TG 29:1, C32H58O6
911	537.873	1.21	-		NEG	0
912	538.52	29.47	C34H69NO3	[M-H]-	NEG	2	Cer(d18:0/16:0), C34H69NO3; N-(hexadecanoyl)-sphinganine, C34H69NO3
913	538.52	30.14	C34H69NO3	[M-H]-	NEG	2	Cer(d18:0/16:0), C34H69NO3; N-(hexadecanoyl)-sphinganine, C34H69NO3
914	538.973	2.11	-		NEG	0
915	538.974	1.6	-		NEG	0
916	539.433	21.05	C32H60O6	[M-H]-	NEG	1	TG 29:0, C32H60O6
917	539.433	20.59	C32H60O6	[M-H]-	NEG	1	TG 29:0, C32H60O6
918	540.981	2.79	-		NEG	0
919	541.234	20.68	-		NEG	0
920	542.322	4.65	C28H48NO7P; C26H50NO7P; C30H40N2O6	[M+H]+; [M+Na]+; [M+NH4]+	POS	11	LysoPC(20:5(5Z,8Z,11Z,14Z,17Z)), C28H48NO7P; LPC 18:2, C26H50NO7P; LPE 21:2, C26H50NO7P; PC O-18:2, C26H50NO7P; PE O-21:2, C26H50NO7P; 1-Linoleoylglycerophosphocholine, C26H50NO7P; LysoPC(18:2(9Z,12Z)), C26H50NO7P; PC(18:2(2E,4E)/0:0), C26H50NO7P; PC(18:2(9Z,12Z)/0:0), C26H50NO7P; PC(18:2(9Z,12Z)/0:0)[U], C26H50NO7P; SLF, C30H40N2O6
921	542.979	2.78	-		NEG	0
922	543.402	18.36	C32H56O5; C34H54O5	[M+Na]+; [M+H]+	POS	3	DG 29:3, C32H56O5; TG O-29:3, C32H56O5; 3beta-Acetoxy-11alpha-methoxy-12-ursen-28-oic acid, C34H54O5
923	543.442	31.27	C35H60O4	[M-H]-	NEG	5	DG O-32:5, C35H60O4; TG dO-32:5, C35H60O4; 31-hydroxy-32,35-anhydrobacteriohopanetetrol, C35H60O4; Ribosylhopane, C35H60O4; -, C35H60O4
924	543.442	24.87	C35H60O4	[M-H]-	NEG	5	DG O-32:5, C35H60O4; TG dO-32:5, C35H60O4; 31-hydroxy-32,35-anhydrobacteriohopanetetrol, C35H60O4; Ribosylhopane, C35H60O4; -, C35H60O4
925	543.98	2.57	-		NEG	0
926	544.337	6.24	C28H50NO7P; C26H52NO7P	[M+H]+; [M+Na]+	POS	25	LysoPC(20:4(5Z,8Z,11Z,14Z)), C28H50NO7P; LysoPC(20:4(8Z,11Z,14Z,17Z)), C28H50NO7P; LysoPC(18:1(9Z)), C26H52NO7P; LPC 18:1, C26H52NO7P; LPE 21:1, C26H52NO7P; PC O-18:1, C26H52NO7P; PE O-21:1, C26H52NO7P; LysoPC(18:1(11Z)), C26H52NO7P; PC(0:0/18:1(6Z)), C26H52NO7P; PC(0:0/18:1(9E)), C26H52NO7P; PC(0:0/18:1(9E))[U], C26H52NO7P; PC(0:0/18:1(9Z)), C26H52NO7P; PC(0:0/18:1(9Z))[U], C26H52NO7P; PC(18:1(6…
927	544.34	4.18	C26H52NO7P; C28H50NO7P	[M+Na]+; [M+H]+	POS	34	LysoPC(18:1(9Z)), C26H52NO7P; LPC 20:4, C28H50NO7P; LPE 23:4, C28H50NO7P; PC O-20:4, C28H50NO7P; PE O-23:4, C28H50NO7P; LPC 18:1, C26H52NO7P; LPE 21:1, C26H52NO7P; PC O-18:1, C26H52NO7P; PE O-21:1, C26H52NO7P; 1-(5Z,8Z,11Z,14Z-eicosatetraenoyl)-sn-glycero-3-phosphocholine, C28H50NO7P; 2-(5Z,8Z,11Z,14Z-eicosatetraenoyl)-sn-glycero-3-phosphocholine, C28H50NO7P; LysoPC(20:4(5Z,8Z,11Z,14Z)), C28H50NO…
928	544.962	12.58	-		POS	0
929	544.975	2.79	-		NEG	0
930	545.144	3.22	C30H26O10	[M-H]-	NEG	4	CHAETOCHROMIN, C30H26O10; Guibourtinidol-(4alpha->6)-catechin, C30H26O10; Xanthoaphin, C30H26O10; -, C30H26O10
931	545.145	4.41	C30H26O10	[M-H]-	NEG	4	CHAETOCHROMIN, C30H26O10; Guibourtinidol-(4alpha->6)-catechin, C30H26O10; Xanthoaphin, C30H26O10; -, C30H26O10
932	545.232	20.68	C30H39ClO7	[M-H]-	NEG	1	Physagulin B, C30H39ClO7
933	545.457	24.57	C35H62O4; C33H58O2	[M-H]-; [M+CH3COO]-	NEG	7	11R-(heptadecanoyloxy)octadeca-9Z,12Z,15Z-trienoic acid, C35H62O4; DG O-32:4, C35H62O4; TG dO-32:4, C35H62O4; bacteriohopane-32,33,34,35-tetrol, C35H62O4; 30,32-dihydroxy-2b-methyl-bishomohopane, C33H58O2; Diepomuricanin A, C35H62O4; -, C35H62O4
934	546.257	4.02	C27H42NO7P; C29H37N3O6; C25H36O12; C27H30F6N2O2	[M+Na]+; [M+NH4]+	POS	5	LPE 22:7, C27H42NO7P; Calcimycin, C29H37N3O6; p-hydroxyfosinoprilat, C27H42NO7P; 16,17-Dihydro-16a,17-dihydroxygibberellin A4 17-glucoside, C25H36O12; Dutasteride, C27H30F6N2O2
935	546.972	2.58	-		NEG	0
936	547.308	10.69	-		NEG	0
937	547.308	8.38	-		NEG	0
938	547.403	8.07	-		POS	0
939	547.404	9.05	-		POS	0
940	547.404	15.63	-		POS	0
941	547.405	39.27	-		NEG	0
942	548.54	31.81	C36H66O2	[M+NH4]+	POS	4	Linolenyl stearate, C36H66O2; Linoleyl oleate, C36H66O2; Oleyl linoleate, C36H66O2; Stearyl linolenate, C36H66O2
943	549.22	22.87	C22H34O12; C23H30N4O8	[M+CH3COO]-	NEG	2	Cymorcin diglucoside, C22H34O12; Granisetron metabolite 4 glucuronide, C23H30N4O8
944	549.487	47.89	C35H64O4; C33H66O4	[M+H]+; [M+Na]+	POS	7	DG O-32:3, C35H64O4; TG dO-32:3, C35H64O4; DG O-30:0, C33H66O4; MG 30:0, C33H66O4; TG dO-30:0, C33H66O4; Cohibin A, C35H64O4; Cohibin B, C35H64O4
945	550.52	30.02	C35H69NO3	[M-H]-	NEG	4	Cer(d15:1/20:0), C35H69NO3; Cer(d18:1/17:0), C35H69NO3; N-(eicosanoyl)-pentadecasphing-4-enine, C35H69NO3; N-(heptadecanoyl)-sphing-4-enine, C35H69NO3
946	551.355	20.54	-		POS	0
947	551.359	12.66	C29H48O6; C31H52O8	[M+CH3COO]-; [M-H]-	NEG	2	Homodolicholide, C29H48O6; Cyclopassifloic acid E, C31H52O8
948	551.359	18.37	C29H48O6; C31H52O8	[M+CH3COO]-; [M-H]-	NEG	2	Homodolicholide, C29H48O6; Cyclopassifloic acid E, C31H52O8
949	551.503	48.86	C35H66O4	[M+H]+	POS	8	DG O-32:2, C35H66O4; TG dO-32:2, C35H66O4; 1-O-(1Z-tetradecenyl)-2-(9Z-octadecenoyl)-sn-glycerol, C35H66O4; Artemoin A, C35H66O4; Artemoin B, C35H66O4; Artemoin C, C35H66O4; Artemoin D, C35H66O4; DG(P-14:0/18:1(9Z)), C35H66O4
950	552.362	12.24	-		NEG	0
951	552.402	14.58	C28H58NO7P; C30H53N3O6; C35H50O4	[M+H]+; [M+NH4]+	POS	23	LPC 20:0, C28H58NO7P; LPE 23:0, C28H58NO7P; PC O-20:0, C28H58NO7P; PE O-23:0, C28H58NO7P; 1-acetyl-2-octadecyl-sn-glycero-3-phosphocholine, C28H58NO7P; 1-eicosanoyl-sn-glycero-3-phosphocholine, C28H58NO7P; 1-hexadecyl-2-butyryl-sn-glycero-3-phosphocholine, C28H58NO7P; 1-octadecyl-2-acetyl-sn-glycero-3-phosphocholine, C28H58NO7P; Aliskiren, C30H53N3O6; Butanoyl PAF, C28H58NO7P; LysoPC(20:0), C28H5…
952	552.5	26.6	C34H67NO4	[M-H]-	NEG	2	Cer(d14:1(4E)/20:0(2OH)), C34H67NO4; N-(2-hydroxy-eicosanoyl)-tetradecasphing-4-enine, C34H67NO4
953	552.536	31.7	C35H71NO3	[M-H]-	NEG	2	Cer(d18:0/17:0), C35H71NO3; N-(heptadecanoyl)-sphinganine, C35H71NO3
954	552.901	8.49	-		POS	0
955	554.515	28.29	C34H69NO4	[M-H]-	NEG	5	Cer(d18:0/16:0(2OH)), C34H69NO4; Armillaramide, C34H69NO4; Cer(t18:0/16:0), C34H69NO4; N-(2-hydroxyhexadecanoyl)-sphinganine, C34H69NO4; N-(hexadecanoyl)-4R-hydroxysphinganine, C34H69NO4
956	554.516	25.83	C34H69NO4	[M-H]-	NEG	5	Cer(d18:0/16:0(2OH)), C34H69NO4; Armillaramide, C34H69NO4; Cer(t18:0/16:0), C34H69NO4; N-(2-hydroxyhexadecanoyl)-sphinganine, C34H69NO4; N-(hexadecanoyl)-4R-hydroxysphinganine, C34H69NO4
957	555.323	20.34	-		NEG	0
958	555.35	6.28	-		NEG	0
959	556.442	4.81	-		POS	0
960	556.94	1.64	-		NEG	0
961	557.058	2.15	C22H22O15S	[M-H]-	NEG	1	-, C22H22O15S
962	557.229	20.72	C18H34N4O12	[M+CH3COO]-	NEG	1	N2-Maltulosylarginine, C18H34N4O12
963	557.319	19.69	C28H51BrO2	[M+CH3COO]-	NEG	1	28:2(5Z,9Z)(6Br), C28H51BrO2
964	557.458	19.76	C36H62O4; C34H58O2	[M-H]-; [M+CH3COO]-	NEG	5	DG O-33:5, C36H62O4; TG dO-33:5, C36H62O4; 34:5(16Z,19Z,22Z,25Z,28Z), C34H58O2; 34:5(19Z,22Z,25Z,28Z,31Z), C34H58O2; Myristoleyl arachidonate, C34H58O2
965	557.494	34.17	C37H66O3	[M-H]-	NEG	4	DG dO-34:5, C37H66O3; TG tO-34:5, C37H66O3; Epomusenin A, C37H66O3; Epomusenin B, C37H66O3
966	558.033	2.59	-		NEG	0
967	558.486	23.57	C34H65NO3; C36H60O3	[M+Na]+; [M+NH4]+	POS	6	Cer(d14:1/20:1), C34H65NO3; Cer(d14:2(4E,6E)/20:0), C34H65NO3; Cer(d16:2(4E,6E)/18:0), C34H65NO3; Cer(d18:2/16:0), C34H65NO3; N-[(4E,8E)-1,3-dihydroxyoctadeca-4,8-dien-2-yl]hexadecanamide, C34H65NO3; Momordicilin, C36H60O3
968	559.316	19.98	-		NEG	0
969	560.228	20.71	C18H35N3O13	[M+CH3COO]-	NEG	2	Chitotriose, C18H35N3O13; D-Glucosaminide, C18H35N3O13
970	560.501	27.52	C34H67NO3	[M+Na]+	POS	5	Cer(d14:1/20:0), C34H67NO3; Cer(d16:1/18:0), C34H67NO3; Cer(d18:1/16:0), C34H67NO3; N-Palmitoylsphingosine, C34H67NO3; Ceramide (d18:1/16:0), C34H67NO3
971	560.988	1.9	-		NEG	0
972	561.227	20.31	C28H38N2O8S	[M-H]-	NEG	1	TMC 126, C28H38N2O8S
973	561.524	31.82	C37H68O3; C35H70O3	[M+H]+; [M+Na]+	POS	7	DG dO-34:4, C37H68O3; TG tO-34:4, C37H68O3; DG dO-32:1, C35H70O3; TG tO-32:1, C35H70O3; 1-(15-methyl-tridecanyl)-2-(8-[3]-ladderane-octanyl)-sn-glycerol, C37H68O3; 1-tetradecanyl-2-(8-[3]-ladderane-octanyl)-sn-glycerol, C37H68O3; 9-Hydroxytridecyl docosanoate, C35H70O3
974	562.52	27.87	C36H69NO3	[M-H]-	NEG	12	Cer(d14:1/22:1), C36H69NO3; Cer(d14:2(4E,6E)/22:0), C36H69NO3; Cer(d16:1/20:1), C36H69NO3; Cer(d16:2(4E,6E)/20:0), C36H69NO3; Cer(d18:1/18:1(9Z)), C36H69NO3; Cer(d18:1/18:1(11Z)), C36H69NO3; Ceramide (d18:1/9Z-18:1), C36H69NO3; N-(11Z-eicosenoyl)-hexadecasphing-4-enine, C36H69NO3; N-(13Z-docosenoyl)-tetradecasphing-4-enine, C36H69NO3; N-(9Z-octadecenoyl)-sphing-4-enine, C36H69NO3; N-(docosanoyl)-…
975	564.536	30	C36H71NO3	[M-H]-	NEG	11	Cer(d14:1/22:0), C36H71NO3; Cer(d16:1/20:0), C36H71NO3; Cer(d18:1/18:0), C36H71NO3; Cer(d18:0/18:1(11Z)), C36H71NO3; Cer(d18:0/18:1(9Z)), C36H71NO3; Ceramide (d18:1/18:0), C36H71NO3; N-Stearoylsphingosine, C36H71NO3; N-(9Z-octadecenoyl)-sphinganine, C36H71NO3; N-(docosanoyl)-tetradecasphing-4-enine, C36H71NO3; N-(eicosanoyl)-hexadecasphing-4-enine, C36H71NO3; N-(octadecanoyl)-sphing-4-enine, C36H…
976	564.536	32.05	C36H71NO3	[M-H]-	NEG	11	Cer(d14:1/22:0), C36H71NO3; Cer(d16:1/20:0), C36H71NO3; Cer(d18:1/18:0), C36H71NO3; Cer(d18:0/18:1(11Z)), C36H71NO3; Cer(d18:0/18:1(9Z)), C36H71NO3; Ceramide (d18:1/18:0), C36H71NO3; N-Stearoylsphingosine, C36H71NO3; N-(9Z-octadecenoyl)-sphinganine, C36H71NO3; N-(docosanoyl)-tetradecasphing-4-enine, C36H71NO3; N-(eicosanoyl)-hexadecasphing-4-enine, C36H71NO3; N-(octadecanoyl)-sphing-4-enine, C36H…
977	565.024	2.79	-		NEG	0
978	566.442	17.79	C29H60NO6P; C33H56O6	[M+NH4]+	POS	5	LPC O-21:1, C29H60NO6P; LPE O-24:1, C29H60NO6P; PC dO-21:1, C29H60NO6P; PE dO-24:1, C29H60NO6P; cholesteryl beta-D-glucoside, C33H56O6
979	566.552	34.77	C36H73NO3	[M-H]-	NEG	4	Cer(d20:0/16:0), C36H73NO3; Cer(d18:0/18:0), C36H73NO3; N-(hexadecanoyl)-eicosasphinganine, C36H73NO3; N-(octadecanoyl)-sphinganine, C36H73NO3
980	566.552	34.08	C36H73NO3	[M-H]-	NEG	4	Cer(d20:0/16:0), C36H73NO3; Cer(d18:0/18:0), C36H73NO3; N-(hexadecanoyl)-eicosasphinganine, C36H73NO3; N-(octadecanoyl)-sphinganine, C36H73NO3
981	568.265	2.6	C28H42NO9P; C26H44NO9P; C28H39N3O8	[M+H]+; [M+Na]+	POS	5	LPS 22:7, C28H42NO9P; LPS 20:4, C26H44NO9P; PS O-20:4, C26H44NO9P; Geldanamycin Analog, C28H39N3O8; PS(20:4(5Z,8Z,11Z,14Z)/0:0), C26H44NO9P
982	568.566	33.51	C36H73NO3	[M+H]+	POS	4	Cer(d18:0/18:0), C36H73NO3; Cer(d20:0/16:0), C36H73NO3; N-(hexadecanoyl)-eicosasphinganine, C36H73NO3; N-(octadecanoyl)-sphinganine, C36H73NO3
983	569.301	17.73	-		NEG	0
984	570.466	23.93	C40H61NO	[M-H]-	NEG	1	Arachidonic Acid Leelamide, C40H61NO
985	570.51	25	C34H69NO5; C32H65NO3	[M-H]-; [M+CH3COO]-	NEG	3	Cer(t18:0/16:0(2OH)), C34H69NO5; Cer(d18:0/14:0), C32H65NO3; N-(2-hydroxyhexadecanoyl)-4R-hydroxysphinganine, C34H69NO5
986	570.511	24.35	C34H69NO5; C32H65NO3	[M-H]-; [M+CH3COO]-	NEG	3	Cer(t18:0/16:0(2OH)), C34H69NO5; Cer(d18:0/14:0), C32H65NO3; N-(2-hydroxyhexadecanoyl)-4R-hydroxysphinganine, C34H69NO5
987	572.225	1.15	-		NEG	0
988	572.432	27.04	-		NEG	0
989	572.481	27.75	-		NEG	0
990	573.341	12.21	-		NEG	0
991	573.452	15.18	C36H62O5	[M-H]-	NEG	9	DG(15:0/0:0/18:4n3), C36H62O5; DG(15:0/18:4(6Z,9Z,12Z,15Z)/0:0), C36H62O5; DG(18:4(6Z,9Z,12Z,15Z)/15:0/0:0), C36H62O5; DG 33:4, C36H62O5; TG O-33:4, C36H62O5; 1-(9Z-pentadecenoyl)-2-(9Z,12Z,15Z-octadecatrienoyl)-sn-glycerol, C36H62O5; 1-tridecanoyl-2-(5Z,8Z,11Z,14Z-eicosatetraenoyl)-sn-glycerol, C36H62O5; DG(13:0/20:4(5Z,8Z,11Z,14Z)/0:0)[iso2], C36H62O5; DG(15:1(9Z)/18:3(9Z,12Z,15Z)/0:0)[iso2], C…
992	574.438	26.88	-		NEG	0
993	574.477	27.76	-		NEG	0
994	574.556	31.73	C38H68O2	[M+NH4]+	POS	1	38:4(23Z,26Z,29Z,32Z), C38H68O2
995	575.016	19.91	-		POS	0
996	575.502	47.86	C37H66O4; C35H68O4	[M+H]+; [M+Na]+	POS	6	11R-(nonadecanoyloxy)octadeca-9Z,12Z,15Z-trienoic acid, C37H66O4; DG O-34:4, C37H66O4; TG dO-34:4, C37H66O4; DG O-32:1, C35H68O4; TG dO-32:1, C35H68O4; Montecristin, C37H66O4
997	575.503	46.96	C37H66O4; C35H68O4	[M+H]+; [M+Na]+	POS	6	11R-(nonadecanoyloxy)octadeca-9Z,12Z,15Z-trienoic acid, C37H66O4; DG O-34:4, C37H66O4; TG dO-34:4, C37H66O4; DG O-32:1, C35H68O4; TG dO-32:1, C35H68O4; Montecristin, C37H66O4
998	575.503	25.98	C37H66O4; C35H68O4	[M+H]+; [M+Na]+	POS	6	11R-(nonadecanoyloxy)octadeca-9Z,12Z,15Z-trienoic acid, C37H66O4; DG O-34:4, C37H66O4; TG dO-34:4, C37H66O4; DG O-32:1, C35H68O4; TG dO-32:1, C35H68O4; Montecristin, C37H66O4
999	576.411	2.03	-		POS	0
1000	576.571	36.52	C38H70O2	[M+NH4]+	POS	2	Arachidyl linolenate, C38H70O2; Linolenyl arachidate, C38H70O2
1001	577.375	12.53	C33H54O8	[M-H]-	NEG	7	(25S)-5beta-spirostan-3beta-yl beta-D-glucoside, C33H54O8; 1,25-Dihydroxyvitamin D3 3-glycoside, C33H54O8; Asparagoside A, C33H54O8; Pandaroside D, C33H54O8; (25S)-5beta-spirostan-3beta-yl beta-D-glucopyranoside, C33H54O8; (5Z,7E)-(1S,3R)-1,25-dihydroxy-9,10-seco-5,7,10(19)-cholestatrien-3-glycoside, C33H54O8; 3beta-[beta-glucopyranosyloxyuronic acid]-16-hydroxy-5alpha,14beta-cholest-16-ene-15,23…
1002	577.414	9.33	-		POS	0
1003	577.518	48.69	C37H68O4; C35H70O4	[M+H]+; [M+Na]+	POS	6	DG O-34:3, C37H68O4; TG dO-34:3, C37H68O4; DG O-32:0, C35H70O4; TG dO-32:0, C35H70O4; Cohibin C, C37H68O4; Cohibin D, C37H68O4
1004	577.519	22.03	C37H68O4; C35H70O4	[M+H]+; [M+Na]+	POS	6	DG O-34:3, C37H68O4; TG dO-34:3, C37H68O4; DG O-32:0, C35H70O4; TG dO-32:0, C35H70O4; Cohibin C, C37H68O4; Cohibin D, C37H68O4
1005	577.519	29.42	C37H68O4; C35H70O4	[M+H]+; [M+Na]+	POS	6	DG O-34:3, C37H68O4; TG dO-34:3, C37H68O4; DG O-32:0, C35H70O4; TG dO-32:0, C35H70O4; Cohibin C, C37H68O4; Cohibin D, C37H68O4
1006	577.519	47.44	C37H68O4; C35H70O4	[M+H]+; [M+Na]+	POS	6	DG O-34:3, C37H68O4; TG dO-34:3, C37H68O4; DG O-32:0, C35H70O4; TG dO-32:0, C35H70O4; Cohibin C, C37H68O4; Cohibin D, C37H68O4
1007	578.552	34.61	C37H73NO3	[M-H]-	NEG	4	Cer(d15:1/22:0), C37H73NO3; Cer(d18:1/19:0), C37H73NO3; N-(docosanoyl)-pentadecasphing-4-enine, C37H73NO3; N-(nonadecanoyl)-sphing-4-enine, C37H73NO3
1008	579.391	20.89	C31H52O6	[M+CH3COO]-	NEG	1	Cyclopassifloic acid B, C31H52O6
1009	580.362	16.52	C28H56NO9P; C26H52NO7P	[M-H]-; [M+CH3COO]-	NEG	22	LPS 22:0, C28H56NO9P; PS O-22:0, C28H56NO9P; 1-docosanoyl-glycero-3-phosphoserine, C28H56NO9P; PS(22:0/0:0), C28H56NO9P; LysoPC(18:1(11Z)), C26H52NO7P; PC(0:0/18:1(6Z)), C26H52NO7P; PC(0:0/18:1(9E)), C26H52NO7P; PC(0:0/18:1(9E))[U], C26H52NO7P; PC(0:0/18:1(9Z)), C26H52NO7P; PC(0:0/18:1(9Z))[U], C26H52NO7P; PC(18:1(6Z)/0:0), C26H52NO7P; PC(18:1(9)/0:0)[U], C26H52NO7P; PC(18:1(9E)/0:0), C26H52NO7P;…
1010	580.529	26.07	C36H71NO4	[M-H]-	NEG	4	Cer(d14:1(4E)/22:0(2OH)), C36H71NO4; Cer(d16:1(4E)/20:0(2OH)), C36H71NO4; N-(2-hydroxy-docosanoyl)-tetradecasphing-4-enine, C36H71NO4; N-(2-hydroxy-eicosanoyl)-hexadecasphing-4-enine, C36H71NO4
1011	580.567	36.24	-		NEG	0
1012	580.984	1.64	-		NEG	0
1013	581.366	20.54	-		POS	0
1014	582.282	10.96	C29H46NO9P; C29H37N3O6; C27H42NO7P	[M-H]-; [M+CH3COO]-	NEG	4	LPS 23:6, C29H46NO9P; PS O-23:6, C29H46NO9P; Calcimycin, C29H37N3O6; p-hydroxyfosinoprilat, C27H42NO7P
1015	582.378	10.06	C26H54NO7P	[M+CH3COO]-	NEG	15	LysoPC(0:0/18:0), C26H54NO7P; LysoPC(18:0), C26H54NO7P; PAF C-16, C26H54NO7P; PC(0:0/18:0), C26H54NO7P; PC(0:0/18:0)[S], C26H54NO7P; PC(0:0/18:0)[U], C26H54NO7P; PC(18:0/0:0), C26H54NO7P; PC(18:0/0:0)[S], C26H54NO7P; PC(18:0/0:0)[U], C26H54NO7P; PC(2:0/O-16:0)[U], C26H54NO7P; PC(O-16:0/2:0), C26H54NO7P; PC(O-16:0/2:0)[S], C26H54NO7P; PC(O-16:0/2:0)[U], C26H54NO7P; PE(21:0/0:0), C26H54NO7P; enanti…
1016	582.51	27.8	C33H65NO3	[M+CH3COO]-	NEG	1	Cer(d16:1/17:0), C33H65NO3
1017	582.547	29.97	C36H73NO4	[M-H]-	NEG	8	Cer(d18:0/18:0(2OH)), C36H73NO4; Cer(d20:0/16:0(2OH)), C36H73NO4; Cer(t18:0/18:0), C36H73NO4; Cer(t20:0/16:0), C36H73NO4; N-(2-hydroxyhexadecanoyl)-eicosasphinganine, C36H73NO4; N-(2-hydroxyoctadecanoyl)-sphinganine, C36H73NO4; N-(hexadecanoyl)-4R-hydroxy-eicosasphinganine, C36H73NO4; N-(octadecanoyl)-4R-hydroxysphinganine, C36H73NO4
1018	582.981	1.84	-		NEG	0
1019	583.377	15.49	C32H57O7P	[M-H]-	NEG	2	LPA 29:4, C32H57O7P; PA O-29:4, C32H57O7P
1020	583.508	26.61	C39H66O3; C37H68O3	[M+H]+; [M+Na]+	POS	6	DG dO-36:7, C39H66O3; TG tO-36:7, C39H66O3; DG dO-34:4, C37H68O3; TG tO-34:4, C37H68O3; 1-(15-methyl-tridecanyl)-2-(8-[3]-ladderane-octanyl)-sn-glycerol, C37H68O3; 1-tetradecanyl-2-(8-[3]-ladderane-octanyl)-sn-glycerol, C37H68O3
1021	585.971	2.31	-		POS	0
1022	586.592	41.31	-		POS	0
1023	586.954	2.25	-		NEG	0
1024	587.508	19.75	-		NEG	0
1025	587.539	32.18	C39H70O3; C37H72O3	[M+H]+; [M+Na]+	POS	4	DG dO-36:5, C39H70O3; TG tO-36:5, C39H70O3; DG dO-34:2, C37H72O3; TG tO-34:2, C37H72O3
1026	588.532	31.81	C36H71NO3	[M+Na]+	POS	7	Cer(d14:1/22:0), C36H71NO3; Cer(d16:1/20:0), C36H71NO3; Cer(d18:0/18:1(11Z)), C36H71NO3; Cer(d18:0/18:1(9Z)), C36H71NO3; Cer(d18:1/18:0), C36H71NO3; Ceramide (d18:1/18:0), C36H71NO3; N-Stearoylsphingosine, C36H71NO3
1027	590.551	32.03	C38H73NO3	[M-H]-	NEG	10	Cer(d14:1/24:1), C38H73NO3; Cer(d14:2(4E,6E)/24:0), C38H73NO3; Cer(d16:1/22:1), C38H73NO3; Cer(d16:2(4E,6E)/22:0), C38H73NO3; Cer(d18:2/20:0), C38H73NO3; N-(13Z-docosenoyl)-hexadecasphing-4-enine, C38H73NO3; N-(15Z-tetracosenoyl)-tetradecasphing-4-enine, C38H73NO3; N-(docosanoyl)-4E,6E-hexadecasphingadienine, C38H73NO3; N-(eicosanoyl)-4E,14Z-sphingadienine, C38H73NO3; N-(tetracosanoyl)-4E,6E-tetr…
1028	590.587	39.11	-		POS	0
1029	590.994	1.74	-		POS	0
1030	591.39	13.26	C34H56O8	[M-H]-	NEG	3	Collettiside I, C34H56O8; Tuberoside, C34H56O8; 3-O-(Glcb)-(25R)-spirost-5en-3beta-ol, C34H56O8
1031	591.391	20	C34H56O8	[M-H]-	NEG	3	Collettiside I, C34H56O8; Tuberoside, C34H56O8; 3-O-(Glcb)-(25R)-spirost-5en-3beta-ol, C34H56O8
1032	591.429	11.79	C38H54O4; C31H59O7P	[M+NH4]+	POS	3	DG O-35:11, C38H54O4; LPA 28:2, C31H59O7P; PA O-28:2, C31H59O7P
1033	591.43	5.58	C38H54O4	[M+NH4]+	POS	1	DG O-35:11, C38H54O4
1034	591.43	12.9	C38H54O4	[M+NH4]+	POS	1	DG O-35:11, C38H54O4
1035	591.997	4.5	-		POS	0
1036	594.378	20.41	C29H58NO9P; C27H54NO7P	[M-H]-; [M+CH3COO]-	NEG	8	LPS 23:0, C29H58NO9P; PS O-23:0, C29H58NO9P; LysoPE(0:0/22:1(13Z)), C27H54NO7P; LysoPE(22:1(13Z)/0:0), C27H54NO7P; PC(19:1(9Z)/0:0), C27H54NO7P; PC(O-16:0/3:1(2E)), C27H54NO7P; PC(O-16:0/3:1(2E))[S], C27H54NO7P; PE(22:1(11Z)/0:0), C27H54NO7P
1037	594.51	23.73	C34H65NO3	[M+CH3COO]-	NEG	5	Cer(d14:1/20:1), C34H65NO3; Cer(d14:2(4E,6E)/20:0), C34H65NO3; Cer(d16:2(4E,6E)/18:0), C34H65NO3; Cer(d18:2/16:0), C34H65NO3; N-[(4E,8E)-1,3-dihydroxyoctadeca-4,8-dien-2-yl]hexadecanamide, C34H65NO3
1038	594.582	36.51	C38H75NO3	[M+H]+	POS	7	Cer(d14:1/24:0), C38H75NO3; Cer(d16:1/22:0), C38H75NO3; Cer(d18:1/20:0), C38H75NO3; Ceramide (d18:1/20:0), C38H75NO3; N-(docosanoyl)-hexadecasphing-4-enine, C38H75NO3; N-(eicosanoyl)-sphing-4-enine, C38H75NO3; N-(tetracosanoyl)-tetradecasphing-4-enine, C38H75NO3
1039	594.583	38.89	C38H77NO3	[M-H]-	NEG	4	Cer(d18:0/20:0), C38H77NO3; Cer(d20:0/18:0), C38H77NO3; N-(eicosanoyl)-sphinganine, C38H77NO3; N-(octadecanoyl)-eicosasphinganine, C38H77NO3
1040	595.487	27.53	-		NEG	0
1041	595.495	16.7	C36H68O6	[M-H]-	NEG	2	Glycerol triundecanoate, C36H68O6; TG 33:0, C36H68O6
1042	595.541	28.75	-		NEG	0
1043	596.526	25.9	C34H67NO3	[M+CH3COO]-	NEG	4	Cer(d14:1/20:0), C34H67NO3; Cer(d16:1/18:0), C34H67NO3; Cer(d18:1/16:0), C34H67NO3; N-Palmitoylsphingosine, C34H67NO3
1044	596.598	38.35	C38H77NO3	[M+H]+	POS	4	Cer(d18:0/20:0), C38H77NO3; Cer(d20:0/18:0), C38H77NO3; N-(eicosanoyl)-sphinganine, C38H77NO3; N-(octadecanoyl)-eicosasphinganine, C38H77NO3
1045	597.011	11.69	-		POS	0
1046	597.011	19.87	-		POS	0
1047	597.393	16.41	C33H59O7P; C35H54N2O6; C40H54O4	[M-H]-	NEG	12	LPA 30:4, C33H59O7P; PA O-30:4, C33H59O7P; 3&#39;-N-Acetyl-4&#39;-O-(9-octadecenoyl)fusarochromanone, C35H54N2O6; 4,4\'-Dihydroxydiatoxanthin, C40H54O4; Erythroxanthin, C40H54O4; Halocynthiaxanthin, C40H54O4; Ketomyxol/ 2\'-Hydroxyflexixanthin, C40H54O4; 3'-N-Acetyl-4'-O-(9-octadecenoyl)fusarochromanone, C35H54N2O6; Idoxanthin, C40H54O4; Isomytiloxanthin, C40H54O4; Mytiloxanthin, C40H54O4; -, C40…
1048	597.51	2.3	C36H68O6; C39H64O3	[M+H]+; [M+NH4]+	POS	4	TG 33:0, C36H68O6; DG dO-36:8, C39H64O3; TG tO-36:8, C39H64O3; Glycerol triundecanoate, C36H68O6
1049	598.542	29.45	C36H73NO5; C34H69NO3	[M-H]-; [M+CH3COO]-	NEG	5	Cer(t18:0/18:0(2OH)), C36H73NO5; Cer(t20:0/16:0(2OH)), C36H73NO5; Cer(d18:0/16:0), C34H69NO3; N-(2-hydroxyhexadecanoyl)-4R-hydroxyeicosasphinganine, C36H73NO5; N-(2-hydroxyoctadecanoyl)-4R-hydroxysphinganine, C36H73NO5
1050	599.321	6.97	C27H53O12P; C34H48O9; C32H44O7	[M-H]-; [M+CH3COO]-	NEG	6	LPI 18:0, C27H53O12P; PI O-18:0, C27H53O12P; 1-octadecanoyl-sn-glycero-3-phospho-(1'-myo-inositol), C27H53O12P; 5-Oxoavermectin \'\'2a\'\' aglycone, C34H48O9; PI(18:0/0:0), C27H53O12P; Ciclesonide, C32H44O7
1051	599.5	27.91	-		NEG	0
1052	599.503	46.97	C39H66O4; C37H68O4	[M+H]+; [M+Na]+	POS	6	DG O-36:6, C39H66O4; TG dO-36:6, C39H66O4; DG O-34:3, C37H68O4; TG dO-34:3, C37H68O4; Cohibin C, C37H68O4; Cohibin D, C37H68O4
1053	599.503	24.84	C39H66O4; C37H68O4	[M+H]+; [M+Na]+	POS	6	DG O-36:6, C39H66O4; TG dO-36:6, C39H66O4; DG O-34:3, C37H68O4; TG dO-34:3, C37H68O4; Cohibin C, C37H68O4; Cohibin D, C37H68O4
1054	599.503	45.88	C39H66O4; C37H68O4	[M+H]+; [M+Na]+	POS	6	DG O-36:6, C39H66O4; TG dO-36:6, C39H66O4; DG O-34:3, C37H68O4; TG dO-34:3, C37H68O4; Cohibin C, C37H68O4; Cohibin D, C37H68O4
1055	599.504	19	C39H66O4; C37H68O4	[M+H]+; [M+Na]+	POS	6	DG O-36:6, C39H66O4; TG dO-36:6, C39H66O4; DG O-34:3, C37H68O4; TG dO-34:3, C37H68O4; Cohibin C, C37H68O4; Cohibin D, C37H68O4
1056	600.31	2.66	C23H45N5O13; C35H38N2O6	[M+H]+; [M+NH4]+	POS	2	Lividomycin B, C23H45N5O13; 2\'-Norberbamunine, C35H38N2O6
1057	600.468	4.68	C34H65NO5S; C30H62O10	[M+H]+; [M+NH4]+	POS	2	N-(3E-hexadecenoyl)-deoxysphing-4-enine-1-sulfonate, C34H65NO5S; Polidocanol, C30H62O10
1058	600.513	32.19	-		NEG	0
1059	601.518	26.11	C39H68O4; C37H70O4	[M+H]+; [M+Na]+	POS	4	DG O-36:5, C39H68O4; TG dO-36:5, C39H68O4; DG O-34:2, C37H70O4; TG dO-34:2, C37H70O4
1060	601.518	47.81	C39H68O4; C37H70O4	[M+H]+; [M+Na]+	POS	4	DG O-36:5, C39H68O4; TG dO-36:5, C39H68O4; DG O-34:2, C37H70O4; TG dO-34:2, C37H70O4
1061	602.508	32.18	-		NEG	0
1062	602.527	19.75	-		NEG	0
1063	602.528	33.97	-		NEG	0
1064	602.587	36.52	-		POS	0
1065	603.192	19.75	-		NEG	0
1066	603.534	48.64	C39H70O4; C37H72O4	[M+H]+; [M+Na]+	POS	7	DG O-36:4, C39H70O4; TG dO-36:4, C39H70O4; DG O-34:1, C37H72O4; TG dO-34:1, C37H72O4; 1-(14-methyl-pentadecanoyl)-2-(8-[3]-ladderane-octanyl)-sn-glycerol, C39H70O4; 1-Hexadecyl-2-arachidonoyl-glycerol, C39H70O4; DG(O-16:0/18:1(9Z)), C37H72O4
1067	603.534	29.93	C39H70O4; C37H72O4	[M+H]+; [M+Na]+	POS	7	DG O-36:4, C39H70O4; TG dO-36:4, C39H70O4; DG O-34:1, C37H72O4; TG dO-34:1, C37H72O4; 1-(14-methyl-pentadecanoyl)-2-(8-[3]-ladderane-octanyl)-sn-glycerol, C39H70O4; 1-Hexadecyl-2-arachidonoyl-glycerol, C39H70O4; DG(O-16:0/18:1(9Z)), C37H72O4
1068	603.534	22.04	C39H70O4; C37H72O4	[M+H]+; [M+Na]+	POS	7	DG O-36:4, C39H70O4; TG dO-36:4, C39H70O4; DG O-34:1, C37H72O4; TG dO-34:1, C37H72O4; 1-(14-methyl-pentadecanoyl)-2-(8-[3]-ladderane-octanyl)-sn-glycerol, C39H70O4; 1-Hexadecyl-2-arachidonoyl-glycerol, C39H70O4; DG(O-16:0/18:1(9Z)), C37H72O4
1069	603.535	49.42	C39H70O4; C37H72O4	[M+H]+; [M+Na]+	POS	7	DG O-36:4, C39H70O4; TG dO-36:4, C39H70O4; DG O-34:1, C37H72O4; TG dO-34:1, C37H72O4; 1-(14-methyl-pentadecanoyl)-2-(8-[3]-ladderane-octanyl)-sn-glycerol, C39H70O4; 1-Hexadecyl-2-arachidonoyl-glycerol, C39H70O4; DG(O-16:0/18:1(9Z)), C37H72O4
1070	604.441	40.76	-		POS	0
1071	604.567	34.58	C39H75NO3	[M-H]-	NEG	4	Cer(d18:2/21:0), C39H75NO3; Hemsleyin imine A, C39H75NO3; -, C39H75NO3; N-(heneicosanoyl)-4E,14Z-sphingadienine, C39H75NO3
1072	604.602	37.83	C40H74O2	[M+NH4]+	POS	2	Behenyl linolenate, C40H74O2; Linolenyl behenate, C40H74O2
1073	604.602	41.31	C40H74O2	[M+NH4]+	POS	2	Behenyl linolenate, C40H74O2; Linolenyl behenate, C40H74O2
1074	605.406	14.63	C33H54O6; C34H50N4O2	[M+CH3COO]-	NEG	2	cholest-5,24-dien-3beta-ol 3-O-beta-D-glucopyranoside, C33H54O6; endo-1,4-beta-Xylanase, C34H50N4O2
1075	605.407	21.44	C33H54O6; C34H50N4O2	[M+CH3COO]-	NEG	2	cholest-5,24-dien-3beta-ol 3-O-beta-D-glucopyranoside, C33H54O6; endo-1,4-beta-Xylanase, C34H50N4O2
1076	605.478	30.04	C37H66O6; C35H62O4	[M-H]-; [M+CH3COO]-	NEG	8	Asiminenin A, C37H66O6; Neoannonin B, C37H66O6; Rollidecin D, C37H66O6; Squamocin L, C37H66O6; cis-Reticulatacin-10-one, C37H66O6; TG 34:2, C37H66O6; Diepomuricanin A, C35H62O4; bacteriohopane-32,33,34,35-tetrol, C35H62O4
1077	605.479	26.6	C37H66O6; C35H62O4	[M-H]-; [M+CH3COO]-	NEG	8	Asiminenin A, C37H66O6; Neoannonin B, C37H66O6; Rollidecin D, C37H66O6; Squamocin L, C37H66O6; cis-Reticulatacin-10-one, C37H66O6; TG 34:2, C37H66O6; Diepomuricanin A, C35H62O4; bacteriohopane-32,33,34,35-tetrol, C35H62O4
1078	605.48	31.5	C37H66O6; C35H62O4	[M-H]-; [M+CH3COO]-	NEG	8	Asiminenin A, C37H66O6; Neoannonin B, C37H66O6; Rollidecin D, C37H66O6; Squamocin L, C37H66O6; cis-Reticulatacin-10-one, C37H66O6; TG 34:2, C37H66O6; Diepomuricanin A, C35H62O4; bacteriohopane-32,33,34,35-tetrol, C35H62O4
1079	606.554	27.78	-		POS	0
1080	606.554	26.84	-		POS	0
1081	606.583	39.33	C39H77NO3	[M-H]-	NEG	4	Cer(d15:1/24:0), C39H77NO3; Cer(d16:1/23:0), C39H77NO3; N-(tetracosanoyl)-pentadecasphing-4-enine, C39H77NO3; N-(tricosanoyl)-hexadecasphing-4-enine, C39H77NO3
1082	606.618	39.64	C40H76O2; C40H79NO2	[M+NH4]+; [M+H]+	POS	3	Behenyl linoleate, C40H76O2; Linoleyl behenate, C40H76O2; N-(docosanoyl)-1-deoxysphing-4-enine, C40H79NO2
1083	607.485	26.81	-		NEG	0
1084	607.508	25.12	C41H66O3; C39H68O3; C34H71O6P	[M+H]+; [M+Na]+	POS	6	DG dO-38:9, C41H66O3; TG tO-38:9, C41H66O3; DG dO-36:6, C39H68O3; TG tO-36:6, C39H68O3; 1-(6-[5]-ladderane-hexanyl)-2-(8-[3]-ladderane-octanyl)-sn-glycerol, C41H66O3; PA dO-31:0, C34H71O6P
1085	608.562	30.29	C38H75NO4	[M-H]-	NEG	4	Cer(d14:1(4E)/24:0(2OH)), C38H75NO4; Cer(d16:1(4E)/22:0(2OH)), C38H75NO4; N-(2-hydroxy-docosanoyl)-hexadecasphing-4-enine, C38H75NO4; N-(2-hydroxy-tetracosanoyl)-tetradecasphing-4-enine, C38H75NO4
1086	608.634	43.22	C40H78O2; C40H81NO2	[M+NH4]+; [M+H]+	POS	4	Behenyl oleate, C40H78O2; Oleyl behenate, C40H78O2; Tetracosanyl oleate, C40H78O2; N-(docosanoyl)-1-deoxysphinganine, C40H81NO2
1087	609.524	26.75	C41H68O3; C39H70O3	[M+H]+; [M+Na]+	POS	4	DG dO-38:8, C41H68O3; TG tO-38:8, C41H68O3; DG dO-36:5, C39H70O3; TG tO-36:5, C39H70O3
1088	609.994	47.27	-		NEG	0
1089	610.373	19.38	C27H54NO8P	[M+CH3COO]-	NEG	10	PC(10:0/9:0)[U], C27H54NO8P; PC(16:0/3:0), C27H54NO8P; PC(16:0/3:0)[U], C27H54NO8P; PC(17:0/2:0), C27H54NO8P; PC(17:0/2:0)[S], C27H54NO8P; PC(9:0/10:0)[U], C27H54NO8P; PE(10:0/12:0)[U], C27H54NO8P; PE(11:0/11:0)[U], C27H54NO8P; PE(12:0/10:0)[U], C27H54NO8P; PE(9:0/13:0)[U], C27H54NO8P
1090	610.541	30.02	C35H69NO3	[M+CH3COO]-	NEG	2	Cer(d15:1/20:0), C35H69NO3; Cer(d18:1/17:0), C35H69NO3
1091	610.577	34.54	C38H77NO4	[M-H]-	NEG	8	Cer(d18:0/20:0(2OH)), C38H77NO4; Cer(d20:0/18:0(2OH)), C38H77NO4; Cer(t18:0/20:0), C38H77NO4; Cer(t20:0/18:0), C38H77NO4; N-(2-hydroxyeicosanoyl)-sphinganine, C38H77NO4; N-(2-hydroxyoctadecanoyl)-eicosasphinganine, C38H77NO4; N-(eicosanoyl)-4R-hydroxysphinganine, C38H77NO4; N-(octadecanoyl)-4R-hydroxy-eicosasphinganine, C38H77NO4
1092	610.987	1.97	-		POS	0
1093	611.096	9.32	-		NEG	0
1094	611.539	29.59	C41H70O3; C39H72O3	[M+H]+; [M+Na]+	POS	6	DG dO-38:7, C41H70O3; TG tO-38:7, C41H70O3; DG dO-36:4, C39H72O3; TG tO-36:4, C39H72O3; 1-(14-methyl-pentadecanyl)-2-(8-[3]-ladderane-octanyl)-sn-glycerol, C39H72O3; 1-hexadecanyl-2-(8-[3]-ladderane-octanyl)-sn-glycerol, C39H72O3
1095	611.539	30.72	C41H70O3; C39H72O3	[M+H]+; [M+Na]+	POS	6	DG dO-38:7, C41H70O3; TG tO-38:7, C41H70O3; DG dO-36:4, C39H72O3; TG tO-36:4, C39H72O3; 1-(14-methyl-pentadecanyl)-2-(8-[3]-ladderane-octanyl)-sn-glycerol, C39H72O3; 1-hexadecanyl-2-(8-[3]-ladderane-octanyl)-sn-glycerol, C39H72O3
1096	611.544	29.69	-		NEG	0
1097	613.462	25.75	C42H62O3; C35H67O6P; C40H58O	[M-H]-; [M+CH3COO]-	NEG	7	DG dO-39:12, C42H62O3; TG tO-39:12, C42H62O3; PA dO-32:3, C35H67O6P; 1\'-Hydroxy-&gamma;-carotene/ 1\'-OH-&gamma;-Carotene/ (Carotenoid B), C40H58O; 3-Hydroxy-&beta;-zeacarotene/ 3-OH-&beta;-Zeacarotene, C40H58O; Demethylspheroidene/ (Demethylated spheroidene), C40H58O; Rhodopin/ OH-Lycopene, C40H58O
1098	614.536	25.84	C34H69NO4	[M+CH3COO]-	NEG	3	Armillaramide, C34H69NO4; Cer(d18:0/16:0(2OH)), C34H69NO4; Cer(t18:0/16:0), C34H69NO4
1099	614.548	31.74	C38H73NO3; C40H68O3	[M+Na]+; [M+NH4]+	POS	6	Cer(d14:1/24:1), C38H73NO3; Cer(d14:2(4E,6E)/24:0), C38H73NO3; Cer(d16:1/22:1), C38H73NO3; Cer(d16:2(4E,6E)/22:0), C38H73NO3; Cer(d18:2/20:0), C38H73NO3; Erythrodiol 3-decanoate, C40H68O3
1100	616.567	32.25	-		NEG	0
1101	616.602	38.82	-		POS	0
1102	618.582	34.17	C40H77NO3	[M-H]-	NEG	5	Cer(d16:2(4E,6E)/24:0), C40H77NO3; Cer(d18:2/22:0), C40H77NO3; Cer(d18:1/22:1(13Z)), C40H77NO3; N-(docosanoyl)-4E,14Z-sphingadienine, C40H77NO3; N-(tetracosanoyl)-4E,6E-hexadecasphingadienine, C40H77NO3
1103	618.618	42.9	-		POS	0
1104	619.289	2.3	C29H49O12P; C27H45O10P; C29H40N2O9	[M-H]-; [M+CH3COO]-	NEG	6	LPI 20:4, C29H49O12P; PI O-20:4, C29H49O12P; 1-(5Z,8Z,11Z,14Z-eicosatetraenoyl)-sn-glycero-3-phospho-(1'-myo-inositol), C29H49O12P; PI(20:4(5Z,8Z,11Z,14Z)/0:0), C29H49O12P; 20-hydroxyecdysone 22-phosphate, C27H45O10P; Geldanamycin, C29H40N2O9
1105	619.289	2.63	C29H49O12P; C27H45O10P; C29H40N2O9	[M-H]-; [M+CH3COO]-	NEG	6	LPI 20:4, C29H49O12P; PI O-20:4, C29H49O12P; 1-(5Z,8Z,11Z,14Z-eicosatetraenoyl)-sn-glycero-3-phospho-(1'-myo-inositol), C29H49O12P; PI(20:4(5Z,8Z,11Z,14Z)/0:0), C29H49O12P; 20-hydroxyecdysone 22-phosphate, C27H45O10P; Geldanamycin, C29H40N2O9
1106	620.437	1.92	-		POS	0
1107	620.597	36.5	C40H77NO3; C40H74O3	[M+H]+; [M+NH4]+	POS	7	Cer(d16:2(4E,6E)/24:0), C40H77NO3; Cer(d18:1/22:1(13Z)), C40H77NO3; Cer(d18:2/22:0), C40H77NO3; 1-(10-methyl-hexadecanyl-2-(8-[3]-ladderane-octanyl)-sn-glycerol, C40H74O3; 1-(9,14-dimethyl-pentadecanyl-2-(8-[3]-ladderane-octanyl)-sn-glycerol, C40H74O3; N-(docosanoyl)-4E,14Z-sphingadienine, C40H77NO3; N-(tetracosanoyl)-4E,6E-hexadecasphingadienine, C40H77NO3
1108	620.975	1.21	-		NEG	0
1109	621.437	18.53	C36H62O8; C34H58O6	[M-H]-; [M+CH3COO]-	NEG	3	Squamosinin A, C36H62O8; Campesteryl glucoside, C34H58O6; (20R)-Ginsenoside Rh2, C36H62O8
1110	621.438	16.41	C36H62O8; C34H58O6	[M-H]-; [M+CH3COO]-	NEG	3	Squamosinin A, C36H62O8; Campesteryl glucoside, C34H58O6; (20R)-Ginsenoside Rh2, C36H62O8
1111	621.473	25.83	C37H66O7; C35H62O5	[M-H]-; [M+CH3COO]-	NEG	33	2,4-cis-Trilobacinone, C37H66O7; 4-Deoxy-6-hydroxysquamotacin, C37H66O7; Annonsilin A, C37H66O7; Asiminocin, C37H66O7; Asitribin, C37H66O7; Bullacin B, C37H66O7; Gigantetronenin, C37H66O7; Glabranin, C37H66O7; Jimenezin, C37H66O7; Motrilin, C37H66O7; Muconin, C37H66O7; Mucoxin, C37H66O7; Squamocin F, C37H66O7; Squamostatin E, C37H66O7; Squamosten A, C37H66O7; Squamotacin, C37H66O7; Trilobacin, C3…
1112	621.599	38.83	-		NEG	0
1113	621.6	36.74	-		POS	0
1114	622.337	6.49	-		NEG	0
1115	622.477	26.4	-		NEG	0
1116	622.577	32.44	-		NEG	0
1117	622.613	38.25	C40H79NO3	[M+H]+	POS	8	Cer(d14:1/26:0), C40H79NO3; Cer(d16:1/24:0), C40H79NO3; Cer(d18:0/22:1(13Z)), C40H79NO3; Cer(d18:1/22:0), C40H79NO3; Ceramide (d18:1/22:0), C40H79NO3; N-(docosanoyl)-sphing-4-enine, C40H79NO3; N-(hexacosanoyl)-tetradecasphing-4-enine, C40H79NO3; N-(tetracosanoyl)-hexadecasphing-4-enine, C40H79NO3
1118	622.613	41.3	C40H79NO3	[M+H]+	POS	8	Cer(d14:1/26:0), C40H79NO3; Cer(d16:1/24:0), C40H79NO3; Cer(d18:0/22:1(13Z)), C40H79NO3; Cer(d18:1/22:0), C40H79NO3; Ceramide (d18:1/22:0), C40H79NO3; N-(docosanoyl)-sphing-4-enine, C40H79NO3; N-(hexacosanoyl)-tetradecasphing-4-enine, C40H79NO3; N-(tetracosanoyl)-hexadecasphing-4-enine, C40H79NO3
1119	622.65	44.37	C41H80O2	[M+NH4]+	POS	1	Pentacosanyl oleate, C41H80O2
1120	622.974	6.77	-		NEG	0
1121	623.48	26.11	-		NEG	0
1122	623.503	23.45	C41H66O4; C39H68O4	[M+H]+; [M+Na]+	POS	4	DG O-38:8, C41H66O4; TG dO-38:8, C41H66O4; DG O-36:5, C39H68O4; TG dO-36:5, C39H68O4
1123	623.519	32.03	-		NEG	0
1124	623.573	33.34	-		NEG	0
1125	624.557	32.04	C36H71NO3	[M+CH3COO]-	NEG	5	Cer(d14:1/22:0), C36H71NO3; Cer(d16:1/20:0), C36H71NO3; Cer(d18:0/18:1(11Z)), C36H71NO3; Cer(d18:0/18:1(9Z)), C36H71NO3; Cer(d18:1/18:0), C36H71NO3
1126	624.593	36.85	-		NEG	0
1127	624.629	42.45	C40H81NO3	[M+H]+	POS	4	Cer(d18:0/22:0), C40H81NO3; Cer(d20:0/20:0), C40H81NO3; N-(docosanoyl)-sphinganine, C40H81NO3; N-(eicosanoyl)-eicosasphinganine, C40H81NO3
1128	625.392	20.54	-		POS	0
1129	625.519	24.95	C41H68O4; C39H70O4	[M+H]+; [M+Na]+	POS	6	DG O-38:7, C41H68O4; TG dO-38:7, C41H68O4; DG O-36:4, C39H70O4; TG dO-36:4, C39H70O4; 1-(14-methyl-pentadecanoyl)-2-(8-[3]-ladderane-octanyl)-sn-glycerol, C39H70O4; 1-Hexadecyl-2-arachidonoyl-glycerol, C39H70O4
1130	625.519	19.13	C41H68O4; C39H70O4	[M+H]+; [M+Na]+	POS	6	DG O-38:7, C41H68O4; TG dO-38:7, C41H68O4; DG O-36:4, C39H70O4; TG dO-36:4, C39H70O4; 1-(14-methyl-pentadecanoyl)-2-(8-[3]-ladderane-octanyl)-sn-glycerol, C39H70O4; 1-Hexadecyl-2-arachidonoyl-glycerol, C39H70O4
1131	625.632	43.34	-		POS	0
1132	626.34	6.81	C30H54NO9P	[M+Na]+	POS	2	LPS 24:3, C30H54NO9P; PS O-24:3, C30H54NO9P
1133	626.529	32.17	-		NEG	0
1134	626.536	27.92	-		NEG	0
1135	626.573	31.4	C38H77NO5; C36H73NO3	[M-H]-; [M+CH3COO]-	NEG	6	Cer(t18:0/20:0(2OH)), C38H77NO5; Cer(t20:0/18:0(2OH)), C38H77NO5; Cer(d18:0/18:0), C36H73NO3; Cer(d20:0/16:0), C36H73NO3; N-(2-hydroxyeicosanoyl)-4R-hydroxysphinganine, C38H77NO5; N-(2-hydroxyoctadecanoyl)-4R-hydroxyeicosasphinganine, C38H77NO5
1136	626.573	34.11	C38H77NO5; C36H73NO3	[M-H]-; [M+CH3COO]-	NEG	6	Cer(t18:0/20:0(2OH)), C38H77NO5; Cer(t20:0/18:0(2OH)), C38H77NO5; Cer(d18:0/18:0), C36H73NO3; Cer(d20:0/16:0), C36H73NO3; N-(2-hydroxyeicosanoyl)-4R-hydroxysphinganine, C38H77NO5; N-(2-hydroxyoctadecanoyl)-4R-hydroxyeicosasphinganine, C38H77NO5
1137	626.972	2.24	-		POS	0
1138	627.136	10.98	C28H24O13	[M+CH3COO]-	NEG	5	2\'\'-O-p-Hydroxybenzoylorientin, C28H24O13; Chrysophanol 8-(6-galloylglucoside), C28H24O13; Isoorientin 2\'\'-p-hydroxybenzoate, C28H24O13; Neobignonoside, C28H24O13; Perfoliatumin A, C28H24O13
1139	627.534	21.39	C41H70O4; C39H72O4	[M+H]+; [M+Na]+	POS	4	DG O-38:6, C41H70O4; TG dO-38:6, C41H70O4; DG O-36:3, C39H72O4; TG dO-36:3, C39H72O4
1140	627.535	28.64	C41H70O4; C39H72O4	[M+H]+; [M+Na]+	POS	4	DG O-38:6, C41H70O4; TG dO-38:6, C41H70O4; DG O-36:3, C39H72O4; TG dO-36:3, C39H72O4
1141	627.539	20.09	-		NEG	0
1142	628.356	10.29	C30H56NO9P	[M+Na]+	POS	2	LPS 24:2, C30H56NO9P; PS O-24:2, C30H56NO9P
1143	628.544	37.08	-		NEG	0
1144	628.602	36.32	C42H77NO2; C42H74O2	[M+H]+; [M+NH4]+	POS	3	CAY10614, C42H77NO2; 15:0 Cholesteryl ester, C42H74O2; CE(15:0), C42H74O2
1145	630.56	38.53	-		NEG	0
1146	630.58	39.01	C39H77NO3; C41H72O3	[M+Na]+; [M+NH4]+	POS	3	Cer(d15:1/24:0), C39H77NO3; Cer(d16:1/23:0), C39H77NO3; Randilongin, C41H72O3
1147	630.583	34.63	-		NEG	0
1148	630.618	41.04	-		POS	0
1149	630.619	37.49	-		POS	0
1150	631.482	22.34	C34H69N2O6P	[M-H]-	NEG	3	PE-Cer(d16:1(4E)/16:0), C34H69N2O6P; N-(hexadecanoyl)-hexadecasphing-4-enine-1-phosphoethanolamine, C34H69N2O6P; N-(octadecanoyl)-tetradecasphing-4-enine-1-phosphoethanolamine, C34H69N2O6P
1151	631.565	34.45	C41H74O4; C39H76O4	[M+H]+; [M+Na]+	POS	4	DG O-38:4, C41H74O4; TG dO-38:4, C41H74O4; DG O-36:1, C39H76O4; TG dO-36:1, C39H76O4
1152	632.598	39.18	C41H79NO3	[M-H]-	NEG	2	Cer(d18:2/23:0), C41H79NO3; N-(tricosanoyl)-4E,14Z-sphingadienine, C41H79NO3
1153	632.634	42.15	C42H81NO2	[M+H]+	POS	1	N-(15Z-tetracosenoyl)-1-deoxysphing-4-enine, C42H81NO2
1154	632.634	44.08	C42H81NO2	[M+H]+	POS	1	N-(15Z-tetracosenoyl)-1-deoxysphing-4-enine, C42H81NO2
1155	632.981	38.55	-		POS	0
1156	632.982	27.9	-		POS	0
1157	633.437	16.71	C35H58O6	[M+CH3COO]-	NEG	8	24E-ethylidene-cholest-5-en-3beta-ol 3-O--beta-D-glucopyranoside, C35H58O6; 24Z-ethylidene-cholest-5-en-3beta-ol 3-O-beta-D-glucopyranoside, C35H58O6; Clerosterol 3-glucoside, C35H58O6; Isofucosterol glucoside, C35H58O6; Stigmasteryl glucoside, C35H58O6; Tocophersolan, C35H58O6; alpha-Spinasterol 3-glucoside, C35H58O6; stigmast-5,25-dien-3beta-ol 3-O-beta-D-galactopyranoside, C35H58O6
1158	633.438	15.06	C35H58O6	[M+CH3COO]-	NEG	8	24E-ethylidene-cholest-5-en-3beta-ol 3-O--beta-D-glucopyranoside, C35H58O6; 24Z-ethylidene-cholest-5-en-3beta-ol 3-O-beta-D-glucopyranoside, C35H58O6; Clerosterol 3-glucoside, C35H58O6; Isofucosterol glucoside, C35H58O6; Stigmasteryl glucoside, C35H58O6; Tocophersolan, C35H58O6; alpha-Spinasterol 3-glucoside, C35H58O6; stigmast-5,25-dien-3beta-ol 3-O-beta-D-galactopyranoside, C35H58O6
1159	633.473	25.22	C36H62O5	[M+CH3COO]-	NEG	4	DG(13:0/20:4(5Z,8Z,11Z,14Z)/0:0)[iso2], C36H62O5; DG(15:0/18:4(6Z,9Z,12Z,15Z)/0:0), C36H62O5; DG(15:1(9Z)/18:3(9Z,12Z,15Z)/0:0)[iso2], C36H62O5; DG(18:4(6Z,9Z,12Z,15Z)/15:0/0:0), C36H62O5
1160	634.54	26.26	C39H68O5	[M+NH4]+	POS	34	DG(16:0/0:0/20:4n3), C39H68O5; DG(16:0/0:0/20:4n6), C39H68O5; DG(16:0/20:4(5Z,8Z,11Z,14Z)/0:0), C39H68O5; DG(16:1(9Z)/20:3(8Z,11Z,14Z)/0:0), C39H68O5; DG(16:1n7/0:0/20:3n6), C39H68O5; DG(16:1n7/0:0/20:3n9), C39H68O5; DG(18:0/0:0/18:4n3), C39H68O5; DG(18:1(9Z)/18:3(9Z,12Z,15Z)/0:0), C39H68O5; DG(18:1n7/0:0/18:3n3), C39H68O5; DG(18:1n7/0:0/18:3n6), C39H68O5; DG(18:1n9/0:0/18:3n3), C39H68O5; DG(18:1…
1161	634.649	43.05	C42H83NO2	[M+H]+	POS	2	N-(15Z-tetracosenoyl)-1-deoxysphinganine, C42H83NO2; N-(tetracosanoyl)-1-deoxysphing-4-enine, C42H83NO2
1162	635.453	17.39	C37H64O8; C35H60O6	[M-H]-; [M+CH3COO]-	NEG	5	9-Oxoasimicinone, C37H64O8; Schottenol 3-glucoside, C35H60O6; beta-Sitosterol 3-O-beta-D-galactopyranoside, C35H60O6; poriferast-5-en-3beta-ol 3=O-beta-D-glucopyranoside, C35H60O6; stigmast-5-en-3beta-ol 3-0-beta-D-glucopyranoside, C35H60O6
1163	635.48	14.63	-		NEG	0
1164	636.593	34.49	C40H79NO4	[M-H]-	NEG	4	Cer(d14:1(4E)/26:0(2OH)), C40H79NO4; Cer(d16:1(4E)/24:0(2OH)), C40H79NO4; N-(2-hydroxy-hexacosanoyl)-tetradecasphing-4-enine, C40H79NO4; N-(2-hydroxy-tetracosanoyl)-hexadecasphing-4-enine, C40H79NO4
1165	636.594	35.16	C40H79NO4	[M-H]-	NEG	4	Cer(d14:1(4E)/26:0(2OH)), C40H79NO4; Cer(d16:1(4E)/24:0(2OH)), C40H79NO4; N-(2-hydroxy-hexacosanoyl)-tetradecasphing-4-enine, C40H79NO4; N-(2-hydroxy-tetracosanoyl)-hexadecasphing-4-enine, C40H79NO4
1166	636.594	37.59	C40H79NO4	[M-H]-	NEG	4	Cer(d14:1(4E)/26:0(2OH)), C40H79NO4; Cer(d16:1(4E)/24:0(2OH)), C40H79NO4; N-(2-hydroxy-hexacosanoyl)-tetradecasphing-4-enine, C40H79NO4; N-(2-hydroxy-tetracosanoyl)-hexadecasphing-4-enine, C40H79NO4
1167	636.594	40.18	C40H79NO4	[M-H]-	NEG	4	Cer(d14:1(4E)/26:0(2OH)), C40H79NO4; Cer(d16:1(4E)/24:0(2OH)), C40H79NO4; N-(2-hydroxy-hexacosanoyl)-tetradecasphing-4-enine, C40H79NO4; N-(2-hydroxy-tetracosanoyl)-hexadecasphing-4-enine, C40H79NO4
1168	636.629	40.56	C41H81NO3	[M+H]+	POS	3	Cer(d18:1/23:0), C41H81NO3; Tricosanamide, C41H81NO3; N-(tricosanoyl)-sphing-4-enine, C41H81NO3
1169	636.629	42.88	C41H81NO3	[M+H]+	POS	3	Cer(d18:1/23:0), C41H81NO3; Tricosanamide, C41H81NO3; N-(tricosanoyl)-sphing-4-enine, C41H81NO3
1170	636.665	45.31	C42H82O2; C42H85NO2	[M+NH4]+; [M+H]+	POS	2	Hexacosanyl oleate, C42H82O2; N-(tetracosanoyl)-1-deoxysphinganine, C42H85NO2
1171	637.305	6.32	-		POS	0
1172	637.555	30.43	C43H72O3; C41H74O3	[M+H]+; [M+Na]+	POS	5	DG dO-40:8, C43H72O3; TG tO-40:8, C43H72O3; DG dO-38:5, C41H74O3; TG tO-38:5, C41H74O3; 1-(8-[3]-ladderane-octanyl)-2-(8-[3]-ladderane-octanyl)-sn-glycerol, C43H72O3
1173	638.01	2.32	-		POS	0
1174	638.116	9.23	-		NEG	0
1175	638.644	43.73	C41H83NO3	[M+H]+	POS	1	Cer(d18:0/23:0), C41H83NO3
1176	639.571	35.49	C43H74O3; C41H76O3	[M+H]+; [M+Na]+	POS	4	DG dO-40:7, C43H74O3; TG tO-40:7, C43H74O3; DG dO-38:4, C41H76O3; TG tO-38:4, C41H76O3
1177	640.552	25.95	C36H71NO4	[M+CH3COO]-	NEG	2	Cer(d14:1(4E)/22:0(2OH)), C36H71NO4; Cer(d16:1(4E)/20:0(2OH)), C36H71NO4
1178	640.58	40.04	-		NEG	0
1179	640.588	36	-		NEG	0
1180	640.623	39.07	C40H81NO4	[M+H]+	POS	8	Cer(d18:0/22:0(2OH)), C40H81NO4; Cer(d20:0/20:0(2OH)), C40H81NO4; Cer(t18:0/22:0), C40H81NO4; Cer(t20:0/20:0), C40H81NO4; N-(2-hydroxydocosanoyl)-sphinganine, C40H81NO4; N-(2-hydroxyeicosanoyl)-eicosasphinganine, C40H81NO4; N-(docosanoyl)-4R-hydroxysphinganine, C40H81NO4; N-(eicosanoyl)-4R-hydroxy-eicosasphinganine, C40H81NO4
1181	642.596	43.22	-		NEG	0
1182	643.921	1.21	-		NEG	0
1183	644.494	4.53	-		POS	0
1184	644.556	39.27	-		NEG	0
1185	644.595	38.06	C40H79NO3	[M+Na]+	POS	5	Cer(d14:1/26:0), C40H79NO3; Cer(d16:1/24:0), C40H79NO3; Cer(d18:0/22:1(13Z)), C40H79NO3; Cer(d18:1/22:0), C40H79NO3; Ceramide (d18:1/22:0), C40H79NO3
1186	644.634	42.62	-		POS	0
1187	645.6	40.97	-		POS	0
1188	646.605	36.86	-		NEG	0
1189	646.613	36.33	C40H81NO3	[M+Na]+	POS	2	Cer(d18:0/22:0), C40H81NO3; Cer(d20:0/20:0), C40H81NO3
1190	646.649	45.11	-		POS	0
1191	646.99	1.58	-		NEG	0
1192	647.459	32.2	-		POS	0
1193	648.326	4.31	C32H52NO9P	[M+Na]+	POS	2	LPS 26:6, C32H52NO9P; PS O-26:6, C32H52NO9P
1194	648.629	41.03	C42H81NO3	[M+H]+	POS	4	Cer(d18:1/24:1(15Z)), C42H81NO3; Ceramide (d18:1/24:1(15Z)), C42H81NO3; Nervonic Ceramide, C42H81NO3; N-(15Z-tetracosenoyl)-sphing-4-enine, C42H81NO3
1195	648.629	38.18	C42H81NO3	[M+H]+	POS	4	Cer(d18:1/24:1(15Z)), C42H81NO3; Ceramide (d18:1/24:1(15Z)), C42H81NO3; Nervonic Ceramide, C42H81NO3; N-(15Z-tetracosenoyl)-sphing-4-enine, C42H81NO3
1196	650.609	36.63	-		NEG	0
1197	650.61	37.4	-		NEG	0
1198	650.61	41.91	-		NEG	0
1199	650.644	42.24	C42H83NO3	[M+H]+	POS	6	Cer(d18:0/24:1(15Z)), C42H83NO3; Cer(d18:1/24:0), C42H83NO3; Ceramide (d18:1/24:0), C42H83NO3; N-Lignoceroylsphingosine, C42H83NO3; N-(15Z-tetracosenoyl)-sphinganine, C42H83NO3; N-(tetracosanoyl)-sphing-4-enine, C42H83NO3
1200	650.644	44.09	C42H83NO3	[M+H]+	POS	6	Cer(d18:0/24:1(15Z)), C42H83NO3; Cer(d18:1/24:0), C42H83NO3; Ceramide (d18:1/24:0), C42H83NO3; N-Lignoceroylsphingosine, C42H83NO3; N-(15Z-tetracosenoyl)-sphinganine, C42H83NO3; N-(tetracosanoyl)-sphing-4-enine, C42H83NO3
1201	650.985	1.9	-		NEG	0
1202	651.044	1.65	-		NEG	0
1203	651.448	17.28	C37H64O9	[M-H]-	NEG	1	Ginsenoside Rh5, C37H64O9
1204	651.534	27.08	C43H70O4; C41H72O4	[M+H]+; [M+Na]+	POS	5	DG O-40:8, C43H70O4; TG dO-40:8, C43H70O4; DG O-38:5, C41H72O4; TG dO-38:5, C41H72O4; 1-(8-[3]-ladderane-octanoyl-2-(8-[3]-ladderane-octanyl)-sn-glycerol, C43H70O4
1205	651.535	22.62	C43H70O4; C41H72O4	[M+H]+; [M+Na]+	POS	5	DG O-40:8, C43H70O4; TG dO-40:8, C43H70O4; DG O-38:5, C41H72O4; TG dO-38:5, C41H72O4; 1-(8-[3]-ladderane-octanoyl-2-(8-[3]-ladderane-octanyl)-sn-glycerol, C43H70O4
1206	651.551	36.93	-		NEG	0
1207	651.605	38.25	-		NEG	0
1208	652.588	36.84	C38H75NO3	[M+CH3COO]-	NEG	3	Cer(d14:1/24:0), C38H75NO3; Cer(d16:1/22:0), C38H75NO3; Cer(d18:1/20:0), C38H75NO3
1209	652.589	34.54	C38H75NO3	[M+CH3COO]-	NEG	3	Cer(d14:1/24:0), C38H75NO3; Cer(d16:1/22:0), C38H75NO3; Cer(d18:1/20:0), C38H75NO3
1210	652.625	43.01	-		NEG	0
1211	652.635	36.56	-		POS	0
1212	652.66	44.8	C42H85NO3	[M+H]+	POS	4	Cer(d18:0/24:0), C42H85NO3; Cer(d20:0/22:0), C42H85NO3; N-(docosanoyl)-eicosasphinganine, C42H85NO3; N-(tetracosanoyl)-sphinganine, C42H85NO3
1213	653.302	4.71	-		NEG	0
1214	653.302	5.25	-		NEG	0
1215	653.549	28.48	C43H72O4; C41H74O4	[M+H]+; [M+Na]+	POS	4	DG O-40:7, C43H72O4; TG dO-40:7, C43H72O4; DG O-38:4, C41H74O4; TG dO-38:4, C41H74O4
1216	653.55	21.39	C43H72O4; C41H74O4	[M+H]+; [M+Na]+	POS	4	DG O-40:7, C43H72O4; TG dO-40:7, C43H72O4; DG O-38:4, C41H74O4; TG dO-38:4, C41H74O4
1217	653.566	38.8	-		NEG	0
1218	654.56	36.64	-		NEG	0
1219	654.604	35.97	C40H81NO5; C38H77NO3	[M-H]-; [M+CH3COO]-	NEG	7	Cer(t18:0/22:0(2OH)), C40H81NO5; Cer(t20:0/20:0(2OH)), C40H81NO5; Cer(d18:0/20:0), C38H77NO3; Cer(d20:0/18:0), C38H77NO3; N-(2R-Hydroxydocosanoyl)-2S-amino-1,3S,4R-octadecanetriol, C40H81NO5; N-(2-hydroxydocosanoyl)-4R-hydroxysphinganine, C40H81NO5; N-(2-hydroxyeicosanoyl)-4R-hydroxyeicosasphinganine, C40H81NO5
1220	654.639	41.35	-		POS	0
1221	654.969	38.44	-		POS	0
1222	655.422	16.16	-		NEG	0
1223	655.563	36.87	-		NEG	0
1224	655.565	33.09	C43H74O4; C41H76O4	[M+H]+; [M+Na]+	POS	5	DG O-40:6, C43H74O4; TG dO-40:6, C43H74O4; DG O-38:3, C41H76O4; TG dO-38:3, C41H76O4; 5-Hydroxy-7-methoxy-2-tritriacontyl-4H-1-benzopyran-4-one, C43H74O4
1225	655.566	24.52	C43H74O4; C41H76O4	[M+H]+; [M+Na]+	POS	5	DG O-40:6, C43H74O4; TG dO-40:6, C43H74O4; DG O-38:3, C41H76O4; TG dO-38:3, C41H76O4; 5-Hydroxy-7-methoxy-2-tritriacontyl-4H-1-benzopyran-4-one, C43H74O4
1226	655.566	31.84	C43H74O4; C41H76O4	[M+H]+; [M+Na]+	POS	5	DG O-40:6, C43H74O4; TG dO-40:6, C43H74O4; DG O-38:3, C41H76O4; TG dO-38:3, C41H76O4; 5-Hydroxy-7-methoxy-2-tritriacontyl-4H-1-benzopyran-4-one, C43H74O4
1227	656.575	41.49	-		NEG	0
1228	656.576	38.69	-		NEG	0
1229	656.595	38.74	C41H79NO3; C38H74N2O5	[M+Na]+; [M+NH4]+	POS	2	Cer(d18:2/23:0), C41H79NO3; N-(3-(hexadecanoyloxy)-heptadecanoyl)-L-ornithine, C38H74N2O5
1230	657.498	22.41	C36H71N2O6P	[M-H]-	NEG	6	PE-Cer(d14:1(4E)/20:1(11Z)), C36H71N2O6P; PE-Cer(d14:2(4E,6E)/20:0), C36H71N2O6P; PE-Cer(d16:2(4E,6E)/18:0), C36H71N2O6P; N-(11Z-eicosenoyl)-tetradecasphing-4-enine-1-phosphoethanolamine, C36H71N2O6P; N-(eicosanoyl)-4E,6E-tetradecasphingadienine-1-phosphoethanolamine, C36H71N2O6P; N-(octadecanoyl)-4E,6E-hexadecasphingadienine-1-phosphoethanolamine, C36H71N2O6P
1231	658.51	5.99	-		POS	0
1232	658.591	42.28	-		NEG	0
1233	658.65	43.85	-		POS	0
1234	659.512	22.68	C36H73N2O6P	[M-H]-	NEG	4	PE-Cer(d14:1(4E)/20:0), C36H73N2O6P; PE-Cer(d16:1(4E)/18:0), C36H73N2O6P; N-(eicosanoyl)-tetradecasphing-4-enine-1-phosphoethanolamine, C36H73N2O6P; N-(octadecanoyl)-hexadecasphing-4-enine-1-phosphoethanolamine, C36H73N2O6P
1235	660.579	41.18	-		NEG	0
1236	660.664	45.94	C44H85NO2	[M+H]+	POS	1	N-(17Z-hexacosenoyl)-1-deoxysphing-4-enine, C44H85NO2
1237	660.997	3.19	-		NEG	0
1238	660.997	4.52	-		NEG	0
1239	661.469	16.73	-		NEG	0
1240	661.527	25.92	C40H68O6; C36H73N2O6P	[M+NH4]+; [M+H]+	POS	5	TG 37:4, C40H68O6; PE-Cer(d14:1(4E)/20:0), C36H73N2O6P; PE-Cer(d16:1(4E)/18:0), C36H73N2O6P; N-(eicosanoyl)-tetradecasphing-4-enine-1-phosphoethanolamine, C36H73N2O6P; N-(octadecanoyl)-hexadecasphing-4-enine-1-phosphoethanolamine, C36H73N2O6P
1241	661.529	27.84	C36H75N2O6P	[M-H]-	NEG	2	SM(d18:0/13:0), C36H75N2O6P; N-(tridecanoyl)-sphinganine-1-phosphocholine, C36H75N2O6P
1242	662.572	32.6	C41H72O5	[M+NH4]+	POS	41	DG(16:0/0:0/22:4n6), C41H72O5; DG(16:0/22:4(7Z,10Z,13Z,16Z)/0:0), C41H72O5; DG(18:0/0:0/20:4n3), C41H72O5; DG(18:0/0:0/20:4n6), C41H72O5; DG(18:0/20:4(5Z,8Z,11Z,14Z)/0:0), C41H72O5; DG(18:1(9Z)/20:3(8Z,11Z,14Z)/0:0), C41H72O5; DG(18:1n7/0:0/20:3n6), C41H72O5; DG(18:1n7/0:0/20:3n9), C41H72O5; DG(18:1n9/0:0/20:3n6), C41H72O5; DG(18:1n9/0:0/20:3n9), C41H72O5; DG(18:2(9Z,12Z)/20:2(11Z,14Z)/0:0), C41H…
1243	662.595	42.28	-		NEG	0
1244	662.606	38.95	C40H81NO4	[M+Na]+	POS	4	Cer(d18:0/22:0(2OH)), C40H81NO4; Cer(d20:0/20:0(2OH)), C40H81NO4; Cer(t18:0/22:0), C40H81NO4; Cer(t20:0/20:0), C40H81NO4
1245	662.609	34.69	-		NEG	0
1246	662.609	37.35	-		NEG	0
1247	662.609	40.66	-		NEG	0
1248	662.61	39.91	-		NEG	0
1249	662.644	42.65	-		POS	0
1250	663.604	41.17	-		NEG	0
1251	663.613	34.66	-		NEG	0
1252	664.625	43.3	-		NEG	0
1253	664.625	39.78	-		NEG	0
1254	664.625	42.59	-		NEG	0
1255	664.66	43.56	C43H85NO3; C43H82O3	[M+H]+; [M+NH4]+	POS	4	Cer(d18:1/25:0), C43H85NO3; Ceramide (d18:1/25:0), C43H85NO3; Cyclic archaeol with two cyclopentane rings, C43H82O3; N-(pentacosanoyl)-sphing-4-enine, C43H85NO3
1256	664.66	45.11	C43H85NO3; C43H82O3	[M+H]+; [M+NH4]+	POS	4	Cer(d18:1/25:0), C43H85NO3; Ceramide (d18:1/25:0), C43H85NO3; Cyclic archaeol with two cyclopentane rings, C43H82O3; N-(pentacosanoyl)-sphing-4-enine, C43H85NO3
1257	665.628	42.97	-		NEG	0
1258	666.451	20.1	C37H66NO7P	[M-H]-	NEG	3	LPC 29:5, C37H66NO7P; PC O-29:5, C37H66NO7P; PE O-32:5, C37H66NO7P
1259	666.604	35.55	C39H77NO3	[M+CH3COO]-	NEG	2	Cer(d15:1/24:0), C39H77NO3; Cer(d16:1/23:0), C39H77NO3
1260	666.639	38.82	-		POS	0
1261	666.676	45.69	C43H87NO3	[M+H]+	POS	1	Cer(d18:0/25:0), C43H87NO3
1262	666.985	2.28	-		POS	0
1263	666.99	3.21	-		NEG	0
1264	666.99	4.42	-		NEG	0
1265	667.527	32.62	C43H70O5; C41H72O5; C36H75O8P	[M+H]+; [M+Na]+	POS	74	DG(18:1(11Z)/22:6(4Z,7Z,10Z,13Z,16Z,19Z)/0:0), C43H70O5; DG(18:1n7/0:0/22:6n3), C43H70O5; DG(18:1n9/0:0/22:6n3), C43H70O5; DG(18:2(9Z,12Z)/22:5(4Z,7Z,10Z,13Z,16Z)/0:0), C43H70O5; DG(18:2(9Z,12Z)/22:5(7Z,10Z,13Z,16Z,19Z)/0:0), C43H70O5; DG(18:3(6Z,9Z,12Z)/22:4(7Z,10Z,13Z,16Z)/0:0), C43H70O5; DG(18:3(9Z,12Z,15Z)/22:4(7Z,10Z,13Z,16Z)/0:0), C43H70O5; DG(18:3n6/0:0/22:4n6), C43H70O5; DG(20:2(11Z,14Z)/…
1266	667.527	21.41	C43H70O5; C41H72O5; C36H75O8P	[M+H]+; [M+Na]+	POS	89	DG(18:1n7/0:0/22:6n3), C43H70O5; DG(18:1n9/0:0/22:6n3), C43H70O5; DG(18:2(9Z,12Z)/22:5(7Z,10Z,13Z,16Z,19Z)/0:0), C43H70O5; DG(18:3(9Z,12Z,15Z)/22:4(7Z,10Z,13Z,16Z)/0:0), C43H70O5; DG(18:3n6/0:0/22:4n6), C43H70O5; DG(20:2(11Z,14Z)/20:5(5Z,8Z,11Z,14Z,17Z)/0:0), C43H70O5; DG(20:3(8Z,11Z,14Z)/20:4(5Z,8Z,11Z,14Z)/0:0), C43H70O5; DG(20:3n6/0:0/20:4n3), C43H70O5; DG(20:3n6/0:0/20:4n6), C43H70O5; DG(20:3…
1267	668.471	2.26	C33H66NO9P	[M+NH4]+	POS	2	LPS 27:0, C33H66NO9P; PS O-27:0, C33H66NO9P
1268	668.478	2.33	-		POS	0
1269	668.526	22.64	-		NEG	0
1270	668.612	43.08	-		NEG	0
1271	668.619	31.82	C41H78O5	[M+NH4]+	POS	26	DG(16:0/0:0/22:1n9), C41H78O5; DG(16:0/22:1(13Z)/0:0), C41H78O5; DG(16:1(9Z)/22:0/0:0), C41H78O5; DG(18:0/0:0/20:1n9), C41H78O5; DG(18:0/20:1(11Z)/0:0), C41H78O5; DG(18:1(9Z)/20:0/0:0), C41H78O5; DG(20:0/0:0/18:1n7), C41H78O5; DG(20:0/0:0/18:1n9), C41H78O5; DG(22:0/0:0/16:1n7), C41H78O5; DG(24:0/0:0/14:1n5), C41H78O5; DG(14:0/24:1(15Z)/0:0), C41H78O5; DG(14:1(9Z)/24:0/0:0), C41H78O5; DG(16:0/22:1…
1272	668.62	40.66	C41H83NO5	[M-H]-	NEG	1	N-(2R-Hydroxytricosanoyl)-2S-amino-1,3S,4R-octadecanetriol, C41H83NO5
1273	668.655	42.88	C42H85NO4; C42H82O4	[M+H]+; [M+NH4]+	POS	11	Cer(d18:0/24:0(2OH)), C42H85NO4; Cer(d20:0/22:0(2OH)), C42H85NO4; Cer(t18:0/24:0), C42H85NO4; Cer(t20:0/22:0), C42H85NO4; N-(24-hydroxytetracosanyl)sphinganine, C42H85NO4; 2S,3R-didecanoyl-docosane-2,3-diol, C42H82O4; N-(2-hydroxydocosanoyl)-eicosasphinganine, C42H85NO4; N-(2-hydroxytetracosanoyl)-sphinganine, C42H85NO4; N-(24-hydroxytetracosanoyl)-sphinganine, C42H85NO4; N-(docosanoyl)-4R-hydrox…
1274	669.164	4.7	C29H34O18; C27H30O16	[M-H]-; [M+CH3COO]-	NEG	115	Limocitrin 3,7-diglucoside, C29H34O18; Limocitrin 3-sophoroside, C29H34O18; Limocitrol 3-alpha-L-arabinopyranosyl-(1->3)-galactoside, C29H34O18; Spinacetin 3-gentiobioside, C29H34O18; Tomentin 6,4\'-diglucoside, C29H34O18; 2\'\'-O-beta-L-galactopyranosylorientin, C27H30O16; 3,7,2\',3\',4\'-Pentahydroxyflavone 3-neohesperidoside, C27H30O16; 6-C-Glucosylkaempferol 3-O-glucoside, C27H30O16; 6-Hydrox…
1275	669.625	41.27	-		NEG	0
1276	670.591	42.74	-		NEG	0
1277	670.611	38.19	C42H81NO3; C44H76O3	[M+Na]+; [M+NH4]+	POS	4	Cer(d18:1/24:1(15Z)), C42H81NO3; Ceramide (d18:1/24:1(15Z)), C42H81NO3; Nervonic Ceramide, C42H81NO3; Faradiol myristate, C44H76O3
1278	670.628	45.31	-		NEG	0
1279	671.268	16.24	-		NEG	0
1280	671.547	31.89	-		NEG	0
1281	671.573	47.33	C47H74O2; C45H76O2	[M+H]+; [M+Na]+	POS	9	20:5 Cholesteryl ester, C47H74O2; CE(20:5(5Z,8Z,11Z,14Z,17Z), C47H74O2; 16:1 Stigmasteryl ester, C45H76O2; 16:2 Sitosteryl ester, C45H76O2; 18:2 Cholesteryl ester, C45H76O2; Cholesteryl linoleate, C45H76O2; zymosteryl oleate, C45H76O2; CE(18:2(9Z,12Z)), C45H76O2; cholest-5-en-3beta-yl (5Z,8Z,11Z,14Z,17Z-eicosapentaenoate), C47H74O2
1282	672.498	27.56	C37H72NO7P	[M-H]-	NEG	13	PE(P-16:0/16:1(9Z)), C37H72NO7P; PE(P-18:0/14:1(9Z)), C37H72NO7P; PE(P-18:1(11Z)/14:0), C37H72NO7P; PE(P-18:1(9Z)/14:0), C37H72NO7P; LPC 29:2, C37H72NO7P; PC O-29:2, C37H72NO7P; PE O-32:2, C37H72NO7P; 1-(1Z-hexadecenyl)-2-(9Z-hexadecenoyl)-glycero-3-phosphoethanolamine, C37H72NO7P; 1-(1Z-octadecenyl)-2-(9Z-tetradecenoyl)-glycero-3-phosphoethanolamine, C37H72NO7P; PE(14:0/P-18:1(11Z)), C37H72NO7P;…
1283	672.606	43.6	-		NEG	0
1284	672.626	42.28	C42H83NO3	[M+Na]+	POS	4	Cer(d18:0/24:1(15Z)), C42H83NO3; Cer(d18:1/24:0), C42H83NO3; Ceramide (d18:1/24:0), C42H83NO3; N-Lignoceroylsphingosine, C42H83NO3
1285	672.997	30.02	-		POS	0
1286	673.023	3.08	-		NEG	0
1287	673.528	19.37	C41H68O6; C37H73N2O6P; C44H65NO3; C35H75N2O6P	[M+NH4]+; [M+H]+; [M+Na]+	POS	11	TG 38:5, C41H68O6; PE-Cer(d14:2(4E,6E)/21:0), C37H73N2O6P; PE-Cer(d15:2(4E,6E)/20:0), C37H73N2O6P; PE-Cer(d16:2(4E,6E)/19:0), C37H73N2O6P; SM(d18:2/14:0), C37H73N2O6P; AV-Ceramide, C44H65NO3; SM(d18:0/12:0), C35H75N2O6P; N-(eicosanoyl)-4E,6E-pentadecasphingadienine-1-phosphoethanolamine, C37H73N2O6P; N-(heneicosanoyl)-4E,6E-tetradecasphingadienine-1-phosphoethanolamine, C37H73N2O6P; N-(nonadecano…
1288	673.529	24.67	C38H74O9; C37H75N2O6P	[M-H]-	NEG	12	1-(O-alpha-D-glucopyranosyl)-29-keto-(1,3R,31R)-dotriacontanetriol, C38H74O9; 1-(O-alpha-D-mannopyranosyl)-29-keto-(1,3R,31R)-dotriacontanetriol, C38H74O9; PE-Cer(d14:1(4E)/21:0), C37H75N2O6P; PE-Cer(d15:1(4E)/20:0), C37H75N2O6P; PE-Cer(d16:1(4E)/19:0), C37H75N2O6P; SM(d16:1/16:0), C37H75N2O6P; SM(d18:1/14:0), C37H75N2O6P; N-(eicosanoyl)-pentadecasphing-4-enine-1-phosphoethanolamine, C37H75N2O6P;…
1289	674.038	1.86	-		NEG	0
1290	674.184	2.28	-		NEG	0
1291	674.511	28.13	C37H72NO7P; C37H69O7P	[M+H]+; [M+NH4]+	POS	17	LPC 29:2, C37H72NO7P; PC O-29:2, C37H72NO7P; PE O-32:2, C37H72NO7P; 1-(1Z-hexadecenyl)-2-(9Z-hexadecenoyl)-glycero-3-phosphoethanolamine, C37H72NO7P; 1-(1Z-octadecenyl)-2-(9Z-tetradecenoyl)-glycero-3-phosphoethanolamine, C37H72NO7P; PE(14:0/P-18:1(11Z)), C37H72NO7P; PE(14:0/P-18:1(9Z)), C37H72NO7P; PE(14:1(9Z)/P-18:0), C37H72NO7P; PE(16:1(9Z)/P-16:0), C37H72NO7P; PE(P-16:0/16:1(9Z)), C37H72NO7P; …
1292	674.586	39.2	C43H79D5O5	[M-H]-	NEG	1	DG(20:0/0:0/20:0) (d5), C43H79D5O5
1293	675.543	22.54	C38H74O9; C41H70O6; C37H75N2O6P	[M+H]+; [M+NH4]+	POS	13	1-(O-alpha-D-glucopyranosyl)-29-keto-(1,3R,31R)-dotriacontanetriol, C38H74O9; 1-(O-alpha-D-mannopyranosyl)-29-keto-(1,3R,31R)-dotriacontanetriol, C38H74O9; TG 38:4, C41H70O6; PE-Cer(d14:1(4E)/21:0), C37H75N2O6P; PE-Cer(d15:1(4E)/20:0), C37H75N2O6P; PE-Cer(d16:1(4E)/19:0), C37H75N2O6P; SM(d16:1/16:0), C37H75N2O6P; SM(d18:1/14:0), C37H75N2O6P; N-(eicosanoyl)-pentadecasphing-4-enine-1-phosphoethanol…
1294	676.66	43.85	C44H85NO3	[M+H]+	POS	3	Cer(d18:1/26:1(17Z)), C44H85NO3; Ceramide (d18:1/26:1(17Z)), C44H85NO3; N-(17Z-hexacosenoyl)-sphing-4-enine, C44H85NO3
1295	677.537	30.24	C39H70O5	[M+CH3COO]-	NEG	18	DG(14:0/22:3(10Z,13Z,16Z)/0:0)[iso2], C39H70O5; DG(14:1(9Z)/22:2(13Z,16Z)/0:0), C39H70O5; DG(16:0/20:3(5Z,8Z,11Z)/0:0), C39H70O5; DG(16:0/20:3(8Z,11Z,14Z)/0:0)[iso2], C39H70O5; DG(16:1(9Z)/20:2(11Z,14Z)/0:0)[iso2], C39H70O5; DG(18:0/18:3(6Z,9Z,12Z)/0:0), C39H70O5; DG(18:0/18:3(9Z,12Z,15Z)/0:0)[iso2], C39H70O5; DG(18:1(11Z)/18:2(9Z,12Z)/0:0), C39H70O5; DG(18:1(9Z)/18:2(9Z,12Z)/0:0)[iso2], C39H70O5…
1296	677.551	39.05	C45H74O4; C43H70O2	[M-H]-; [M+CH3COO]-	NEG	3	DG O-42:8, C45H74O4; TG dO-42:8, C45H74O4; 16:3 Cholesteryl ester, C43H70O2
1297	677.563	36.93	-		NEG	0
1298	678.479	10.52	-		POS	0
1299	678.479	11.28	-		POS	0
1300	678.604	36.93	C40H77NO3	[M+CH3COO]-	NEG	3	Cer(d16:2(4E,6E)/24:0), C40H77NO3; Cer(d18:1/22:1(13Z)), C40H77NO3; Cer(d18:2/22:0), C40H77NO3
1301	678.641	41.75	-		NEG	0
1302	678.641	42.86	-		NEG	0
1303	678.641	44.53	-		NEG	0
1304	678.651	36.5	-		POS	0
1305	678.675	45.93	C44H87NO3	[M+H]+	POS	5	Cer(d18:0/26:1(17Z)), C44H87NO3; Cer(d18:1/26:0), C44H87NO3; Ceramide (d18:1/26:0), C44H87NO3; N-(17Z-hexacosenoyl)-sphinganine, C44H87NO3; N-(hexacosanoyl)-sphing-4-enine, C44H87NO3
1306	678.675	44.6	C44H87NO3	[M+H]+	POS	5	Cer(d18:0/26:1(17Z)), C44H87NO3; Cer(d18:1/26:0), C44H87NO3; Ceramide (d18:1/26:0), C44H87NO3; N-(17Z-hexacosenoyl)-sphinganine, C44H87NO3; N-(hexacosanoyl)-sphing-4-enine, C44H87NO3
1307	679.507	33.17	C47H68O3; C40H73O6P	[M-H]-	NEG	2	DG dO-44:14, C47H68O3; PA dO-37:5, C40H73O6P
1308	679.518	2.23	C43H66O5; C36H71O8P	[M+NH4]+	POS	5	DG 40:9, C43H66O5; TG O-40:9, C43H66O5; LPG O-30:2, C36H71O8P; PA 33:0, C36H71O8P; PG dO-30:2, C36H71O8P
1309	679.552	34.11	C39H72O5	[M+CH3COO]-	NEG	18	1,2-Dioleoyl-rac-glycerol, C39H72O5; 1,2-Dioleoyl-sn-glycerol, C39H72O5; DG(14:0/22:2(13Z,16Z)/0:0), C39H72O5; DG(14:1(9Z)/22:1(11Z)/0:0)[iso2], C39H72O5; DG(14:1(9Z)/22:1(13Z)/0:0), C39H72O5; DG(16:0/20:2(11Z,14Z)/0:0)[iso2], C39H72O5; DG(16:1(9Z)/20:1(11Z)/0:0)[iso2], C39H72O5; DG(17:2(9Z,12Z)/19:0/0:0)[iso2], C39H72O5; DG(18:0/18:2(9Z,12Z)/0:0)[iso2], C39H72O5; DG(18:1(11Z)/18:1(11Z)/0:0), C39…
1310	680.466	21.72	C38H68NO7P	[M-H]-	NEG	3	LPC 30:5, C38H68NO7P; PC O-30:5, C38H68NO7P; PE O-33:5, C38H68NO7P
1311	680.482	44.25	-		POS	0
1312	680.576	36.69	-		NEG	0
1313	680.619	41.5	C40H79NO3	[M+CH3COO]-	NEG	5	Cer(d14:1/26:0), C40H79NO3; Cer(d16:1/24:0), C40H79NO3; Cer(d18:0/22:1(13Z)), C40H79NO3; Cer(d18:1/22:0), C40H79NO3; Ceramide (d18:1/22:0), C40H79NO3
1314	680.62	35.82	C40H79NO3	[M+CH3COO]-	NEG	5	Cer(d14:1/26:0), C40H79NO3; Cer(d16:1/24:0), C40H79NO3; Cer(d18:0/22:1(13Z)), C40H79NO3; Cer(d18:1/22:0), C40H79NO3; Ceramide (d18:1/22:0), C40H79NO3
1315	680.62	38.68	C40H79NO3	[M+CH3COO]-	NEG	5	Cer(d14:1/26:0), C40H79NO3; Cer(d16:1/24:0), C40H79NO3; Cer(d18:0/22:1(13Z)), C40H79NO3; Cer(d18:1/22:0), C40H79NO3; Ceramide (d18:1/22:0), C40H79NO3
1316	680.656	44.36	-		NEG	0
1317	680.666	41.3	-		POS	0
1318	680.691	46.43	C44H89NO3	[M+H]+	POS	4	Cer(d18:0/26:0), C44H89NO3; Cer(d20:0/24:0), C44H89NO3; N-(hexacosanoyl)-sphinganine, C44H89NO3; N-(tetracosanoyl)-eicosasphinganine, C44H89NO3
1319	681.11	2.34	-		NEG	0
1320	682.591	38.48	-		NEG	0
1321	682.591	41.09	-		NEG	0
1322	682.635	40.9	C42H85NO5; C40H81NO3	[M-H]-; [M+CH3COO]-	NEG	6	Cer(t18:0/24:0(2-OH)), C42H85NO5; Cer(t20:0/22:0(2OH)), C42H85NO5; Cer(d18:0/22:0), C40H81NO3; Cer(d20:0/20:0), C40H81NO3; N-(2-hydroxydocosanoyl)-4R-hydroxyeicosasphinganine, C42H85NO5; N-(2-hydroxytetracosanoyl)-4R-hydroxysphinganine, C42H85NO5
1323	682.681	42.45	-		POS	0
1324	683.639	41.72	-		NEG	0
1325	684.202	26.88	C24H36N7O13P	[M+Na]+	POS	1	Spectinomycin adenylate, C24H36N7O13P
1326	684.606	43.95	-		NEG	0
1327	684.614	36.96	-		NEG	0
1328	685.041	3.18	-		NEG	0
1329	685.042	4.44	-		NEG	0
1330	685.529	22.78	C38H75N2O6P	[M-H]-	NEG	8	PE-Cer(d14:1(4E)/22:1(13Z)), C38H75N2O6P; PE-Cer(d14:2(4E,6E)/22:0), C38H75N2O6P; PE-Cer(d16:2(4E,6E)/20:0), C38H75N2O6P; SM(d18:2/15:0), C38H75N2O6P; N-(13Z-docosenoyl)-tetradecasphing-4-enine-1-phosphoethanolamine, C38H75N2O6P; N-(docosanoyl)-4E,6E-tetradecasphingadienine-1-phosphoethanolamine, C38H75N2O6P; N-(eicosanoyl)-4E,6E-hexadecasphingadienine-1-phosphoethanolamine, C38H75N2O6P; N-(hepta…
1331	686.439	48.55	C36H64NO9P; C34H66NO9P	[M+H]+; [M+Na]+	POS	5	LPS 30:4, C36H64NO9P; PS O-30:4, C36H64NO9P; LPS 28:1, C34H66NO9P; PS O-28:1, C34H66NO9P; PS(P-16:0/12:0), C34H66NO9P
1332	686.521	21.01	-		NEG	0
1333	686.594	41.06	C38H77NO5	[M+CH3COO]-	NEG	2	Cer(t18:0/20:0(2OH)), C38H77NO5; Cer(t20:0/18:0(2OH)), C38H77NO5
1334	686.601	44.35	-		NEG	0
1335	686.604	42.57	-		NEG	0
1336	686.622	44.72	-		NEG	0
1337	686.642	45.11	C43H85NO3	[M+Na]+	POS	3	Cer(d18:1/25:0), C43H85NO3; Ceramide (d18:1/25:0), C43H85NO3; Ceramide (d18:1/25:0), C43H85NO3
1338	687.039	4.43	-		NEG	0
1339	687.039	3.38	-		NEG	0
1340	687.5	35.2	C45H68O5	[M-H]-	NEG	18	DG(20:4(5Z,8Z,11Z,14Z)/22:6(4Z,7Z,10Z,13Z,16Z,19Z)/0:0), C45H68O5; DG(20:4(8Z,11Z,14Z,17Z)/22:6(4Z,7Z,10Z,13Z,16Z,19Z)/0:0), C45H68O5; DG(20:4n3/0:0/22:6n3), C45H68O5; DG(20:4n6/0:0/22:6n3), C45H68O5; DG(20:5(5Z,8Z,11Z,14Z,17Z)/22:5(4Z,7Z,10Z,13Z,16Z)/0:0), C45H68O5; DG(20:5(5Z,8Z,11Z,14Z,17Z)/22:5(7Z,10Z,13Z,16Z,19Z)/0:0), C45H68O5; DG(20:5n3/0:0/22:5n3), C45H68O5; DG(22:5(4Z,7Z,10Z,13Z,16Z)/20:…
1341	687.544	25.8	C38H77N2O6P	[M-H]-	NEG	9	Etn-1-P-Cer(d14:1/18:0), C38H77N2O6P; PE-Cer(d14:1(4E)/22:0), C38H77N2O6P; PE-Cer(d16:1(4E)/20:0), C38H77N2O6P; SM(d16:1/17:0), C38H77N2O6P; SM(d18:1/15:0), C38H77N2O6P; N-(docosanoyl)-tetradecasphing-4-enine-1-phosphoethanolamine, C38H77N2O6P; N-(eicosanoyl)-hexadecasphing-4-enine-1-phosphoethanolamine, C38H77N2O6P; N-(heptadecanoyl)-hexadecasphing-4-enine-1-phosphocholine, C38H77N2O6P; N-(penta…
1342	687.545	30.46	C38H77N2O6P	[M-H]-	NEG	9	Etn-1-P-Cer(d14:1/18:0), C38H77N2O6P; PE-Cer(d14:1(4E)/22:0), C38H77N2O6P; PE-Cer(d16:1(4E)/20:0), C38H77N2O6P; SM(d16:1/17:0), C38H77N2O6P; SM(d18:1/15:0), C38H77N2O6P; N-(docosanoyl)-tetradecasphing-4-enine-1-phosphoethanolamine, C38H77N2O6P; N-(eicosanoyl)-hexadecasphing-4-enine-1-phosphoethanolamine, C38H77N2O6P; N-(heptadecanoyl)-hexadecasphing-4-enine-1-phosphocholine, C38H77N2O6P; N-(penta…
1343	687.616	42.32	-		NEG	0
1344	687.628	44.3	C45H84O4	[M-H]-	NEG	2	DG O-42:3, C45H84O4; TG dO-42:3, C45H84O4
1345	688.493	25.71	C37H72NO8P	[M-H]-	NEG	51	PC(14:1(9Z)/15:0), C37H72NO8P; PC(15:0/14:1(9Z)), C37H72NO8P; PE(14:0/18:1(11Z)), C37H72NO8P; PE(14:0/18:1(9Z)), C37H72NO8P; PE(14:1(9Z)/18:0), C37H72NO8P; PE(16:0/16:1(9Z)), C37H72NO8P; PE(16:1(9Z)/16:0), C37H72NO8P; PE(18:0/14:1(9Z)), C37H72NO8P; PE(18:1(11Z)/14:0), C37H72NO8P; PE(18:1(9Z)/14:0), C37H72NO8P; PC 29:1, C37H72NO8P; PE 32:1, C37H72NO8P; PS dO-31:2, C37H72NO8P; 1-(11Z-eicosenoyl)-2-…
1346	688.602	41.6	C40H75N3O2	[M+CH3COO]-	NEG	1	Juliflorine, C40H75N3O2
1347	688.61	42.11	-		NEG	0
1348	688.61	43.9	-		NEG	0
1349	689.559	24.18	C42H72O6; C38H77N2O6P	[M+NH4]+; [M+H]+	POS	10	TG 39:4, C42H72O6; Etn-1-P-Cer(d14:1/18:0), C38H77N2O6P; PE-Cer(d14:1(4E)/22:0), C38H77N2O6P; PE-Cer(d16:1(4E)/20:0), C38H77N2O6P; SM(d16:1/17:0), C38H77N2O6P; SM(d18:1/15:0), C38H77N2O6P; N-(docosanoyl)-tetradecasphing-4-enine-1-phosphoethanolamine, C38H77N2O6P; N-(eicosanoyl)-hexadecasphing-4-enine-1-phosphoethanolamine, C38H77N2O6P; N-(heptadecanoyl)-hexadecasphing-4-enine-1-phosphocholine, C3…
1350	689.559	28.38	C38H79N2O6P	[M-H]-	NEG	2	SM(d18:0/15:0), C38H79N2O6P; N-(pentadecanoyl)-sphinganine-1-phosphocholine, C38H79N2O6P
1351	690.506	26.13	C37H72NO8P; C37H69O8P	[M+H]+; [M+NH4]+	POS	66	PC 29:1, C37H72NO8P; PE 32:1, C37H72NO8P; PS dO-31:2, C37H72NO8P; 1-(11Z-eicosenoyl)-2-dodecanoyl-glycero-3-phosphoethanolamine, C37H72NO8P; 1-(9Z-heptadecenoyl)-2-dodecanoyl-glycero-3-phosphocholine, C37H72NO8P; 1-(9Z-heptadecenoyl)-2-pentadecanoyl-glycero-3-phosphoethanolamine, C37H72NO8P; 1-(9Z-hexadecenoyl)-2-hexadecanoyl-glycero-3-phosphoethanolamine, C37H72NO8P; 1-(9Z-hexadecenoyl)-2-tridec…
1352	690.508	29.66	C37H74NO8P; C37H71O8P	[M-H]-	NEG	57	3-Sn-phosphatidylethanolamine, C37H74NO8P; PC(14:0/15:0), C37H74NO8P; PC(15:0/14:0), C37H74NO8P; PE(14:0/18:0), C37H74NO8P; PE(16:0/16:0), C37H74NO8P; PE(18:0/14:0), C37H74NO8P; PC 29:0, C37H74NO8P; PE 32:0, C37H74NO8P; PS dO-31:1, C37H74NO8P; 1,2-dihexadecanoyl-sn-glycero-3-phosphoethanolamine, C37H74NO8P; 1-decanoyl-2-nonadecanoyl-sn-glycero-3-phosphocholine, C37H74NO8P; 1-dodecanoyl-2-eicosano…
1353	690.509	25.43	C37H74NO8P; C37H71O8P	[M-H]-	NEG	57	3-Sn-phosphatidylethanolamine, C37H74NO8P; PC(14:0/15:0), C37H74NO8P; PC(15:0/14:0), C37H74NO8P; PE(14:0/18:0), C37H74NO8P; PE(16:0/16:0), C37H74NO8P; PE(18:0/14:0), C37H74NO8P; PC 29:0, C37H74NO8P; PE 32:0, C37H74NO8P; PS dO-31:1, C37H74NO8P; 1,2-dihexadecanoyl-sn-glycero-3-phosphoethanolamine, C37H74NO8P; 1-decanoyl-2-nonadecanoyl-sn-glycero-3-phosphocholine, C37H74NO8P; 1-dodecanoyl-2-eicosano…
1354	690.64	39.96	-		NEG	0
1355	691.034	3.21	-		NEG	0
1356	691.635	43.93	-		NEG	0
1357	692.62	41.11	C41H79NO3	[M+CH3COO]-	NEG	1	Cer(d18:2/23:0), C41H79NO3
1358	692.656	43.1	-		NEG	0
1359	692.657	42.48	-		NEG	0
1360	692.657	45.26	-		NEG	0
1361	692.703	43.08	-		POS	0
1362	693.652	44.65	C48H86O2	[M-H]-	NEG	1	campest-5-en-3&#946;-yl eicosanoate, C48H86O2
1363	694.635	40.75	C41H81NO3	[M+CH3COO]-	NEG	2	Cer(d18:1/23:0), C41H81NO3; Tricosanamide, C41H81NO3
1364	694.635	42.7	C41H81NO3	[M+CH3COO]-	NEG	2	Cer(d18:1/23:0), C41H81NO3; Tricosanamide, C41H81NO3
1365	694.672	45.28	C44H89NO4	[M-H]-	NEG	10	Cer(d18:0/26:0(2OH)), C44H89NO4; Cer(d20:0/24:0(2OH)), C44H89NO4; Cer(t18:0/26:0), C44H89NO4; Cer(t20:0/24:0), C44H89NO4; N-(26-hydroxyhexacosanyl)sphinganine, C44H89NO4; N-(2-hydroxyhexacosanoyl)-sphinganine, C44H89NO4; N-(2-hydroxytetracosanoyl)-eicosasphinganine, C44H89NO4; N-(26-hydroxyhexacosanoyl)-sphinganine, C44H89NO4; N-(hexacosanoyl)-4R-hydroxysphinganine, C44H89NO4; N-(tetracosanoyl)-4…
1366	694.682	42.89	-		POS	0
1367	695.358	6.32	-		POS	0
1368	695.593	39.14	-		NEG	0
1369	696.487	27.91	-		NEG	0
1370	696.497	23.41	C39H70NO7P; C37H72NO7P; C39H67O7P	[M+H]+; [M+Na]+; [M+NH4]+	POS	17	PC O-31:5, C39H70NO7P; PE O-34:5, C39H70NO7P; LPC 29:2, C37H72NO7P; PC O-29:2, C37H72NO7P; PE O-32:2, C37H72NO7P; 1-(1Z-hexadecenyl)-2-(6Z,9Z,12Z,15Z-octadecatetraenoyl)-glycero-3-phosphoethanolamine, C39H70NO7P; PE(18:4(6Z,9Z,12Z,15Z)/P-16:0), C39H70NO7P; PE(P-16:0/18:4(6Z,9Z,12Z,15Z)), C39H70NO7P; PE(14:0/P-18:1(11Z)), C37H72NO7P; PE(14:0/P-18:1(9Z)), C37H72NO7P; PE(14:1(9Z)/P-18:0), C37H72NO7P…
1371	696.498	25.07	C39H72NO7P	[M-H]-	NEG	11	PE(P-16:0/18:3(6Z,9Z,12Z)), C39H72NO7P; PE(P-16:0/18:3(9Z,12Z,15Z)), C39H72NO7P; PC O-31:4, C39H72NO7P; PE O-34:4, C39H72NO7P; 1-(1Z-hexadecenyl)-2-(6Z,9Z,12Z-octadecatrienoyl)-glycero-3-phosphoethanolamine, C39H72NO7P; 1-(1Z-hexadecenyl)-2-(9Z,12Z,15Z-octadecatrienoyl)-glycero-3-phosphoethanolamine, C39H72NO7P; 1-hexadecyl-2-(6Z,9Z,12Z,15Z-octadecatetraenoyl)-glycero-3-phosphoethanolamine, C39H7…
1372	696.498	25.76	C39H72NO7P	[M-H]-	NEG	11	PE(P-16:0/18:3(6Z,9Z,12Z)), C39H72NO7P; PE(P-16:0/18:3(9Z,12Z,15Z)), C39H72NO7P; PC O-31:4, C39H72NO7P; PE O-34:4, C39H72NO7P; 1-(1Z-hexadecenyl)-2-(6Z,9Z,12Z-octadecatrienoyl)-glycero-3-phosphoethanolamine, C39H72NO7P; 1-(1Z-hexadecenyl)-2-(9Z,12Z,15Z-octadecatrienoyl)-glycero-3-phosphoethanolamine, C39H72NO7P; 1-hexadecyl-2-(6Z,9Z,12Z,15Z-octadecatetraenoyl)-glycero-3-phosphoethanolamine, C39H7…
1373	696.607	42.66	-		NEG	0
1374	696.614	42.26	C40H79NO4	[M+CH3COO]-	NEG	2	Cer(d14:1(4E)/26:0(2OH)), C40H79NO4; Cer(d16:1(4E)/24:0(2OH)), C40H79NO4
1375	696.615	34.93	C40H79NO4	[M+CH3COO]-	NEG	2	Cer(d14:1(4E)/26:0(2OH)), C40H79NO4; Cer(d16:1(4E)/24:0(2OH)), C40H79NO4
1376	696.615	39.27	C40H79NO4	[M+CH3COO]-	NEG	2	Cer(d14:1(4E)/26:0(2OH)), C40H79NO4; Cer(d16:1(4E)/24:0(2OH)), C40H79NO4
1377	696.615	40.16	C40H79NO4	[M+CH3COO]-	NEG	2	Cer(d14:1(4E)/26:0(2OH)), C40H79NO4; Cer(d16:1(4E)/24:0(2OH)), C40H79NO4
1378	696.651	43.6	C41H83NO3; C43H87NO5	[M+CH3COO]-; [M-H]-	NEG	2	Cer(d18:0/23:0), C41H83NO3; N-(2R-Hydroxypentacosanoyl)-2S-amino-1,3S,4R-octadecanetriol, C43H87NO5
1379	696.651	44.71	C41H83NO3; C43H87NO5	[M+CH3COO]-; [M-H]-	NEG	2	Cer(d18:0/23:0), C41H83NO3; N-(2R-Hydroxypentacosanoyl)-2S-amino-1,3S,4R-octadecanetriol, C43H87NO5
1380	698.287	16.23	-		NEG	0
1381	698.622	44.89	-		NEG	0
1382	698.623	43.4	-		NEG	0
1383	698.631	39.29	C40H81NO4	[M+CH3COO]-	NEG	4	Cer(d18:0/22:0(2OH)), C40H81NO4; Cer(d20:0/20:0(2OH)), C40H81NO4; Cer(t18:0/22:0), C40H81NO4; Cer(t20:0/20:0), C40H81NO4
1384	698.953	2.45	-		POS	0
1385	699.531	22.72	C45H72O4; C40H75O7P; C38H77O7P	[M+Na]+; [M+H]+	POS	9	DG O-42:9, C45H72O4; TG dO-42:9, C45H72O4; PA O-37:3, C40H75O7P; PA O-35:0, C38H77O7P; 1-(1Z-eicosenyl)-2-(9Z,12Z-heptadecadienoyl)-glycero-3-phosphate, C40H75O7P; PA(P-20:0/17:2(9Z,12Z)), C40H75O7P; PA(O-16:0/19:0), C38H77O7P; PA(O-18:0/17:0), C38H77O7P; PA(O-20:0/15:0), C38H77O7P
1386	699.627	43.6	C46H84O4	[M-H]-	NEG	2	DG O-43:4, C46H84O4; TG dO-43:4, C46H84O4
1387	700.526	29.12	C39H76NO7P	[M-H]-	NEG	23	PE(P-18:0/16:1(9Z)), C39H76NO7P; PE(P-18:1(11Z)/16:0), C39H76NO7P; PEP-16:0/18:1(11Z)), C39H76NO7P; PC O-31:2, C39H76NO7P; PE O-34:2, C39H76NO7P; 1-(1Z-eicosenyl)-2-(9Z-tetradecenoyl)-glycero-3-phosphoethanolamine, C39H76NO7P; 1-(1Z-hexadecenyl)-2-(9Z-octadecenoyl)-glycero-3-phosphoethanolamine, C39H76NO7P; 1-(1Z-hexadecenyl)-2-(9Z-pentadecenoyl)-glycero-3-phosphocholine, C39H76NO7P; 1-(1Z-octade…
1388	700.527	27.96	C39H74NO7P; C37H76NO7P; C39H71O7P	[M+H]+; [M+Na]+; [M+NH4]+	POS	27	PC O-31:3, C39H74NO7P; PE O-34:3, C39H74NO7P; LPC 29:0, C37H76NO7P; PC O-29:0, C37H76NO7P; PE O-32:0, C37H76NO7P; 1-(1Z-hexadecenyl)-2-(9Z,12Z-octadecadienoyl)-glycero-3-phosphoethanolamine, C39H74NO7P; 1-hexadecyl-2-(6Z,9Z,12Z-octadecatrienoyl)-glycero-3-phosphoethanolamine, C39H74NO7P; 1-hexadecyl-2-(9Z,12Z,15Z-octadecatrienoyl)-glycero-3-phosphoethanolamine, C39H74NO7P; PE(16:1(9Z)/P-18:1(11Z)…
1389	700.529	32.12	C39H76NO7P	[M-H]-	NEG	23	PE(P-18:0/16:1(9Z)), C39H76NO7P; PE(P-18:1(11Z)/16:0), C39H76NO7P; PEP-16:0/18:1(11Z)), C39H76NO7P; PC O-31:2, C39H76NO7P; PE O-34:2, C39H76NO7P; 1-(1Z-eicosenyl)-2-(9Z-tetradecenoyl)-glycero-3-phosphoethanolamine, C39H76NO7P; 1-(1Z-hexadecenyl)-2-(9Z-octadecenoyl)-glycero-3-phosphoethanolamine, C39H76NO7P; 1-(1Z-hexadecenyl)-2-(9Z-pentadecenoyl)-glycero-3-phosphocholine, C39H76NO7P; 1-(1Z-octade…
1390	700.602	39.01	-		NEG	0
1391	700.638	45.65	-		NEG	0
1392	700.658	44.62	C44H87NO3	[M+Na]+	POS	3	Cer(d18:0/26:1(17Z)), C44H87NO3; Cer(d18:1/26:0), C44H87NO3; Ceramide (d18:1/26:0), C44H87NO3
1393	701.054	4.75	-		NEG	0
1394	701.514	28.29	C46H70O5; C39H75O8P	[M-H]-	NEG	36	DG 43:10, C46H70O5; TG O-43:10, C46H70O5; PA 36:1, C39H75O8P; PG dO-33:3, C39H75O8P; 1-(11Z-docosenoyl)-2-tetradecanoyl-glycero-3-phosphate, C39H75O8P; 1-(11Z-eicosenoyl)-2-hexadecanoyl-glycero-3-phosphate, C39H75O8P; 1-(9Z-heptadecenoyl)-2-nonadecanoyl-glycero-3-phosphate, C39H75O8P; 1-(9Z-hexadecenoyl)-2-eicosanoyl-glycero-3-phosphate, C39H75O8P; 1-(9Z-nonadecenoyl)-2-heptadecanoyl-glycero-3-ph…
1395	701.559	22.32	C43H72O6; C39H77N2O6P; C39H74NO6P	[M+NH4]+; [M+H]+	POS	14	TG 40:5, C43H72O6; PE-Cer(d14:2(4E,6E)/23:0), C39H77N2O6P; PE-Cer(d15:2(4E,6E)/22:0), C39H77N2O6P; PE-Cer(d16:2(4E,6E)/21:0), C39H77N2O6P; SM(d16:1/18:1), C39H77N2O6P; SM(d18:1/16:1), C39H77N2O6P; SM(d18:2/16:0), C39H77N2O6P; 1-tetradecanyl-2-(8-[3]-ladderane-octanyl)-sn-glycerophosphoethanolamine, C39H74NO6P; N-(9Z-hexadecenoyl)-sphing-4-enine-1-phosphocholine, C39H77N2O6P; N-(9Z-octadecenoyl)-h…
1396	701.56	28.18	C39H79N2O6P	[M-H]-	NEG	13	PE-Cer(d14:1(4E)/23:0), C39H79N2O6P; PE-Cer(d15:1(4E)/22:0), C39H79N2O6P; PE-Cer(d16:1(4E)/21:0), C39H79N2O6P; SM(d16:1/18:0), C39H79N2O6P; SM(d17:1/17:0), C39H79N2O6P; SM(d18:1/16:0), C39H79N2O6P; SM(d18:0/16:1(9Z)), C39H79N2O6P; N-(docosanoyl)-pentadecasphing-4-enine-1-phosphoethanolamine, C39H79N2O6P; N-(heneicosanoyl)-hexadecasphing-4-enine-1-phosphoethanolamine, C39H79N2O6P; N-(heptadecanoyl…
1397	702.507	28.16	C38H74NO8P	[M-H]-	NEG	56	PC(14:0/16:1(9Z)), C38H74NO8P; PC(14:1(9Z)/16:0), C38H74NO8P; PC(16:0/14:1(9Z)), C38H74NO8P; PC(16:1(9Z)/14:0), C38H74NO8P; PE(15:0/18:1(11Z)), C38H74NO8P; PE(15:0/18:1(9Z)), C38H74NO8P; PE(18:1(11Z)/15:0), C38H74NO8P; PE(18:1(9Z)/15:0), C38H74NO8P; PC 30:1, C38H74NO8P; PE 33:1, C38H74NO8P; PS dO-32:2, C38H74NO8P; 1-(11Z-eicosenoyl)-2-tridecanoyl-glycero-3-phosphoethanolamine, C38H74NO8P; 1-(9Z-h…
1398	702.509	25.76	C38H74NO8P	[M-H]-	NEG	56	PC(14:0/16:1(9Z)), C38H74NO8P; PC(14:1(9Z)/16:0), C38H74NO8P; PC(16:0/14:1(9Z)), C38H74NO8P; PC(16:1(9Z)/14:0), C38H74NO8P; PE(15:0/18:1(11Z)), C38H74NO8P; PE(15:0/18:1(9Z)), C38H74NO8P; PE(18:1(11Z)/15:0), C38H74NO8P; PE(18:1(9Z)/15:0), C38H74NO8P; PC 30:1, C38H74NO8P; PE 33:1, C38H74NO8P; PS dO-32:2, C38H74NO8P; 1-(11Z-eicosenoyl)-2-tridecanoyl-glycero-3-phosphoethanolamine, C38H74NO8P; 1-(9Z-h…
1399	702.54	34.28	C39H76NO7P	[M+H]+	POS	8	PE(P-18:0/16:1(9Z)), C39H76NO7P; PE(P-18:1(11Z)/16:0), C39H76NO7P; PEP-16:0/18:1(11Z)), C39H76NO7P; PE(16:0/P-18:1(11Z)), C39H76NO7P; PE(16:0/P-18:1(9Z)), C39H76NO7P; PE(16:1(9Z)/P-18:0), C39H76NO7P; PE(18:1(11Z)/P-16:0), C39H76NO7P; PE(18:1(9Z)/P-16:0), C39H76NO7P
1400	703.052	4.76	-		NEG	0
1401	703.552	33.06	C41H72O5	[M+CH3COO]-	NEG	23	1-(9Z,12Z,15Z-octadecatrienoyl)-2-(11Z-eicosenoyl)-sn-glycerol, C41H72O5; DG(16:0/22:4(7Z,10Z,13Z,16Z)/0:0)[iso2], C41H72O5; DG(16:1(9Z)/22:3(10Z,13Z,16Z)/0:0)[iso2], C41H72O5; DG(18:0/20:4(5Z,8Z,11Z,14Z)/0:0)[iso2], C41H72O5; DG(18:0/20:4(8Z,11Z,14Z,17Z)/0:0), C41H72O5; DG(18:1(11Z)/20:3(8Z,11Z,14Z)/0:0), C41H72O5; DG(18:1(9Z)/20:3(5Z,8Z,11Z)/0:0), C41H72O5; DG(18:1(9Z)/20:3(8Z,11Z,14Z)/0:0)[iso…
1402	703.566	23.32	C47H74O4; C45H76O4; C40H79O7P	[M+H]+; [M+Na]+	POS	15	DG O-44:10, C47H74O4; TG dO-44:10, C47H74O4; DG O-42:7, C45H76O4; TG dO-42:7, C45H76O4; PA O-37:1, C40H79O7P; 1-(1Z-eicosenyl)-2-heptadecanoyl-glycero-3-phosphate, C40H79O7P; 1-(1Z-hexadecenyl)-2-heneicosanoyl-glycero-3-phosphate, C40H79O7P; 1-(1Z-octadecenyl)-2-nonadecanoyl-glycero-3-phosphate, C40H79O7P; 1-eicosyl-2-(9Z-heptadecenoyl)-glycero-3-phosphate, C40H79O7P; 1-octadecyl-2-(9Z-nonadeceno…
1403	703.574	25.53	C43H74O6; C39H79N2O6P	[M+NH4]+; [M+H]+	POS	14	TG 40:4, C43H74O6; PE-Cer(d14:1(4E)/23:0), C39H79N2O6P; PE-Cer(d15:1(4E)/22:0), C39H79N2O6P; PE-Cer(d16:1(4E)/21:0), C39H79N2O6P; SM(d16:1/18:0), C39H79N2O6P; SM(d17:1/17:0), C39H79N2O6P; SM(d18:1/16:0), C39H79N2O6P; SM(d18:0/16:1(9Z)), C39H79N2O6P; N-(docosanoyl)-pentadecasphing-4-enine-1-phosphoethanolamine, C39H79N2O6P; N-(heneicosanoyl)-hexadecasphing-4-enine-1-phosphoethanolamine, C39H79N2O6…
1404	703.575	31.38	C43H74O6; C39H79N2O6P	[M+NH4]+; [M+H]+	POS	14	TG 40:4, C43H74O6; PE-Cer(d14:1(4E)/23:0), C39H79N2O6P; PE-Cer(d15:1(4E)/22:0), C39H79N2O6P; PE-Cer(d16:1(4E)/21:0), C39H79N2O6P; SM(d16:1/18:0), C39H79N2O6P; SM(d17:1/17:0), C39H79N2O6P; SM(d18:1/16:0), C39H79N2O6P; SM(d18:0/16:1(9Z)), C39H79N2O6P; N-(docosanoyl)-pentadecasphing-4-enine-1-phosphoethanolamine, C39H79N2O6P; N-(heneicosanoyl)-hexadecasphing-4-enine-1-phosphoethanolamine, C39H79N2O6…
1405	704.522	22.55	C45H66O5; C38H74NO8P; C38H71O8P	[M+NH4]+; [M+H]+	POS	73	DG(20:5(5Z,8Z,11Z,14Z,17Z)/22:6(4Z,7Z,10Z,13Z,16Z,19Z)/0:0), C45H66O5; DG(20:5n3/0:0/22:6n3), C45H66O5; DG(22:6(4Z,7Z,10Z,13Z,16Z,19Z)/20:5(5Z,8Z,11Z,14Z,17Z)/0:0), C45H66O5; PC 30:1, C38H74NO8P; PE 33:1, C38H74NO8P; PS dO-32:2, C38H74NO8P; 1-(11Z-eicosenoyl)-2-tridecanoyl-glycero-3-phosphoethanolamine, C38H74NO8P; 1-(9Z-heptadecenoyl)-2-hexadecanoyl-glycero-3-phosphoethanolamine, C38H74NO8P; 1-(…
1406	704.56	34.09	C39H80NO7P	[M-H]-	NEG	13	PC O-31:0, C39H80NO7P; PE O-34:0, C39H80NO7P; 1-eicosyl-2-tetradecanoyl-glycero-3-phosphoethanolamine, C39H80NO7P; 1-hexadecyl-2-octadecanoyl-glycero-3-phosphoethanolamine, C39H80NO7P; 1-hexadecyl-2-pentadecanoyl-glycero-3-phosphocholine, C39H80NO7P; 1-octadecyl-2-hexadecanoyl-glycero-3-phosphoethanolamine, C39H80NO7P; 1-octadecyl-2-tridecanoyl-glycero-3-phosphocholine, C39H80NO7P; PC(O-16:0/15:0…
1407	704.579	30.29	-		POS	0
1408	704.613	43.09	-		NEG	0
1409	704.62	36.48	-		NEG	0
1410	705.501	34.39	-		POS	0
1411	705.519	19.28	C36H70O9; C35H71N2O6P	[M+CH3COO]-	NEG	6	1-(O-alpha-D-galactopyranosyl)-3-keto-(1,27R,29R)-triacontanetriol, C36H70O9; 1-(O-alpha-D-glucopyranosyl)-27-keto-(1,3R,29R)-triacontanetriol, C36H70O9; 1-(O-alpha-D-glucopyranosyl)-3-keto-(1,27R,29R)-triacontanetriol, C36H70O9; PE-Cer(d14:1(4E)/19:0), C35H71N2O6P; PE-Cer(d15:1(4E)/18:0), C35H71N2O6P; SM(d18:1/12:0), C35H71N2O6P
1412	705.59	28.68	C43H76O6; C39H81N2O6P	[M+NH4]+; [M+H]+	POS	3	TG 40:3, C43H76O6; SM(d18:0/16:0), C39H81N2O6P; N-(hexadecanoyl)-sphinganine-1-phosphocholine, C39H81N2O6P
1413	705.59	30.01	C43H76O6; C39H81N2O6P	[M+NH4]+; [M+H]+	POS	3	TG 40:3, C43H76O6; SM(d18:0/16:0), C39H81N2O6P; N-(hexadecanoyl)-sphinganine-1-phosphocholine, C39H81N2O6P
1414	705.597	41.12	-		NEG	0
1415	705.617	41.32	C48H82O3	[M-H]-	NEG	2	DG dO-45:8, C48H82O3; TG tO-45:8, C48H82O3
1416	706.504	34.66	C37H72NO9P; C40H68NO6P	[M+H]+; [M+NH4]+	POS	9	PS O-31:1, C37H72NO9P; PC dO-32:8, C40H68NO6P; PE dO-35:8, C40H68NO6P; 1-(1Z-hexadecenyl)-2-pentadecanoyl-glycero-3-phosphoserine, C37H72NO9P; 1-(1Z-octadecenyl)-2-tridecanoyl-glycero-3-phosphoserine, C37H72NO9P; 1-hexadecyl-2-(9Z-pentadecenoyl)-glycero-3-phosphoserine, C37H72NO9P; PS(O-16:0/15:1(9Z)), C37H72NO9P; PS(P-16:0/15:0), C37H72NO9P; PS(P-18:0/13:0), C37H72NO9P
1417	706.537	25.25	C45H68O5; C38H76NO8P; C38H73O8P	[M+NH4]+; [M+H]+	POS	90	DG(20:4(5Z,8Z,11Z,14Z)/22:6(4Z,7Z,10Z,13Z,16Z,19Z)/0:0), C45H68O5; DG(20:4(8Z,11Z,14Z,17Z)/22:6(4Z,7Z,10Z,13Z,16Z,19Z)/0:0), C45H68O5; DG(20:4n3/0:0/22:6n3), C45H68O5; DG(20:4n6/0:0/22:6n3), C45H68O5; DG(20:5(5Z,8Z,11Z,14Z,17Z)/22:5(4Z,7Z,10Z,13Z,16Z)/0:0), C45H68O5; DG(20:5(5Z,8Z,11Z,14Z,17Z)/22:5(7Z,10Z,13Z,16Z,19Z)/0:0), C45H68O5; DG(20:5n3/0:0/22:5n3), C45H68O5; DG(22:5(4Z,7Z,10Z,13Z,16Z)/20:…
1418	706.575	37.92	C39H80NO7P; C39H77O7P	[M+H]+; [M+NH4]+	POS	19	PC O-31:0, C39H80NO7P; PE O-34:0, C39H80NO7P; 1-eicosyl-2-tetradecanoyl-glycero-3-phosphoethanolamine, C39H80NO7P; 1-hexadecyl-2-octadecanoyl-glycero-3-phosphoethanolamine, C39H80NO7P; 1-hexadecyl-2-pentadecanoyl-glycero-3-phosphocholine, C39H80NO7P; 1-octadecyl-2-hexadecanoyl-glycero-3-phosphoethanolamine, C39H80NO7P; 1-octadecyl-2-tridecanoyl-glycero-3-phosphocholine, C39H80NO7P; PC(O-16:0/15:0…
1419	706.635	41.12	C42H81NO3	[M+CH3COO]-	NEG	3	Cer(d18:1/24:1(15Z)), C42H81NO3; Ceramide (d18:1/24:1(15Z)), C42H81NO3; Nervonic Ceramide, C42H81NO3
1420	706.672	43.61	-		NEG	0
1421	706.672	44.21	-		NEG	0
1422	706.682	41.05	-		POS	0
1423	707.595	36.48	C47H80O4; C45H76O2	[M-H]-; [M+CH3COO]-	NEG	7	DG O-44:7, C47H80O4; TG dO-44:7, C47H80O4; 16:1 Stigmasteryl ester, C45H76O2; 16:2 Sitosteryl ester, C45H76O2; 18:2 Cholesteryl ester, C45H76O2; Cholesteryl linoleate, C45H76O2; zymosteryl oleate, C45H76O2
1424	707.596	28.45	C47H78O4; C45H80O4	[M+H]+; [M+Na]+	POS	4	DG O-44:8, C47H78O4; TG dO-44:8, C47H78O4; DG O-42:5, C45H80O4; TG dO-42:5, C45H80O4
1425	707.597	27.09	C47H78O4; C45H80O4	[M+H]+; [M+Na]+	POS	4	DG O-44:8, C47H78O4; TG dO-44:8, C47H78O4; DG O-42:5, C45H80O4; TG dO-42:5, C45H80O4
1426	707.606	42.42	-		NEG	0
1427	707.613	42.24	-		NEG	0
1428	707.613	44.1	C10H3I4NO4	[M-H]-	NEG	1	CAY10578, C10H3I4NO4
1429	708.614	32.26	-		NEG	0
1430	708.65	43.93	C42H83NO3	[M+CH3COO]-	NEG	4	Cer(d18:0/24:1(15Z)), C42H83NO3; Cer(d18:1/24:0), C42H83NO3; Ceramide (d18:1/24:0), C42H83NO3; N-Lignoceroylsphingosine, C42H83NO3
1431	708.697	42.27	-		POS	0
1432	708.697	44.08	-		POS	0
1433	709.61	41.08	C47H82O4	[M-H]-	NEG	2	DG O-44:6, C47H82O4; TG dO-44:6, C47H82O4
1434	709.629	44.67	-		NEG	0
1435	710.513	24.74	C38H74NO7P; C40H72NO7P	[M+Na]+; [M+H]+	POS	15	PC(o-16:1(9Z)/14:1(9Z)), C38H74NO7P; PC O-32:5, C40H72NO7P; PE O-35:5, C40H72NO7P; LPC 30:2, C38H74NO7P; PC O-30:2, C38H74NO7P; PE O-33:2, C38H74NO7P; PC(14:1(9Z)/P-16:0), C38H74NO7P; PC(P-16:0/14:1(9Z)), C38H74NO7P; PE(15:0/P-18:1(11Z)), C38H74NO7P; PE(15:0/P-18:1(9Z)), C38H74NO7P; PE(O-16:0/17:2(9Z,12Z)), C38H74NO7P; PE(P-16:0/17:1(9Z)), C38H74NO7P; PE(P-18:0/15:1(9Z)), C38H74NO7P; PE(P-18:1(11…
1436	710.623	43.87	-		NEG	0
1437	710.63	37.34	-		NEG	0
1438	710.633	41.09	-		NEG	0
1439	710.636	41.49	-		NEG	0
1440	710.713	44.84	-		POS	0
1441	711.63	42.93	C47H84O4; C45H80O2	[M-H]-; [M+CH3COO]-	NEG	6	DG O-44:5, C47H84O4; TG dO-44:5, C47H84O4; 16:0 Sitosteryl ester, C45H80O2; 18:0 Cholesteryl ester, C45H80O2; Cholesteryl stearate, C45H80O2; beta-Sitosterol palmitate, C45H80O2
1442	712.296	2.58	C35H43NO11	[M+CH3COO]-	NEG	1	Rifamycin W-hemiacetal, C35H43NO11
1443	712.537	21.09	C40H75NO9	[M-H]-	NEG	6	GlcCer(d14:2(4E,6E)/20:0(2OH)), C40H75NO9; GlcCer(d16:2(4E,6E)/18:0(2OH)), C40H75NO9; Glucocerebrosides, C40H75NO9; Soyacerebroside I, C40H75NO9; N-(2-hydroxy-eicosanoyl)-1-beta-glucosyl-4E,6E-tetradecasphingadienine, C40H75NO9; N-(2-hydroxy-octadecanoyl)-1-beta-glucosyl-4E,6E-hexadecasphingadienine, C40H75NO9
1444	712.638	45.88	-		NEG	0
1445	712.638	44.57	-		NEG	0
1446	712.645	44.35	C43H82O6	[M+NH4]+	POS	4	TG(12:0/12:0/16:0)[iso3], C43H82O6; TG(12:0/13:0/15:0)[iso6], C43H82O6; TG(12:0/14:0/14:0)[iso3], C43H82O6; TG(13:0/13:0/14:0)[iso3], C43H82O6
1447	712.646	42.73	-		NEG	0
1448	713.565	26.21	-		NEG	0
1449	713.632	42.25	-		NEG	0
1450	713.632	44.06	-		NEG	0
1451	714.506	23.73	C37H74NO8P; C39H72NO8P; C37H71O8P; C39H69O8P	[M+Na]+; [M+H]+; [M+NH4]+	POS	93	3-Sn-phosphatidylethanolamine, C37H74NO8P; PC 31:3, C39H72NO8P; PE 34:3, C39H72NO8P; PS dO-33:4, C39H72NO8P; PC 29:0, C37H74NO8P; PE 32:0, C37H74NO8P; PS dO-31:1, C37H74NO8P; 1-(11Z,14Z-eicosadienoyl)-2-(9Z-tetradecenoyl)-glycero-3-phosphoethanolamine, C39H72NO8P; 1-(6Z,9Z,12Z-octadecatrienoyl)-2-hexadecanoyl-glycero-3-phosphoethanolamine, C39H72NO8P; 1-(6Z,9Z,12Z-octadecatrienoyl)-2-tridecanoyl-…
1452	714.544	30.05	C40H76NO7P; C38H78NO7P	[M+H]+; [M+Na]+	POS	20	PC O-32:3, C40H76NO7P; PE O-35:3, C40H76NO7P; LPC 30:0, C38H78NO7P; PC O-30:0, C38H78NO7P; PE O-33:0, C38H78NO7P; 1-(1Z-octadecenyl)-2-(9Z,12Z-heptadecadienoyl)-glycero-3-phosphoethanolamine, C40H76NO7P; 1-tetradecyl-2-(9Z,12Z,15Z-octadecatrienoyl)-sn-glycero-3-phosphocholine, C40H76NO7P; PC(14:1(9Z)/P-18:1(11Z)), C40H76NO7P; PC(14:1(9Z)/P-18:1(9Z)), C40H76NO7P; PC(O-14:0/18:3(9Z,12Z,15Z)), C40H7…
1453	714.544	34.66	C40H78NO7P	[M-H]-	NEG	31	PC(14:0/P-18:1(11Z)), C40H78NO7P; PC(14:0/P-18:1(9Z)), C40H78NO7P; PC(14:1(9Z)/P-18:0), C40H78NO7P; PC(16:1(9Z)/P-16:0), C40H78NO7P; PC(P-16:0/16:1(9Z)), C40H78NO7P; PC(P-18:0/14:1(9Z)), C40H78NO7P; PC(P-18:1(11Z)/14:0), C40H78NO7P; PC(P-18:1(9Z)/14:0), C40H78NO7P; PC(o-16:1(9Z)/16:1(9Z)), C40H78NO7P; PC O-32:2, C40H78NO7P; PE O-35:2, C40H78NO7P; 1-(1Z,11Z-octadecadienyl)-2-tetradecanoyl-sn-glyce…
1454	714.625	37.84	C40H81NO5	[M+CH3COO]-	NEG	3	Cer(t18:0/22:0(2OH)), C40H81NO5; Cer(t20:0/20:0(2OH)), C40H81NO5; N-(2R-Hydroxydocosanoyl)-2S-amino-1,3S,4R-octadecanetriol, C40H81NO5
1455	714.625	35.96	C40H81NO5	[M+CH3COO]-	NEG	3	Cer(t18:0/22:0(2OH)), C40H81NO5; Cer(t20:0/20:0(2OH)), C40H81NO5; N-(2R-Hydroxydocosanoyl)-2S-amino-1,3S,4R-octadecanetriol, C40H81NO5
1456	714.654	46.41	-		NEG	0
1457	714.679	44.62	-		NEG	0
1458	715.547	34.26	-		NEG	0
1459	715.574	24.22	C44H74O6; C40H79N2O6P	[M+NH4]+; [M+H]+	POS	9	TG 41:5, C44H74O6; PE-Cer(d14:1(4E)/24:1(15Z)), C40H79N2O6P; PE-Cer(d14:2(4E,6E)/24:0), C40H79N2O6P; PE-Cer(d16:1(4E)/22:1(13Z)), C40H79N2O6P; PE-Cer(d16:2(4E,6E)/22:0), C40H79N2O6P; N-(13Z-docosenoyl)-hexadecasphing-4-enine-1-phosphoethanolamine, C40H79N2O6P; N-(15Z-tetracosenoyl)-tetradecasphing-4-enine-1-phosphoethanolamine, C40H79N2O6P; N-(docosanoyl)-4E,6E-hexadecasphingadienine-1-phosphoeth…
1460	715.575	30.45	C40H81N2O6P	[M-H]-	NEG	8	PE-Cer(d14:1(4E)/24:0), C40H81N2O6P; PE-Cer(d16:1(4E)/22:0), C40H81N2O6P; SM(d18:1/17:0), C40H81N2O6P; SM(d19:1/16:0), C40H81N2O6P; N-(docosanoyl)-hexadecasphing-4-enine-1-phosphoethanolamine, C40H81N2O6P; N-(heptadecanoyl)-sphing-4-enine-1-phosphocholine, C40H81N2O6P; N-(hexadecanoyl)-nonadecasphing-4-enine-1-phosphocholine, C40H81N2O6P; N-(tetracosanoyl)-tetradecasphing-4-enine-1-phosphoethanol…
1461	716.522	25.97	C39H74NO8P; C37H76NO8P; C39H71O8P	[M+H]+; [M+Na]+; [M+NH4]+	POS	77	PE(14:0/20:2(11Z,14Z)), C39H74NO8P; PE(14:1(9Z)/20:1(11Z)), C39H74NO8P; PE(16:0/18:2(9Z,12Z)), C39H74NO8P; PE(16:1(9Z)/18:1(11Z)), C39H74NO8P; PE(16:1(9Z)/18:1(9Z)), C39H74NO8P; PE(18:1(11Z)/16:1(9Z)), C39H74NO8P; PE(18:1(9Z)/16:1(9Z)), C39H74NO8P; PE(18:2(9Z,12Z)/16:0), C39H74NO8P; PE(20:1(11Z)/14:1(9Z)), C39H74NO8P; PE(20:2(11Z,14Z)/14:0), C39H74NO8P; PC 31:2, C39H74NO8P; PE 34:2, C39H74NO8P; P…
1462	716.557	27.83	C40H78NO7P; C45H75NO4; C40H75O7P	[M+H]+; [M+Na]+; [M+NH4]+	POS	33	PC(o-16:1(9Z)/16:1(9Z)), C40H78NO7P; PC O-32:2, C40H78NO7P; PE O-35:2, C40H78NO7P; 1-(1Z,11Z-octadecadienyl)-2-tetradecanoyl-sn-glycero-3-phosphocholine, C40H78NO7P; 1-(1Z,9Z-octadecadienyl)-2-tetradecanoyl-sn-glycero-3-phosphocholine, C40H78NO7P; 1-(1Z-eicosenyl)-2-(9Z-pentadecenoyl)-glycero-3-phosphoethanolamine, C40H78NO7P; 1-(1Z-hexadecenyl)-2-(9Z-hexadecenoyl)-glycero-3-phosphocholine, C40H7…
1463	717.527	31.54	-		NEG	0
1464	717.59	28.04	C44H76O6; C40H81N2O6P	[M+NH4]+; [M+H]+	POS	9	TG 41:4, C44H76O6; PE-Cer(d14:1(4E)/24:0), C40H81N2O6P; PE-Cer(d16:1(4E)/22:0), C40H81N2O6P; SM(d18:1/17:0), C40H81N2O6P; SM(d19:1/16:0), C40H81N2O6P; N-(docosanoyl)-hexadecasphing-4-enine-1-phosphoethanolamine, C40H81N2O6P; N-(heptadecanoyl)-sphing-4-enine-1-phosphocholine, C40H81N2O6P; N-(hexadecanoyl)-nonadecasphing-4-enine-1-phosphocholine, C40H81N2O6P; N-(tetracosanoyl)-tetradecasphing-4-eni…
1465	717.591	35.15	C44H76O6; C40H81N2O6P	[M+NH4]+; [M+H]+	POS	9	TG 41:4, C44H76O6; PE-Cer(d14:1(4E)/24:0), C40H81N2O6P; PE-Cer(d16:1(4E)/22:0), C40H81N2O6P; SM(d18:1/17:0), C40H81N2O6P; SM(d19:1/16:0), C40H81N2O6P; N-(docosanoyl)-hexadecasphing-4-enine-1-phosphoethanolamine, C40H81N2O6P; N-(heptadecanoyl)-sphing-4-enine-1-phosphocholine, C40H81N2O6P; N-(hexadecanoyl)-nonadecasphing-4-enine-1-phosphocholine, C40H81N2O6P; N-(tetracosanoyl)-tetradecasphing-4-eni…
1466	717.593	33.25	C40H83N2O6P	[M-H]-	NEG	2	SM(d18:0/17:0), C40H83N2O6P; N-(heptadecanoyl)-sphinganine-1-phosphocholine, C40H83N2O6P
1467	717.6	44.39	C45H80O6; C43H82O6; C40H77NO8	[M+H]+; [M+Na]+; [M+NH4]+	POS	12	TG(14:1(9Z)/14:1(9Z)/14:1(9Z)), C45H80O6; TG 40:0, C43H82O6; TG(12:0/12:0/16:0)[iso3], C43H82O6; TG(12:0/13:0/15:0)[iso6], C43H82O6; TG(12:0/14:0/14:0)[iso3], C43H82O6; TG(13:0/13:0/14:0)[iso3], C43H82O6; Galbeta-Cer(d18:1/16:0), C40H77NO8; GlcCer(d14:1/20:0), C40H77NO8; GlcCer(d16:1/18:0), C40H77NO8; GlcCer(d18:1/16:0), C40H77NO8; Glucosylceramide (d18:1/16:0), C40H77NO8; Galactosylceramide (d18…
1468	718.537	24.19	C39H76NO8P; C39H73O8P	[M+H]+; [M+NH4]+	POS	92	PE(16:0/18:1(11Z)), C39H76NO8P; 9-Octadecenoic acid 1-[(phosphonoxy)methyl]-1,2-ethanediyl ester, C39H73O8P; PC 31:1, C39H76NO8P; PE 34:1, C39H76NO8P; PS dO-33:2, C39H76NO8P; 1-(11Z-docosenoyl)-2-dodecanoyl-glycero-3-phosphoethanolamine, C39H76NO8P; 1-(11Z-eicosenoyl)-2-tetradecanoyl-glycero-3-phosphoethanolamine, C39H76NO8P; 1-(9Z-heptadecenoyl)-2-heptadecanoyl-glycero-3-phosphoethanolamine, C39…
1469	718.538	32.21	C39H78NO8P	[M-H]-	NEG	68	PC(15:0/16:0), C39H78NO8P; PC(16:0/15:0), C39H78NO8P; PE(14:0/20:0), C39H78NO8P; PE(16:0/18:0), C39H78NO8P; PE(18:0/16:0), C39H78NO8P; PE(20:0/14:0), C39H78NO8P; PC 31:0, C39H78NO8P; PE 34:0, C39H78NO8P; PS dO-33:1, C39H78NO8P; 1,2-diheptadecanoyl-sn-glycero-3-phosphoethanolamine, C39H78NO8P; 1,2-dihexadecanoyl-sn-glycero-3-phospho-N,N-dimethylethanolamine, C39H78NO8P; 1-decanoyl-2-heneicosanoyl-…
1470	718.538	29.43	C39H76NO8P; C39H73O8P	[M+H]+; [M+NH4]+	POS	92	PE(16:0/18:1(11Z)), C39H76NO8P; 9-Octadecenoic acid 1-[(phosphonoxy)methyl]-1,2-ethanediyl ester, C39H73O8P; PC 31:1, C39H76NO8P; PE 34:1, C39H76NO8P; PS dO-33:2, C39H76NO8P; 1-(11Z-docosenoyl)-2-dodecanoyl-glycero-3-phosphoethanolamine, C39H76NO8P; 1-(11Z-eicosenoyl)-2-tetradecanoyl-glycero-3-phosphoethanolamine, C39H76NO8P; 1-(9Z-heptadecenoyl)-2-heptadecanoyl-glycero-3-phosphoethanolamine, C39…
1471	718.538	30.27	C39H78NO8P	[M-H]-	NEG	68	PC(15:0/16:0), C39H78NO8P; PC(16:0/15:0), C39H78NO8P; PE(14:0/20:0), C39H78NO8P; PE(16:0/18:0), C39H78NO8P; PE(18:0/16:0), C39H78NO8P; PE(20:0/14:0), C39H78NO8P; PC 31:0, C39H78NO8P; PE 34:0, C39H78NO8P; PS dO-33:1, C39H78NO8P; 1,2-diheptadecanoyl-sn-glycero-3-phosphoethanolamine, C39H78NO8P; 1,2-dihexadecanoyl-sn-glycero-3-phospho-N,N-dimethylethanolamine, C39H78NO8P; 1-decanoyl-2-heneicosanoyl-…
1472	718.539	34.59	C39H78NO8P	[M-H]-	NEG	68	PC(15:0/16:0), C39H78NO8P; PC(16:0/15:0), C39H78NO8P; PE(14:0/20:0), C39H78NO8P; PE(16:0/18:0), C39H78NO8P; PE(18:0/16:0), C39H78NO8P; PE(20:0/14:0), C39H78NO8P; PC 31:0, C39H78NO8P; PE 34:0, C39H78NO8P; PS dO-33:1, C39H78NO8P; 1,2-diheptadecanoyl-sn-glycero-3-phosphoethanolamine, C39H78NO8P; 1,2-dihexadecanoyl-sn-glycero-3-phospho-N,N-dimethylethanolamine, C39H78NO8P; 1-decanoyl-2-heneicosanoyl-…
1473	718.539	28.72	C39H78NO8P	[M-H]-	NEG	68	PC(15:0/16:0), C39H78NO8P; PC(16:0/15:0), C39H78NO8P; PE(14:0/20:0), C39H78NO8P; PE(16:0/18:0), C39H78NO8P; PE(18:0/16:0), C39H78NO8P; PE(20:0/14:0), C39H78NO8P; PC 31:0, C39H78NO8P; PE 34:0, C39H78NO8P; PS dO-33:1, C39H78NO8P; 1,2-diheptadecanoyl-sn-glycero-3-phosphoethanolamine, C39H78NO8P; 1,2-dihexadecanoyl-sn-glycero-3-phospho-N,N-dimethylethanolamine, C39H78NO8P; 1-decanoyl-2-heneicosanoyl-…
1474	718.571	28.58	-		POS	0
1475	718.574	32.57	C40H80NO7P; C40H77O7P	[M+H]+; [M+NH4]+	POS	33	PC O-32:1, C40H80NO7P; PE O-35:1, C40H80NO7P; 1-(1Z-eicosenyl)-2-dodecanoyl-glycero-3-phosphocholine, C40H80NO7P; 1-(1Z-eicosenyl)-2-pentadecanoyl-glycero-3-phosphoethanolamine, C40H80NO7P; 1-(1Z-hexadecenyl)-2-hexadecanoyl-glycero-3-phosphocholine, C40H80NO7P; 1-(1Z-hexadecenyl)-2-nonadecanoyl-glycero-3-phosphoethanolamine, C40H80NO7P; 1-(1Z-octadecenyl)-2-heptadecanoyl-glycero-3-phosphoethanola…
1476	718.636	39.16	-		NEG	0
1477	718.672	43.1	-		NEG	0
1478	719.534	21.23	C36H73N2O6P	[M+CH3COO]-	NEG	2	PE-Cer(d14:1(4E)/20:0), C36H73N2O6P; PE-Cer(d16:1(4E)/18:0), C36H73N2O6P
1479	719.569	24.46	C39H79N2O7P; C39H76NO7P	[M+H]+; [M+NH4]+	POS	17	PE-Cer(d15:1(4E)/22:0(2OH)), C39H79N2O7P; GPnEtn(16:0/18:1(9Z)), C39H76NO7P; PC(P-16:0/15:1(9Z)), C39H76NO7P; PE(16:0/P-18:1(11Z)), C39H76NO7P; PE(16:0/P-18:1(9Z)), C39H76NO7P; PE(16:1(9Z)/P-18:0), C39H76NO7P; PE(18:1(11Z)/P-16:0), C39H76NO7P; PE(18:1(9Z)/P-16:0), C39H76NO7P; PE(O-16:0/18:2(9Z,12Z)), C39H76NO7P; PE(P-16:0/18:1(9Z)), C39H76NO7P; PE(P-18:0/16:1(9Z)), C39H76NO7P; PE(P-18:1(11Z)/16:0…
1480	719.577	33.72	C51H74O2; C49H76O2	[M+H]+; [M+Na]+	POS	4	Dihydromenaquinone-8, C51H74O2; 22:6 Cholesteryl ester, C49H76O2; CE(22:6(4Z,7Z,10Z,13Z,16Z,19Z)), C49H76O2; 2-methyl-3-((2E,10E,14E,18E,22E,26E)-3,7,11,15,19,23,27,31-octamethyldotriaconta-2,10,14,18,22,26,30-heptaenyl)naphthalene-1,4-dione, C51H74O2
1481	720.543	29.7	-		NEG	0
1482	720.548	29.16	-		NEG	0
1483	720.554	27.37	C39H78NO8P; C39H75O8P	[M+H]+; [M+NH4]+	POS	84	PC 31:0, C39H78NO8P; PE 34:0, C39H78NO8P; PS dO-33:1, C39H78NO8P; 1,2-diheptadecanoyl-sn-glycero-3-phosphoethanolamine, C39H78NO8P; 1,2-dihexadecanoyl-sn-glycero-3-phospho-N,N-dimethylethanolamine, C39H78NO8P; 1-decanoyl-2-heneicosanoyl-sn-glycero-3-phosphocholine, C39H78NO8P; 1-docosanoyl-2-dodecanoyl-glycero-3-phosphoethanolamine, C39H78NO8P; 1-dodecanoyl-2-docosanoyl-glycero-3-phosphoethanolam…
1484	720.59	33.68	C40H82NO7P; C40H79O7P	[M+H]+; [M+NH4]+	POS	24	PC O-32:0, C40H82NO7P; PE O-35:0, C40H82NO7P; 1,2-dihexadecanoyl-sn-glycero-3-phosphocholine, C40H82NO7P; 1-eicosyl-2-dodecanoyl-glycero-3-phosphocholine, C40H82NO7P; 1-eicosyl-2-pentadecanoyl-glycero-3-phosphoethanolamine, C40H82NO7P; 1-hexadecyl-2-hexadecanoyl-sn-glycero-3-phosphocholine, C40H82NO7P; 1-hexadecyl-2-nonadecanoyl-glycero-3-phosphoethanolamine, C40H82NO7P; 1-octadecyl-2-heptadecano…
1485	720.615	41.05	-		NEG	0
1486	720.651	42.66	-		NEG	0
1487	720.651	41.9	-		NEG	0
1488	720.687	45.12	-		NEG	0
1489	721.001	28	-		POS	0
1490	722.667	43.38	C43H85NO3	[M+CH3COO]-	NEG	2	Cer(d18:1/25:0), C43H85NO3; Ceramide (d18:1/25:0), C43H85NO3
1491	722.667	44.9	C43H85NO3	[M+CH3COO]-	NEG	2	Cer(d18:1/25:0), C43H85NO3; Ceramide (d18:1/25:0), C43H85NO3
1492	722.703	46.6	C46H93NO4	[M-H]-	NEG	4	Cer(d20:0/26:0(2OH)), C46H93NO4; Cer(t20:0/26:0), C46H93NO4; N-(2-hydroxyhexacosanoyl)-eicosasphinganine, C46H93NO4; N-(hexacosanoyl)-4R-hydroxy-eicosasphinganine, C46H93NO4
1493	723.541	22.61	C45H70O6; C38H75O9P; C39H77N2O6P	[M+NH4]+; [M+Na]+	POS	8	TG 42:8, C45H70O6; PG O-32:1, C38H75O9P; PE-Cer(d14:2(4E,6E)/23:0), C39H77N2O6P; PE-Cer(d15:2(4E,6E)/22:0), C39H77N2O6P; PE-Cer(d16:2(4E,6E)/21:0), C39H77N2O6P; SM(d16:1/18:1), C39H77N2O6P; SM(d18:1/16:1), C39H77N2O6P; SM(d18:2/16:0), C39H77N2O6P
1494	723.981	47.92	-		NEG	0
1495	724.485	48.36	-		NEG	0
1496	724.492	23.42	C40H72NO8P	[M-H]-	NEG	57	PC(14:0/18:4(6Z,9Z,12Z,15Z)), C40H72NO8P; PC(14:1(9Z)/18:3(6Z,9Z,12Z)), C40H72NO8P; PC(14:1(9Z)/18:3(9Z,12Z,15Z)), C40H72NO8P; PC(18:3(6Z,9Z,12Z)/14:1(9Z)), C40H72NO8P; PC(18:3(9Z,12Z,15Z)/14:1(9Z)), C40H72NO8P; PC(18:4(6Z,9Z,12Z,15Z)/14:0), C40H72NO8P; PE(15:0/20:4(5Z,8Z,11Z,14Z)), C40H72NO8P; PE(15:0/20:4(8Z,11Z,14Z,17Z)), C40H72NO8P; PE(20:4(5Z,8Z,11Z,14Z)/15:0), C40H72NO8P; PE(20:4(8Z,11Z,14Z…
1497	724.518	23.92	C40H70NO7P	[M+NH4]+	POS	2	PC O-32:6, C40H70NO7P; PE O-35:6, C40H70NO7P
1498	724.519	32.05	-		NEG	0
1499	724.527	26.59	C41H74NO7P; C39H76NO7P; C41H71O7P	[M+H]+; [M+Na]+; [M+NH4]+	POS	60	PE(P-16:0/20:4(5Z,8Z,11Z,14Z)), C41H74NO7P; PE(P-16:0/20:4(8Z,11Z,14Z,17Z)), C41H74NO7P; PE(P-18:0/18:4(6Z,9Z,12Z,15Z)), C41H74NO7P; PE(P-18:1(11Z)/18:3(6Z,9Z,12Z)), C41H74NO7P; PE(P-18:1(9Z)/18:3(6Z,9Z,12Z)), C41H74NO7P; PE(P-18:1(9Z)/18:3(9Z,12Z,15Z)), C41H74NO7P; PE(P-18:0/16:1(9Z)), C39H76NO7P; PE(P-18:1(11Z)/16:0), C39H76NO7P; PEP-16:0/18:1(11Z)), C39H76NO7P; PC O-33:5, C41H74NO7P; PE O-36:5…
1500	724.529	29.4	C41H76NO7P	[M-H]-	NEG	21	PE(P-16:0/20:3(5Z,8Z,11Z)), C41H76NO7P; PE(P-16:0/20:3(8Z,11Z,14Z)), C41H76NO7P; PE(P-18:0/18:3(6Z,9Z,12Z)), C41H76NO7P; PE(P-18:0/18:3(9Z,12Z,15Z)), C41H76NO7P; PE(P-18:1(11Z)/18:2(9Z,12Z)), C41H76NO7P; PE(P-18:1(9Z)/18:2(9Z,12Z)), C41H76NO7P; PC O-33:4, C41H76NO7P; PE O-36:4, C41H76NO7P; 1-(1Z-hexadecenyl)-2-(8Z,11Z,14Z-eicosatrienoyl)-glycero-3-phosphoethanolamine, C41H76NO7P; 1-(1Z-octadeceny…
1501	724.529	31.23	C41H74NO7P; C41H71O7P	[M+H]+; [M+NH4]+	POS	22	PC O-33:5, C41H74NO7P; PE O-36:5, C41H74NO7P; 1-(1Z-hexadecenyl)-2-(5Z,8Z,11Z,14Z-eicosatetraenoyl)-glycero-3-phosphoethanolamine, C41H74NO7P; 1-(1Z-octadecenyl)-2-(6Z,9Z,12Z,15Z-octadecatetraenoyl)-glycero-3-phosphoethanolamine, C41H74NO7P; 1-hexadecyl-2-(5Z,8Z,11Z,14Z,17Z-eicosapentaenoyl)-glycero-3-phosphoethanolamine, C41H74NO7P; PE(18:3(6Z,9Z,12Z)/P-18:1(11Z)), C41H74NO7P; PE(18:3(6Z,9Z,12Z)…
1502	724.53	30.27	C41H74NO7P; C41H71O7P	[M+H]+; [M+NH4]+	POS	22	PC O-33:5, C41H74NO7P; PE O-36:5, C41H74NO7P; 1-(1Z-hexadecenyl)-2-(5Z,8Z,11Z,14Z-eicosatetraenoyl)-glycero-3-phosphoethanolamine, C41H74NO7P; 1-(1Z-octadecenyl)-2-(6Z,9Z,12Z,15Z-octadecatetraenoyl)-glycero-3-phosphoethanolamine, C41H74NO7P; 1-hexadecyl-2-(5Z,8Z,11Z,14Z,17Z-eicosapentaenoyl)-glycero-3-phosphoethanolamine, C41H74NO7P; PE(18:3(6Z,9Z,12Z)/P-18:1(11Z)), C41H74NO7P; PE(18:3(6Z,9Z,12Z)…
1503	724.645	43.38	-		NEG	0
1504	724.646	39.18	-		NEG	0
1505	724.646	41.39	-		NEG	0
1506	724.646	42.59	-		NEG	0
1507	724.683	45.5	C43H87NO3	[M+CH3COO]-	NEG	1	Cer(d18:0/25:0), C43H87NO3
1508	725.53	28.68	C50H70O2; C43H74O7	[M+Na]+	POS	2	2-demethylmenaquinone-8, C50H70O2; ecdysone palmitate, C43H74O7
1509	725.547	22.78	C49H72O4; C47H74O4; C42H77O7P; C40H79O7P; C37H74NO9P	[M+H]+; [M+Na]+; [M+NH4]+	POS	13	DG O-46:13, C49H72O4; TG dO-46:13, C49H72O4; DG O-44:10, C47H74O4; TG dO-44:10, C47H74O4; PA O-39:4, C42H77O7P; PA O-37:1, C40H79O7P; PA(O-18:0/19:1(9Z)), C40H79O7P; PA(O-20:0/17:1(9Z)), C40H79O7P; PA(P-16:0/21:0), C40H79O7P; PA(P-18:0/19:0), C40H79O7P; PA(P-20:0/17:0), C40H79O7P; PS(O-16:0/15:0), C37H74NO9P; PS(O-18:0/13:0), C37H74NO9P
1510	725.641	44.89	C48H86O4	[M-H]-	NEG	2	DG O-45:5, C48H86O4; TG dO-45:5, C48H86O4
1511	726.542	28.52	C39H78NO7P; C41H76NO7P; C41H73O7P	[M+Na]+; [M+H]+; [M+NH4]+	POS	40	PE(P-16:0e/18:1(9Z)), C39H78NO7P; PC O-33:4, C41H76NO7P; PE O-36:4, C41H76NO7P; PC O-31:1, C39H78NO7P; PE O-34:1, C39H78NO7P; 1-(1Z-hexadecenyl)-2-(8Z,11Z,14Z-eicosatrienoyl)-glycero-3-phosphoethanolamine, C41H76NO7P; 1-(1Z-octadecenyl)-2-(6Z,9Z,12Z-octadecatrienoyl)-glycero-3-phosphoethanolamine, C41H76NO7P; 1-(1Z-octadecenyl)-2-(9Z,12Z,15Z-octadecatrienoyl)-glycero-3-phosphoethanolamine, C41H76…
1512	726.542	30.03	C41H78NO7P; C43H71D5O5	[M-H]-; [M+CH3COO]-	NEG	25	PC(P-16:0/17:2(9Z,12Z)), C41H78NO7P; PE(O-16:0/20:3(8Z,11Z,14Z)), C41H78NO7P; PE(O-18:0/18:3(6Z,9Z,12Z)), C41H78NO7P; PE(O-18:0/18:3(9Z,12Z,15Z)), C41H78NO7P; DG(20:2(11Z,14Z)/0:0/20:2(11Z,14Z)) (d5), C43H71D5O5; PE(P-16:0/20:2(11Z,14Z)), C41H78NO7P; PE(P-18:0/18:2(9Z,12Z)), C41H78NO7P; PE(P-18:1(11Z)/18:1(11Z)), C41H78NO7P; PE(P-18:1(11Z)/18:1(9Z)), C41H78NO7P; PE(P-18:1(9Z)/18:1(11Z)), C41H78NO…
1513	726.598	41.3	-		POS	0
1514	726.662	42.68	C42H85NO4	[M+CH3COO]-	NEG	5	Cer(d18:0/24:0(2OH)), C42H85NO4; Cer(d20:0/22:0(2OH)), C42H85NO4; Cer(t18:0/24:0), C42H85NO4; Cer(t20:0/22:0), C42H85NO4; N-(24-hydroxytetracosanyl)sphinganine, C42H85NO4
1515	727.484	34.66	C46H62O6	[M+NH4]+	POS	1	TG 43:13, C46H62O6
1516	727.563	26.75	C49H74O4; C47H76O4; C42H79O7P; C40H81O7P	[M+H]+; [M+Na]+	POS	12	DG O-46:12, C49H74O4; TG dO-46:12, C49H74O4; DG O-44:9, C47H76O4; TG dO-44:9, C47H76O4; PA O-39:3, C42H79O7P; PA O-37:0, C40H81O7P; Ubiquinone 8, C49H74O4; Cholesteryl 11-hydroperoxy-eicosatetraenoate, C47H76O4; PA(O-16:0/21:0), C40H81O7P; PA(O-18:0/19:0), C40H81O7P; PA(O-20:0/17:0), C40H81O7P; -, C49H74O4
1517	727.572	28.29	C45H74O6; C41H79N2O6P; C39H81N2O6P	[M+NH4]+; [M+H]+; [M+Na]+	POS	4	TG 42:6, C45H74O6; SM(d18:2/18:1), C41H79N2O6P; SM(d18:0/16:0), C39H81N2O6P; N-(9Z-octadecenoyl)-4E,14Z-sphingadienine-1-phosphocholine, C41H79N2O6P
1518	727.621	39.28	C47H84O5	[M-H]-	NEG	5	DG 44:4, C47H84O5; TG O-44:4, C47H84O5; 1,2-di-(13Z,16Z-docosadienoyl)-sn-glycerol, C47H84O5; 1-(13Z-docosenoyl)-2-(10Z,13Z,16Z-docosatrienoyl)-sn-glycerol, C47H84O5; 1-docosanoyl-2-(7Z,10Z,13Z,16Z-docosatetraenoyl)-sn-glycerol, C47H84O5
1519	727.657	45.49	C48H88O4	[M-H]-	NEG	2	DG O-45:4, C48H88O4; TG dO-45:4, C48H88O4
1520	728.541	26.64	-		POS	0
1521	728.549	28.03	C40H74NO7P	[M+NH4]+	POS	2	PC O-32:4, C40H74NO7P; PE O-35:4, C40H74NO7P
1522	728.559	32.27	C41H78NO7P; C39H80NO7P; C41H75O7P	[M+H]+; [M+Na]+; [M+NH4]+	POS	38	PC O-33:3, C41H78NO7P; PE O-36:3, C41H78NO7P; PC O-31:0, C39H80NO7P; PE O-34:0, C39H80NO7P; 1-(1Z-hexadecenyl)-2-(11Z,14Z-eicosadienoyl)-glycero-3-phosphoethanolamine, C41H78NO7P; 1-(1Z-hexadecenyl)-2-(9Z,12Z-heptadecadienoyl)-glycero-3-phosphocholine, C41H78NO7P; 1-(1Z-octadecenyl)-2-(9Z,12Z-octadecadienoyl)-glycero-3-phosphoethanolamine, C41H78NO7P; 1-hexadecyl-2-(8Z,11Z,14Z-eicosatrienoyl)-gly…
1523	728.559	33.96	C41H78NO7P; C39H80NO7P; C41H75O7P	[M+H]+; [M+Na]+; [M+NH4]+	POS	38	PC O-33:3, C41H78NO7P; PE O-36:3, C41H78NO7P; PC O-31:0, C39H80NO7P; PE O-34:0, C39H80NO7P; 1-(1Z-hexadecenyl)-2-(11Z,14Z-eicosadienoyl)-glycero-3-phosphoethanolamine, C41H78NO7P; 1-(1Z-hexadecenyl)-2-(9Z,12Z-heptadecadienoyl)-glycero-3-phosphocholine, C41H78NO7P; 1-(1Z-octadecenyl)-2-(9Z,12Z-octadecadienoyl)-glycero-3-phosphoethanolamine, C41H78NO7P; 1-hexadecyl-2-(8Z,11Z,14Z-eicosatrienoyl)-gly…
1524	728.614	42.45	-		POS	0
1525	729.384	8.1	-		NEG	0
1526	729.578	27.48	C47H78O4; C42H81O7P	[M+Na]+; [M+H]+	POS	5	DG O-44:8, C47H78O4; TG dO-44:8, C47H78O4; PA O-39:2, C42H81O7P; 1-(1Z-eicosenyl)-2-(9Z-nonadecenoyl)-glycero-3-phosphate, C42H81O7P; PA(P-20:0/19:1(9Z)), C42H81O7P
1527	729.586	27.53	-		POS	0
1528	729.59	35.32	C41H83N2O6P	[M-H]-	NEG	14	N-Stearoyl-D-sphingomyelin, C41H83N2O6P; PE-Cer(d14:1(4E)/25:0), C41H83N2O6P; PE-Cer(d15:1(4E)/24:0), C41H83N2O6P; PE-Cer(d16:1(4E)/23:0), C41H83N2O6P; SM(d16:1/20:0), C41H83N2O6P; SM(d18:1/18:0), C41H83N2O6P; SM(d18:0/18:1(11Z)), C41H83N2O6P; SM(d18:0/18:1(9Z)), C41H83N2O6P; N-(9Z-octadecenoyl)-sphinganine-1-phosphocholine, C41H83N2O6P; N-(eicosanoyl)-hexadecasphing-4-enine-1-phosphocholine, C41…
1529	729.59	25.84	C45H76O6; C41H81N2O6P	[M+NH4]+; [M+H]+	POS	19	TG 42:5, C45H76O6; N-Oleoyl-D-sphingomyelin, C41H81N2O6P; PE-Cer(d14:2(4E,6E)/25:0), C41H81N2O6P; PE-Cer(d15:2(4E,6E)/24:0), C41H81N2O6P; PE-Cer(d16:2(4E,6E)/23:0), C41H81N2O6P; SM(d16:1/20:1), C41H81N2O6P; SM(d18:0/18:2), C41H81N2O6P; SM(d18:1/18:1(9Z)), C41H81N2O6P; SM(d18:2/18:0), C41H81N2O6P; SM(d19:1/17:1), C41H81N2O6P; SM(d18:1/18:1(11Z)), C41H81N2O6P; N-(11Z-eicosenoyl)-hexadecasphing-4-en…
1530	730.538	27.3	C47H68O5; C40H76NO8P; C38H78NO8P; C40H73O8P	[M+NH4]+; [M+H]+; [M+Na]+	POS	80	DG(22:6n3/0:0/22:6n3), C47H68O5; PC 32:2, C40H76NO8P; PE 35:2, C40H76NO8P; PS dO-34:3, C40H76NO8P; PS dO-32:0, C38H78NO8P; 1,2-di-(9E-hexadecenoyl)-sn-glycero-3-phosphocholine, C40H76NO8P; 1,2-di-(9Z-hexadecenoyl)-sn-glycero-3-phosphocholine, C40H76NO8P; 1-(11Z,14Z-eicosadienoyl)-2-dodecanoyl-glycero-3-phosphocholine, C40H76NO8P; 1-(11Z,14Z-eicosadienoyl)-2-pentadecanoyl-glycero-3-phosphoethanola…
1531	730.54	27.74	C40H78NO8P	[M-H]-	NEG	77	PC(14:0/18:1(11Z)), C40H78NO8P; PC(14:0/18:1(9Z)), C40H78NO8P; PC(14:1(9Z)/18:0), C40H78NO8P; PC(16:0/16:1(9Z)), C40H78NO8P; PC(16:1(9Z)/16:0), C40H78NO8P; PC(18:0/14:1(9Z)), C40H78NO8P; PC(18:1(11Z)/14:0), C40H78NO8P; PC(18:1(9Z)/14:0), C40H78NO8P; PE(15:0/20:1(11Z)), C40H78NO8P; PE(20:1(11Z)/15:0), C40H78NO8P; PE-NMe(16:0/18:1(9Z)), C40H78NO8P; PC 32:1, C40H78NO8P; PE 35:1, C40H78NO8P; PS dO-34…
1532	730.573	33.99	C41H82NO7P	[M-H]-	NEG	28	PC(15:0/P-18:0), C41H82NO7P; PC(P-18:0/15:0), C41H82NO7P; PE(P-16:0/20:0), C41H82NO7P; PE(dm18:0/18:0), C41H82NO7P; PC O-33:1, C41H82NO7P; PE O-36:1, C41H82NO7P; 1-(1Z-eicosenyl)-2-hexadecanoyl-glycero-3-phosphoethanolamine, C41H82NO7P; 1-(1Z-eicosenyl)-2-tridecanoyl-glycero-3-phosphocholine, C41H82NO7P; 1-(1Z-hexadecenyl)-2-eicosanoyl-glycero-3-phosphoethanolamine, C41H82NO7P; 1-(1Z-hexadecenyl)…
1533	730.594	26.91	-		POS	0
1534	731.534	19.3	C37H73N2O6P	[M+CH3COO]-	NEG	4	PE-Cer(d14:2(4E,6E)/21:0), C37H73N2O6P; PE-Cer(d15:2(4E,6E)/20:0), C37H73N2O6P; PE-Cer(d16:2(4E,6E)/19:0), C37H73N2O6P; SM(d18:2/14:0), C37H73N2O6P
1535	731.578	38.37	C40H75NO9	[M+NH4]+	POS	4	GlcCer(d14:2(4E,6E)/20:0(2OH)), C40H75NO9; GlcCer(d16:2(4E,6E)/18:0(2OH)), C40H75NO9; Glucocerebrosides, C40H75NO9; Soyacerebroside I, C40H75NO9
1536	731.598	42.88	C49H80O4; C42H85O7P; C47H76O2	[M-H]-; [M+CH3COO]-	NEG	10	DG O-46:9, C49H80O4; TG dO-46:9, C49H80O4; PA O-39:0, C42H85O7P; 1-eicosyl-2-nonadecanoyl-glycero-3-phosphate, C42H85O7P; 1-octadecyl-2-heneicosanoyl-glycero-3-phosphate, C42H85O7P; PA(O-18:0/21:0), C42H85O7P; PA(O-20:0/19:0), C42H85O7P; 18:3 Stigmasteryl ester, C47H76O2; CE(20:4(8Z,11Z,14Z,17Z)), C47H76O2; CE(20:4), C47H76O2
1537	731.6	37.65	C49H80O4; C47H76O2	[M-H]-; [M+CH3COO]-	NEG	5	DG O-46:9, C49H80O4; TG dO-46:9, C49H80O4; 18:3 Stigmasteryl ester, C47H76O2; CE(20:4(8Z,11Z,14Z,17Z)), C47H76O2; CE(20:4), C47H76O2
1538	731.606	28.06	C45H78O6; C41H83N2O6P	[M+NH4]+; [M+H]+	POS	16	TG 42:4, C45H78O6; N-Stearoyl-D-sphingomyelin, C41H83N2O6P; PE-Cer(d14:1(4E)/25:0), C41H83N2O6P; PE-Cer(d15:1(4E)/24:0), C41H83N2O6P; PE-Cer(d16:1(4E)/23:0), C41H83N2O6P; SM(d16:1/20:0), C41H83N2O6P; SM(d18:0/18:1(9Z)), C41H83N2O6P; SM(d18:1/18:0), C41H83N2O6P; SM(d18:0/18:1(11Z)), C41H83N2O6P; SM(d18:0/18:1(9Z)), C41H83N2O6P; N-(9Z-octadecenoyl)-sphinganine-1-phosphocholine, C41H83N2O6P; N-(eico…
1539	731.606	29.85	C45H78O6; C41H83N2O6P	[M+NH4]+; [M+H]+	POS	15	TG 42:4, C45H78O6; N-Stearoyl-D-sphingomyelin, C41H83N2O6P; PE-Cer(d14:1(4E)/25:0), C41H83N2O6P; PE-Cer(d15:1(4E)/24:0), C41H83N2O6P; PE-Cer(d16:1(4E)/23:0), C41H83N2O6P; SM(d16:1/20:0), C41H83N2O6P; SM(d18:0/18:1(9Z)), C41H83N2O6P; SM(d18:1/18:0), C41H83N2O6P; SM(d18:0/18:1(11Z)), C41H83N2O6P; N-(9Z-octadecenoyl)-sphinganine-1-phosphocholine, C41H83N2O6P; N-(eicosanoyl)-hexadecasphing-4-enine-1-…
1540	731.63	41.08	C43H89O6P	[M-H]-	NEG	1	PA dO-40:0, C43H89O6P
1541	732.497	23.73	C42H72NO7P	[M-H]-	NEG	2	PC O-34:7, C42H72NO7P; PE O-37:7, C42H72NO7P
1542	732.554	31.59	C47H70O5; C40H78NO8P; C40H75O8P	[M+NH4]+; [M+H]+	POS	99	DG(22:5(7Z,10Z,13Z,16Z,19Z)/22:6(4Z,7Z,10Z,13Z,16Z,19Z)/0:0), C47H70O5; DG(22:5n3/0:0/22:6n3), C47H70O5; DG(22:5n6/0:0/22:6n3), C47H70O5; PC 32:1, C40H78NO8P; PE 35:1, C40H78NO8P; PS dO-34:2, C40H78NO8P; 1-(11Z-docosenoyl)-2-tridecanoyl-glycero-3-phosphoethanolamine, C40H78NO8P; 1-(11Z-eicosenoyl)-2-dodecanoyl-glycero-3-phosphocholine, C40H78NO8P; 1-(11Z-eicosenoyl)-2-pentadecanoyl-glycero-3-phos…
1543	732.555	28.98	C47H70O5; C40H78NO8P; C40H75O8P	[M+NH4]+; [M+H]+	POS	99	DG(22:5(7Z,10Z,13Z,16Z,19Z)/22:6(4Z,7Z,10Z,13Z,16Z,19Z)/0:0), C47H70O5; DG(22:5n3/0:0/22:6n3), C47H70O5; DG(22:5n6/0:0/22:6n3), C47H70O5; PC 32:1, C40H78NO8P; PE 35:1, C40H78NO8P; PS dO-34:2, C40H78NO8P; 1-(11Z-docosenoyl)-2-tridecanoyl-glycero-3-phosphoethanolamine, C40H78NO8P; 1-(11Z-eicosenoyl)-2-dodecanoyl-glycero-3-phosphocholine, C40H78NO8P; 1-(11Z-eicosenoyl)-2-pentadecanoyl-glycero-3-phos…
1544	732.585	37.57	-		POS	0
1545	732.61	33.8	-		POS	0
1546	732.653	41.07	-		NEG	0
1547	733.55	22.64	C38H74O9; C37H75N2O6P	[M+CH3COO]-	NEG	7	1-(O-alpha-D-glucopyranosyl)-29-keto-(1,3R,31R)-dotriacontanetriol, C38H74O9; 1-(O-alpha-D-mannopyranosyl)-29-keto-(1,3R,31R)-dotriacontanetriol, C38H74O9; PE-Cer(d14:1(4E)/21:0), C37H75N2O6P; PE-Cer(d15:1(4E)/20:0), C37H75N2O6P; PE-Cer(d16:1(4E)/19:0), C37H75N2O6P; SM(d16:1/16:0), C37H75N2O6P; SM(d18:1/14:0), C37H75N2O6P
1548	733.622	34.89	C45H80O6; C41H85N2O6P	[M+NH4]+; [M+H]+	POS	7	TG 42:3, C45H80O6; SM(d16:0/20:0), C41H85N2O6P; SM(d18:0/18:0), C41H85N2O6P; SM(d19:0/17:0), C41H85N2O6P; N-(eicosanoyl)-hexadecasphinganine-1-phosphocholine, C41H85N2O6P; N-(heptadecanoyl)-nonadecasphinganine-1-phosphocholine, C41H85N2O6P; N-(octadecanoyl)-sphinganine-1-phosphocholine, C41H85N2O6P
1549	734.565	28.09	-		POS	0
1550	734.569	28.93	C47H72O5; C40H80NO8P; C40H77O8P	[M+NH4]+; [M+H]+	POS	95	DG(22:4(7Z,10Z,13Z,16Z)/22:6(4Z,7Z,10Z,13Z,16Z,19Z)/0:0), C47H72O5; DG(22:4n6/0:0/22:6n3), C47H72O5; DG(22:5(4Z,7Z,10Z,13Z,16Z)/22:5(4Z,7Z,10Z,13Z,16Z)/0:0), C47H72O5; DG(22:5(4Z,7Z,10Z,13Z,16Z)/22:5(7Z,10Z,13Z,16Z,19Z)/0:0), C47H72O5; DG(22:5(7Z,10Z,13Z,16Z,19Z)/22:5(4Z,7Z,10Z,13Z,16Z)/0:0), C47H72O5; DG(22:5(7Z,10Z,13Z,16Z,19Z)/22:5(7Z,10Z,13Z,16Z,19Z)/0:0), C47H72O5; DG(22:5n3/0:0/22:5n3), C47…
1551	734.592	41.49	C44H81NO7	[M-H]-	NEG	3	1-hexadecanoyl-2-(9Z,12Z-octadecadienoyl)-sn-glycero-3-O-(N,N,N-trimethyl)-homoserine, C44H81NO7; 1-Octadecanoyl-2-(9Z,1Z-octadecadienoyl)-3-O-[(N,N,N-trimethyl) homoserine]-glycerol, C44H81NO7; DGTS(16:0/18:2(9Z,12Z)), C44H81NO7
1552	734.666	43.85	C44H85NO3	[M+CH3COO]-	NEG	2	Cer(d18:1/26:1(17Z)), C44H85NO3; Ceramide (d18:1/26:1(17Z)), C44H85NO3
1553	734.668	42.3	C44H85NO3	[M+CH3COO]-	NEG	2	Cer(d18:1/26:1(17Z)), C44H85NO3; Ceramide (d18:1/26:1(17Z)), C44H85NO3
1554	735.661	44.67	-		NEG	0
1555	736.492	22.49	C41H72NO8P	[M-H]-	NEG	43	PE(14:0/22:5(4Z,7Z,10Z,13Z,16Z)), C41H72NO8P; PE(14:0/22:5(7Z,10Z,13Z,16Z,19Z)), C41H72NO8P; PE(14:1(9Z)/22:4(7Z,10Z,13Z,16Z)), C41H72NO8P; PE(16:0/20:5(5Z,8Z,11Z,14Z,17Z)), C41H72NO8P; PE(16:1(9Z)/20:4(5Z,8Z,11Z,14Z)), C41H72NO8P; PE(16:1(9Z)/20:4(8Z,11Z,14Z,17Z)), C41H72NO8P; PE(18:1(11Z)/18:4(6Z,9Z,12Z,15Z)), C41H72NO8P; PE(18:1(9Z)/18:4(6Z,9Z,12Z,15Z)), C41H72NO8P; PE(18:3(6Z,9Z,12Z)/18:2(9Z,…
1556	736.527	24.94	C42H74NO7P; C40H76NO7P	[M+H]+; [M+Na]+	POS	10	PC O-34:6, C42H74NO7P; PE O-37:6, C42H74NO7P; PC O-32:3, C40H76NO7P; PE O-35:3, C40H76NO7P; PC(14:1(9Z)/P-18:1(11Z)), C40H76NO7P; PC(14:1(9Z)/P-18:1(9Z)), C40H76NO7P; PC(O-14:0/18:3(9Z,12Z,15Z)), C40H76NO7P; PC(P-18:1(11Z)/14:1(9Z)), C40H76NO7P; PC(P-18:1(9Z)/14:1(9Z)), C40H76NO7P; PE(P-18:0/17:2(9Z,12Z)), C40H76NO7P
1557	736.527	25.66	C42H74NO7P; C40H76NO7P	[M+H]+; [M+Na]+	POS	10	PC O-34:6, C42H74NO7P; PE O-37:6, C42H74NO7P; PC O-32:3, C40H76NO7P; PE O-35:3, C40H76NO7P; PC(14:1(9Z)/P-18:1(11Z)), C40H76NO7P; PC(14:1(9Z)/P-18:1(9Z)), C40H76NO7P; PC(O-14:0/18:3(9Z,12Z,15Z)), C40H76NO7P; PC(P-18:1(11Z)/14:1(9Z)), C40H76NO7P; PC(P-18:1(9Z)/14:1(9Z)), C40H76NO7P; PE(P-18:0/17:2(9Z,12Z)), C40H76NO7P
1558	736.648	42.18	-		NEG	0
1559	736.682	44.61	C44H87NO3	[M+CH3COO]-	NEG	3	Cer(d18:0/26:1(17Z)), C44H87NO3; Cer(d18:1/26:0), C44H87NO3; Ceramide (d18:1/26:0), C44H87NO3
1560	736.683	45.76	C44H87NO3	[M+CH3COO]-	NEG	3	Cer(d18:0/26:1(17Z)), C44H87NO3; Cer(d18:1/26:0), C44H87NO3; Ceramide (d18:1/26:0), C44H87NO3
1561	737.537	25.77	-		NEG	0
1562	738.507	23.5	C41H74NO8P	[M-H]-	NEG	63	PC(15:0/18:4(6Z,9Z,12Z,15Z)), C41H74NO8P; PC(18:4(6Z,9Z,12Z,15Z)/15:0), C41H74NO8P; PE(14:0/22:4(7Z,10Z,13Z,16Z)), C41H74NO8P; PE(16:0/20:4(5Z,8Z,11Z,14Z)), C41H74NO8P; PE(16:0/20:4(8Z,11Z,14Z,17Z)), C41H74NO8P; PE(16:1(9Z)/20:3(5Z,8Z,11Z)), C41H74NO8P; PE(18:0/18:4(6Z,9Z,12Z,15Z)), C41H74NO8P; PE(18:1(11Z)/18:3(6Z,9Z,12Z)), C41H74NO8P; PE(18:1(11Z)/18:3(9Z,12Z,15Z)), C41H74NO8P; PE(18:1(9Z)/18:3…
1563	738.507	21.7	C41H72NO8P; C39H74NO8P; C41H69O8P	[M+H]+; [M+Na]+; [M+NH4]+	POS	84	PC 33:5, C41H72NO8P; PE 36:5, C41H72NO8P; PS dO-35:6, C41H72NO8P; PC 31:2, C39H74NO8P; PE 34:2, C39H74NO8P; PS dO-33:3, C39H74NO8P; 1-(5Z,8Z,11Z,14Z,17Z-eicosapentaenoyl)-2-hexadecanoyl-glycero-3-phosphoethanolamine, C41H72NO8P; 1-(5Z,8Z,11Z,14Z,17Z-eicosapentaenoyl)-2-tridecanoyl-glycero-3-phosphocholine, C41H72NO8P; 1-(5Z,8Z,11Z,14Z-eicosatetraenoyl)-2-(9Z-hexadecenoyl)-glycero-3-phosphoethanol…
1564	738.543	28.58	C40H78NO7P; C42H76NO7P	[M+Na]+; [M+H]+	POS	23	PC(o-16:1(9Z)/16:1(9Z)), C40H78NO7P; PC O-34:5, C42H76NO7P; PE O-37:5, C42H76NO7P; PC O-32:2, C40H78NO7P; PE O-35:2, C40H78NO7P; 1-(1Z-hexadecenyl)-2-(6Z,9Z,12Z,15Z-octadecatetraenoyl)-glycero-3-phosphocholine, C42H76NO7P; 1-(6Z,9Z,12Z,15Z-octadecatetraenoyl)-2-(1Z-hexadecenyl)-sn-glycero-3-phosphocholine, C42H76NO7P; PC(18:4(6Z,9Z,12Z,15Z)/P-16:0), C42H76NO7P; PC(P-16:0/18:4(6Z,9Z,12Z,15Z)), C42…
1565	738.546	31.01	C42H78NO7P	[M-H]-	NEG	17	PC(18:3(6Z,9Z,12Z)/P-16:0), C42H78NO7P; PC(18:3(9Z,12Z,15Z)/P-16:0), C42H78NO7P; PC(P-16:0/18:3(6Z,9Z,12Z)), C42H78NO7P; PC(P-16:0/18:3(9Z,12Z,15Z)), C42H78NO7P; PC O-34:4, C42H78NO7P; PE O-37:4, C42H78NO7P; 1-(10-methyl-hexadecanoyl)-2-(8-[3]-ladderane-octanyl)-sn-glycerophosphoethanolamine, C42H78NO7P; 1-(1Z-hexadecenyl)-2-(6Z,9Z,12Z-octadecatrienoyl)-glycero-3-phosphocholine, C42H78NO7P; 1-(1Z…
1566	738.581	29.01	C43H80NO6P; C41H82NO6P	[M+H]+; [M+Na]+	POS	4	PC dO-35:5, C43H80NO6P; PE dO-38:5, C43H80NO6P; PC dO-33:2, C41H82NO6P; PE dO-36:2, C41H82NO6P
1567	738.66	44.31	C45H84O6	[M+NH4]+	POS	11	TG(14:0/14:0/14:1(9Z)), C45H84O6; TG(14:0/14:1(9Z)/14:0), C45H84O6; TG(12:0/12:0/18:1(9Z))[iso3], C45H84O6; TG(12:0/13:0/17:1(9Z))[iso6], C45H84O6; TG(12:0/14:0/16:1(9Z))[iso6], C45H84O6; TG(12:0/14:1(9Z)/16:0)[iso6], C45H84O6; TG(12:0/15:0/15:1(9Z))[iso6], C45H84O6; TG(13:0/13:0/16:1(9Z))[iso3], C45H84O6; TG(13:0/14:0/15:1(9Z))[iso6], C45H84O6; TG(13:0/14:1(9Z)/15:0)[iso6], C45H84O6; TG(14:0/14:…
1568	738.662	43.9	-		NEG	0
1569	738.698	46.67	C46H93NO5; C44H89NO3	[M-H]-; [M+CH3COO]-	NEG	4	Cer(t20:0/26:0(2OH)), C46H93NO5; Cer(d18:0/26:0), C44H89NO3; Cer(d20:0/24:0), C44H89NO3; N-(2-hydroxyhexacosanoyl)-4R-hydroxyeicosasphinganine, C46H93NO5
1570	739.657	44.61	C49H88O4	[M-H]-	NEG	2	DG O-46:5, C49H88O4; TG dO-46:5, C49H88O4
1571	739.657	45.72	C49H88O4	[M-H]-	NEG	2	DG O-46:5, C49H88O4; TG dO-46:5, C49H88O4
1572	740.522	24.82	C41H74NO8P; C39H76NO8P; C41H71O8P	[M+H]+; [M+Na]+; [M+NH4]+	POS	148	PC(15:0/18:4(6Z,9Z,12Z,15Z)), C41H74NO8P; PC(18:4(6Z,9Z,12Z,15Z)/15:0), C41H74NO8P; PE(14:0/22:4(7Z,10Z,13Z,16Z)), C41H74NO8P; PE(16:0/20:4(5Z,8Z,11Z,14Z)), C41H74NO8P; PE(16:0/20:4(8Z,11Z,14Z,17Z)), C41H74NO8P; PE(16:1(9Z)/20:3(5Z,8Z,11Z)), C41H74NO8P; PE(18:0/18:4(6Z,9Z,12Z,15Z)), C41H74NO8P; PE(18:1(11Z)/18:3(6Z,9Z,12Z)), C41H74NO8P; PE(18:1(11Z)/18:3(9Z,12Z,15Z)), C41H74NO8P; PE(18:1(9Z)/18:3…
1573	740.524	26.33	C41H76NO8P; C41H73O8P	[M-H]-	NEG	57	PC(15:0/18:3(6Z,9Z,12Z)), C41H76NO8P; PC(15:0/18:3(9Z,12Z,15Z)), C41H76NO8P; PC(18:3(6Z,9Z,12Z)/15:0), C41H76NO8P; PC(18:3(9Z,12Z,15Z)/15:0), C41H76NO8P; PE(14:1(9Z)/22:2(13Z,16Z)), C41H76NO8P; PE(16:0/20:3(5Z,8Z,11Z)), C41H76NO8P; PE(16:0/20:3(8Z,11Z,14Z)), C41H76NO8P; PE(16:1(9Z)/20:2(11Z,14Z)), C41H76NO8P; PE(18:0/18:3(6Z,9Z,12Z)), C41H76NO8P; PE(18:0/18:3(9Z,12Z,15Z)), C41H76NO8P; PE(18:1(11Z…
1574	740.556	32.74	C42H78NO7P; C40H80NO7P	[M+H]+; [M+Na]+	POS	33	PC O-34:4, C42H78NO7P; PE O-37:4, C42H78NO7P; PC O-32:1, C40H80NO7P; PE O-35:1, C40H80NO7P; 1-(10-methyl-hexadecanoyl)-2-(8-[3]-ladderane-octanyl)-sn-glycerophosphoethanolamine, C42H78NO7P; 1-(1Z-hexadecenyl)-2-(6Z,9Z,12Z-octadecatrienoyl)-glycero-3-phosphocholine, C42H78NO7P; 1-(1Z-hexadecenyl)-2-(9Z,12Z,15Z-octadecatrienoyl)-glycero-3-phosphocholine, C42H78NO7P; 1-(6Z,9Z,12Z-octadecatrienoyl)-2…
1575	740.559	35.31	C42H80NO7P	[M-H]-	NEG	22	PC(16:1(9Z)/P-18:1(9Z)), C42H80NO7P; PC(18:2(9Z,12Z)/P-16:0), C42H80NO7P; PC(P-16:0/18:2(9Z,12Z)), C42H80NO7P; PC(P-18:1(11Z)/16:1(9Z)), C42H80NO7P; PC(P-18:1(9Z)/16:1(9Z)), C42H80NO7P; PC(o-16:1(9Z)/18:2(9Z,12Z)), C42H80NO7P; PC O-34:3, C42H80NO7P; PE O-37:3, C42H80NO7P; 1-(1Z,11Z-octadecadienyl)-2-(9Z-hexadecenoyl)-sn-glycero-3-phosphocholine, C42H80NO7P; 1-(1Z,9Z-octadecadienyl)-2-(9Z-hexadece…
1576	740.641	37.95	-		NEG	0
1577	740.641	35.8	-		NEG	0
1578	740.641	43.92	-		NEG	0
1579	740.641	42.24	-		NEG	0
1580	740.676	45.93	C45H86O6	[M+NH4]+	POS	8	Myristin, C45H86O6; TG(12:0/12:0/18:0)[iso3], C45H86O6; TG(12:0/13:0/17:0)[iso6], C45H86O6; TG(12:0/14:0/16:0)[iso6], C45H86O6; TG(12:0/15:0/15:0)[iso3], C45H86O6; TG(13:0/13:0/16:0)[iso3], C45H86O6; TG(13:0/14:0/15:0)[iso6], C45H86O6; TG(14:0/14:0/14:0), C45H86O6
1581	740.677	43.93	-		NEG	0
1582	740.874	1.15	-		NEG	0
1583	741.6	42.26	C45H82O6; C47H80O6	[M+Na]+; [M+H]+	POS	14	TG(14:0/14:1(9Z)/14:1(9Z)), C45H82O6; TG(14:1(9Z)/14:0/14:1(9Z)), C45H82O6; TG 44:5, C47H80O6; TG 42:2, C45H82O6; 1,2-didodecanoyl-3-(5Z,8Z,11Z,14Z,17Z-eicosapentaenoyl)-sn-glycerol, C47H80O6; 1-dodecanoyl-2-(9Z-tetradecenoyl)-3-(6Z,9Z,12Z,15Z-octadecatetraenoyl)-sn-glycerol, C47H80O6; TG(12:0/12:0/20:5(5Z,8Z,11Z,14Z,17Z))[iso3], C47H80O6; TG(12:0/14:1(9Z)/18:4(6Z,9Z,12Z,15Z))[iso6], C47H80O6; TG…
1584	742.519	25.15	C44H74NO6P	[M-H]-	NEG	2	PC dO-36:9, C44H74NO6P; PE dO-39:9, C44H74NO6P
1585	742.538	28.38	C41H76NO8P; C39H78NO8P; C41H73O8P	[M+H]+; [M+Na]+; [M+NH4]+	POS	113	PC 33:3, C41H76NO8P; PE 36:3, C41H76NO8P; PS dO-35:4, C41H76NO8P; PC 31:0, C39H78NO8P; PE 34:0, C39H78NO8P; PS dO-33:1, C39H78NO8P; 1-(11Z,14Z-eicosadienoyl)-2-(9Z-hexadecenoyl)-glycero-3-phosphoethanolamine, C41H76NO8P; 1-(13Z,16Z-docosadienoyl)-2-(9Z-tetradecenoyl)-glycero-3-phosphoethanolamine, C41H76NO8P; 1-(6Z,9Z,12Z-octadecatrienoyl)-2-octadecanoyl-glycero-3-phosphoethanolamine, C41H76NO8P;…
1586	742.538	28.03	C41H78NO8P; C39H74NO6P	[M-H]-; [M+CH3COO]-	NEG	74	PC(15:0/18:2(9Z,12Z)), C41H78NO8P; PC(18:2(9Z,12Z)/15:0), C41H78NO8P; PE(14:0/22:2(13Z,16Z)), C41H78NO8P; PE(14:1(9Z)/22:1(13Z)), C41H78NO8P; PE(16:0/20:2(11Z,14Z)), C41H78NO8P; PE(16:1(9Z)/20:1(11Z)), C41H78NO8P; PE(18:0/18:2(9Z,12Z)), C41H78NO8P; PE(18:1(11Z)/18:1(11Z)), C41H78NO8P; PE(18:1(11Z)/18:1(9Z)), C41H78NO8P; PE(18:1(9Z)/18:1(9Z)), C41H78NO8P; PE(18:2(9Z,12Z)/18:0), C41H78NO8P; PE(20:1…
1587	742.539	26.09	C41H78NO8P; C39H74NO6P	[M-H]-; [M+CH3COO]-	NEG	74	PC(15:0/18:2(9Z,12Z)), C41H78NO8P; PC(18:2(9Z,12Z)/15:0), C41H78NO8P; PE(14:0/22:2(13Z,16Z)), C41H78NO8P; PE(14:1(9Z)/22:1(13Z)), C41H78NO8P; PE(16:0/20:2(11Z,14Z)), C41H78NO8P; PE(16:1(9Z)/20:1(11Z)), C41H78NO8P; PE(18:0/18:2(9Z,12Z)), C41H78NO8P; PE(18:1(11Z)/18:1(11Z)), C41H78NO8P; PE(18:1(11Z)/18:1(9Z)), C41H78NO8P; PE(18:1(9Z)/18:1(9Z)), C41H78NO8P; PE(18:2(9Z,12Z)/18:0), C41H78NO8P; PE(20:1…
1588	742.574	28.07	C42H80NO7P; C40H82NO7P	[M+H]+; [M+Na]+	POS	33	PC O-34:3, C42H80NO7P; PE O-37:3, C42H80NO7P; PC O-32:0, C40H82NO7P; PE O-35:0, C40H82NO7P; 1-(1Z,11Z-octadecadienyl)-2-(9Z-hexadecenoyl)-sn-glycero-3-phosphocholine, C42H80NO7P; 1-(1Z,9Z-octadecadienyl)-2-(9Z-hexadecenoyl)-sn-glycero-3-phosphocholine, C42H80NO7P; 1-(1Z-eicosenyl)-2-(9Z,12Z-heptadecadienoyl)-glycero-3-phosphoethanolamine, C42H80NO7P; 1-(1Z-hexadecenyl)-2-(9Z,12Z-octadecadienoyl)-…
1589	742.575	39.59	C42H82NO7P	[M-H]-	NEG	37	PC(16:0/P-18:1(11Z)), C42H82NO7P; PC(16:0/P-18:1(9Z)), C42H82NO7P; PC(16:1(9Z)/P-18:0), C42H82NO7P; PC(18:1(11Z)/P-16:0), C42H82NO7P; PC(18:1(9Z)/P-16:0), C42H82NO7P; PC(O-16:0/18:2(9Z,12Z)), C42H82NO7P; PC(P-16:0/18:1(11Z)), C42H82NO7P; PC(P-16:0/18:1(9Z)), C42H82NO7P; PC(P-18:0/16:1(9Z)), C42H82NO7P; PC(P-18:1(11Z)/16:0), C42H82NO7P; PC(P-18:1(9Z)/16:0), C42H82NO7P; PC O-34:2, C42H82NO7P; PE O-…
1590	742.656	44.61	C42H85NO5	[M+CH3COO]-	NEG	2	Cer(t18:0/24:0(2-OH)), C42H85NO5; Cer(t20:0/22:0(2OH)), C42H85NO5
1591	742.657	42.06	C42H85NO5	[M+CH3COO]-	NEG	2	Cer(t18:0/24:0(2-OH)), C42H85NO5; Cer(t20:0/22:0(2OH)), C42H85NO5
1592	742.872	1.21	-		NEG	0
1593	743.542	25.63	C50H72O3; C45H75O6P	[M+Na]+; [M+H]+	POS	2	DG dO-47:15, C50H72O3; PA dO-42:9, C45H75O6P
1594	743.543	26.89	-		NEG	0
1595	743.606	35.16	C42H85N2O6P	[M-H]-	NEG	8	PE-Cer(d14:1(4E)/26:0), C42H85N2O6P; PE-Cer(d16:1(4E)/24:0), C42H85N2O6P; SM(d18:1/19:0), C42H85N2O6P; SM(d19:1/18:0), C42H85N2O6P; N-(hexacosanoyl)-tetradecasphing-4-enine-1-phosphoethanolamine, C42H85N2O6P; N-(nonadecanoyl)-sphing-4-enine-1-phosphocholine, C42H85N2O6P; N-(octadecanoyl)-nonadecasphing-4-enine-1-phosphocholine, C42H85N2O6P; N-(tetracosanoyl)-hexadecasphing-4-enine-1-phosphoethano…
1596	743.607	28.23	C46H78O6; C42H83N2O6P; C42H80NO6P	[M+NH4]+; [M+H]+	POS	8	TG 43:5, C46H78O6; PE-Cer(d14:2(4E,6E)/26:0), C42H83N2O6P; PE-Cer(d16:1(4E)/24:1(15Z)), C42H83N2O6P; PE-Cer(d16:2(4E,6E)/24:0), C42H83N2O6P; 1-tetradecanyl-2-(8-[3]-ladderane-octanyl)-sn-glycerophosphocholine, C42H80NO6P; N-(15Z-tetracosenoyl)-hexadecasphing-4-enine-1-phosphoethanolamine, C42H83N2O6P; N-(hexacosanoyl)-4E,6E-tetradecasphingadienine-1-phosphoethanolamine, C42H83N2O6P; N-(tetracosan…
1597	743.615	44.31	C45H84O6; C47H82O6; C42H79NO8	[M+Na]+; [M+H]+; [M+NH4]+	POS	28	TG(14:0/14:0/14:1(9Z)), C45H84O6; TG(14:0/14:1(9Z)/14:0), C45H84O6; TG 44:4, C47H82O6; TG 42:1, C45H84O6; 1,2-didodecanoyl-3-(5Z,8Z,11Z,14Z-eicosatetraenoyl)-sn-glycerol, C47H82O6; 1,2-ditridecanoyl-3-(6Z,9Z,12Z,15Z-octadecatetraenoyl)-sn-glycerol, C47H82O6; 1-dodecanoyl-2-(9Z-tetradecenoyl)-3-(6Z,9Z,12Z-octadecatrienoyl)-sn-glycerol, C47H82O6; 1-dodecanoyl-2-(9Z-tetradecenoyl)-3-(9Z,12Z,15Z-octa…
1598	743.861	31.06	-		NEG	0
1599	744.494	23.87	C43H70NO7P; C41H72NO7P; C45H65N3O6	[M+H]+; [M+Na]+	POS	12	PC O-35:9, C43H70NO7P; PE O-38:9, C43H70NO7P; PC O-33:6, C41H72NO7P; PE O-36:6, C41H72NO7P; 1-(6-[5]-ladderane-hexanoyl)-2-(8-[3]-ladderane-octanyl)-sn-glycerophosphoethanolamine, C43H70NO7P; Pilocereine, C45H65N3O6; PE(18:4(6Z,9Z,12Z,15Z)/P-18:1(11Z)), C41H72NO7P; PE(18:4(6Z,9Z,12Z,15Z)/P-18:1(9Z)), C41H72NO7P; PE(20:5(5Z,8Z,11Z,14Z,17Z)/P-16:0), C41H72NO7P; PE(P-16:0/20:5(5Z,8Z,11Z,14Z,17Z)), C…
1600	744.498	24.38	C43H72NO7P	[M-H]-	NEG	3	PC O-35:8, C43H72NO7P; PE O-38:8, C43H72NO7P; 1-(6-[3]-ladderane-hexanoyl)-2-(8-[3]-ladderane-octanyl)-sn-glycerophosphoethanolamine, C43H72NO7P
1601	744.547	26.57	-		NEG	0
1602	744.553	29.93	C41H78NO8P; C39H80NO8P; C41H75O8P	[M+H]+; [M+Na]+; [M+NH4]+	POS	86	PC 33:2, C41H78NO8P; PE 36:2, C41H78NO8P; PS dO-35:3, C41H78NO8P; PS dO-33:0, C39H80NO8P; 1,2-di-(6Z-octadecenoyl)-sn-glycero-3-phosphoethanolamine, C41H78NO8P; 1,2-di-(9E-octadecenoyl)-sn-glycero-3-phosphoethanolamine, C41H78NO8P; 1,2-di-(9Z-octadecenoyl)-sn-glycero-3-phosphoethanolamine, C41H78NO8P; 1-(11Z,14Z-eicosadienoyl)-2-hexadecanoyl-glycero-3-phosphoethanolamine, C41H78NO8P; 1-(11Z,14Z-e…
1603	744.554	32.98	C41H80NO8P	[M-H]-	NEG	83	PC(15:0/18:1(11Z)), C41H80NO8P; PC(18:1(11Z)/15:0), C41H80NO8P; PC(18:1(9Z)/15:0), C41H80NO8P; PE(14:0/22:1(13Z)), C41H80NO8P; PE(14:1(9Z)/22:0), C41H80NO8P; PE(16:0/20:1(11Z)), C41H80NO8P; PE(16:1(9Z)/20:0), C41H80NO8P; PE(18:0/18:1(11Z)), C41H80NO8P; PE(18:0/18:1(9Z)), C41H80NO8P; PE(18:1(11Z)/18:0), C41H80NO8P; PE(18:1(9Z)/18:0), C41H80NO8P; PE(20:0/16:1(9Z)), C41H80NO8P; PE(20:1(11Z)/16:0), C…
1604	744.554	29.16	C41H80NO8P	[M-H]-	NEG	83	PC(15:0/18:1(11Z)), C41H80NO8P; PC(18:1(11Z)/15:0), C41H80NO8P; PC(18:1(9Z)/15:0), C41H80NO8P; PE(14:0/22:1(13Z)), C41H80NO8P; PE(14:1(9Z)/22:0), C41H80NO8P; PE(16:0/20:1(11Z)), C41H80NO8P; PE(16:1(9Z)/20:0), C41H80NO8P; PE(18:0/18:1(11Z)), C41H80NO8P; PE(18:0/18:1(9Z)), C41H80NO8P; PE(18:1(11Z)/18:0), C41H80NO8P; PE(18:1(9Z)/18:0), C41H80NO8P; PE(20:0/16:1(9Z)), C41H80NO8P; PE(20:1(11Z)/16:0), C…
1605	744.589	30.65	C42H82NO7P; C49H74O4	[M+H]+; [M+NH4]+	POS	38	PC O-34:2, C42H82NO7P; PE O-37:2, C42H82NO7P; 1-(11Z-octadecenoyl)-2-(1Z-hexadecenyl)-sn-glycero-3-phosphocholine, C42H82NO7P; 1-(1Z,11Z-octadecadienyl)-2-hexadecanoyl-sn-glycero-3-phosphocholine, C42H82NO7P; 1-(1Z,9Z-octadecadienyl)-2-hexadecanoyl-sn-glycero-3-phosphocholine, C42H82NO7P; 1-(1Z-eicosenyl)-2-(9Z-heptadecenoyl)-glycero-3-phosphoethanolamine, C42H82NO7P; 1-(1Z-eicosenyl)-2-(9Z-tetra…
1606	745.503	20.02	C40H75O10P; C45H66O5; C38H71O8P	[M-H]-; [M+CH3COO]-	NEG	51	PG(16:0/18:2(9Z,12Z)), C40H75O10P; PG(16:1(9Z)/18:1(11Z)), C40H75O10P; PG(16:1(9Z)/18:1(9Z)), C40H75O10P; PG(18:1(11Z)/16:1(9Z)), C40H75O10P; PG(18:1(9Z)/16:1(9Z)), C40H75O10P; PG(18:2(9Z,12Z)/16:0), C40H75O10P; PG 34:2, C40H75O10P; 1,2-di-(9Z-heptadecenoyl)-sn-glycero-3-phospho-(1'-sn-glycerol), C40H75O10P; 1-(11Z,14Z-eicosadienoyl)-2-tetradecanoyl-glycero-3-phospho-(1'-sn-glycerol), C40H75O10P;…
1607	745.562	30.91	-		NEG	0
1608	745.593	32.83	C41H77NO9	[M+NH4]+	POS	2	Cerebroside B, C41H77NO9; GlcCer(d15:2(4E,6E)/20:0(2OH)), C41H77NO9
1609	745.594	33.72	C41H77NO9	[M+NH4]+	POS	2	Cerebroside B, C41H77NO9; GlcCer(d15:2(4E,6E)/20:0(2OH)), C41H77NO9
1610	745.622	33.18	C46H80O6; C42H85N2O6P; C42H82NO6P	[M+NH4]+; [M+H]+	POS	10	TG 43:4, C46H80O6; PE-Cer(d14:1(4E)/26:0), C42H85N2O6P; PE-Cer(d16:1(4E)/24:0), C42H85N2O6P; SM(d18:1/19:0), C42H85N2O6P; SM(d19:1/18:0), C42H85N2O6P; CerP(d18:1/24:1(15Z)), C42H82NO6P; N-(hexacosanoyl)-tetradecasphing-4-enine-1-phosphoethanolamine, C42H85N2O6P; N-(nonadecanoyl)-sphing-4-enine-1-phosphocholine, C42H85N2O6P; N-(octadecanoyl)-nonadecasphing-4-enine-1-phosphocholine, C42H85N2O6P; N-…
1611	745.631	45.93	C47H84O6; C45H86O6; C42H81NO8	[M+H]+; [M+Na]+; [M+NH4]+	POS	20	TG(14:1(9Z)/14:1(9Z)/16:1(9Z)), C47H84O6; TG(14:1(9Z)/16:1(9Z)/14:1(9Z)), C47H84O6; TG 42:0, C45H86O6; Myristin, C45H86O6; TG(12:0/12:0/18:0)[iso3], C45H86O6; TG(12:0/13:0/17:0)[iso6], C45H86O6; TG(12:0/14:0/16:0)[iso6], C45H86O6; TG(12:0/15:0/15:0)[iso3], C45H86O6; TG(13:0/13:0/16:0)[iso3], C45H86O6; TG(13:0/14:0/15:0)[iso6], C45H86O6; TG(14:0/14:0/14:0), C45H86O6; C18-Cerebroside, C42H81NO8; DG…
1612	746.507	31.74	C41H74NO7P	[M+Na]+	POS	17	PC O-33:5, C41H74NO7P; PE O-36:5, C41H74NO7P; PE(18:3(6Z,9Z,12Z)/P-18:1(11Z)), C41H74NO7P; PE(18:3(6Z,9Z,12Z)/P-18:1(9Z)), C41H74NO7P; PE(18:3(9Z,12Z,15Z)/P-18:1(11Z)), C41H74NO7P; PE(18:3(9Z,12Z,15Z)/P-18:1(9Z)), C41H74NO7P; PE(18:4(6Z,9Z,12Z,15Z)/P-18:0), C41H74NO7P; PE(20:4(5Z,8Z,11Z,14Z)/P-16:0), C41H74NO7P; PE(20:4(8Z,11Z,14Z,17Z)/P-16:0), C41H74NO7P; PE(O-16:0/20:5(5Z,8Z,11Z,14Z,17Z)), C41H…
1613	746.512	21.88	C43H72NO7P; C41H74NO7P	[M+H]+; [M+Na]+	POS	20	PC O-35:8, C43H72NO7P; PE O-38:8, C43H72NO7P; PC O-33:5, C41H74NO7P; PE O-36:5, C41H74NO7P; 1-(6-[3]-ladderane-hexanoyl)-2-(8-[3]-ladderane-octanyl)-sn-glycerophosphoethanolamine, C43H72NO7P; PE(18:3(6Z,9Z,12Z)/P-18:1(11Z)), C41H74NO7P; PE(18:3(6Z,9Z,12Z)/P-18:1(9Z)), C41H74NO7P; PE(18:3(9Z,12Z,15Z)/P-18:1(11Z)), C41H74NO7P; PE(18:3(9Z,12Z,15Z)/P-18:1(9Z)), C41H74NO7P; PE(18:4(6Z,9Z,12Z,15Z)/P-18…
1614	746.57	37.87	C41H82NO8P	[M-H]-	NEG	61	PC(15:0/18:0), C41H82NO8P; PC(18:0/15:0), C41H82NO8P; PE(14:0/22:0), C41H82NO8P; PE(18:0/18:0), C41H82NO8P; PE(20:0/16:0), C41H82NO8P; PE(22:0/14:0), C41H82NO8P; Phosphatidylethanolamine, C41H82NO8P; PC 33:0, C41H82NO8P; PE 36:0, C41H82NO8P; PS dO-35:1, C41H82NO8P; 1,2-dioctadecanoyl-sn-glycero-3-phosphoethanolamine, C41H82NO8P; 1-decanoyl-2-tricosanoyl-sn-glycero-3-phosphocholine, C41H82NO8P; 1-…
1615	746.604	32.84	C42H84NO7P; C42H81O7P	[M+H]+; [M+NH4]+	POS	37	PC O-34:1, C42H84NO7P; PE O-37:1, C42H84NO7P; 1-(11Z-octadecenyl)-2-hexadecanoyl-sn-glycero-3-phosphocholine, C42H84NO7P; 1-(1Z-eicosenyl)-2-heptadecanoyl-glycero-3-phosphoethanolamine, C42H84NO7P; 1-(1Z-eicosenyl)-2-tetradecanoyl-glycero-3-phosphocholine, C42H84NO7P; 1-(1Z-hexadecenyl)-2-heneicosanoyl-glycero-3-phosphoethanolamine, C42H84NO7P; 1-(1Z-hexadecenyl)-2-octadecanoyl-glycero-3-phosphoc…
1616	746.606	38.63	C42H84NO7P; C42H81O7P	[M+H]+; [M+NH4]+	POS	37	PC O-34:1, C42H84NO7P; PE O-37:1, C42H84NO7P; 1-(11Z-octadecenyl)-2-hexadecanoyl-sn-glycero-3-phosphocholine, C42H84NO7P; 1-(1Z-eicosenyl)-2-heptadecanoyl-glycero-3-phosphoethanolamine, C42H84NO7P; 1-(1Z-eicosenyl)-2-tetradecanoyl-glycero-3-phosphocholine, C42H84NO7P; 1-(1Z-hexadecenyl)-2-heneicosanoyl-glycero-3-phosphoethanolamine, C42H84NO7P; 1-(1Z-hexadecenyl)-2-octadecanoyl-glycero-3-phosphoc…
1617	747.518	22.66	C40H77O10P; C45H68O5; C38H73O8P	[M-H]-; [M+CH3COO]-	NEG	64	PG(16:0/18:1(11Z)), C40H77O10P; PG(16:0/18:1(9Z)), C40H77O10P; PG(16:1(9Z)/18:0), C40H77O10P; PG(18:0/16:1(9Z)), C40H77O10P; PG(18:1(11Z)/16:0), C40H77O10P; PG(18:1(9Z)/16:0), C40H77O10P; PG 34:1, C40H77O10P; 1-(11Z-docosenoyl)-2-dodecanoyl-glycero-3-phospho-(1'-sn-glycerol), C40H77O10P; 1-(11Z-eicosenoyl)-2-tetradecanoyl-glycero-3-phospho-(1'-sn-glycerol), C40H77O10P; 1-(9Z-heptadecenoyl)-2-hept…
1618	747.565	24.6	C38H77N2O6P	[M+CH3COO]-	NEG	5	Etn-1-P-Cer(d14:1/18:0), C38H77N2O6P; PE-Cer(d14:1(4E)/22:0), C38H77N2O6P; PE-Cer(d16:1(4E)/20:0), C38H77N2O6P; SM(d16:1/17:0), C38H77N2O6P; SM(d18:1/15:0), C38H77N2O6P
1619	747.572	34.63	C52H76O3; C45H81O6P	[M-H]-	NEG	3	DG dO-49:15, C52H76O3; TG tO-49:15, C52H76O3; PA dO-42:6, C45H81O6P
1620	747.574	31.29	C41H79O8P	[M+NH4]+	POS	2	PA 38:1, C41H79O8P; PG dO-35:3, C41H79O8P
1621	748.527	23.97	C43H74NO7P; C41H76NO7P	[M+H]+; [M+Na]+	POS	43	PE(O-16:1(1Z)/22:6(4Z,7Z,10Z,13Z,16Z,19Z)), C43H74NO7P; PE(P-18:1(11Z)/20:5(5Z,8Z,11Z,14Z,17Z)), C43H74NO7P; PE(P-18:1(9Z)/20:5(5Z,8Z,11Z,14Z,17Z)), C43H74NO7P; PE(P-16:0/20:3(5Z,8Z,11Z)), C41H76NO7P; PE(P-16:0/20:3(8Z,11Z,14Z)), C41H76NO7P; PE(P-18:0/18:3(6Z,9Z,12Z)), C41H76NO7P; PE(P-18:0/18:3(9Z,12Z,15Z)), C41H76NO7P; PE(P-18:1(11Z)/18:2(9Z,12Z)), C41H76NO7P; PE(P-18:1(9Z)/18:2(9Z,12Z)), C41H7…
1622	748.527	25.1	C43H74NO7P; C41H76NO7P	[M+H]+; [M+Na]+	POS	26	PE(O-16:1(1Z)/22:6(4Z,7Z,10Z,13Z,16Z,19Z)), C43H74NO7P; PC O-35:7, C43H74NO7P; PE O-38:7, C43H74NO7P; PC O-33:4, C41H76NO7P; PE O-36:4, C41H76NO7P; 1-O-(1Z-hexadecenyl)-2-(4Z,7Z,10Z,13Z,16Z,19Z-docosahexaenoyl)-sn-glycero-3-phosphoethanolamine, C43H74NO7P; PE(20:5(5Z,8Z,11Z,14Z,17Z)/P-18:1(11Z)), C43H74NO7P; PE(20:5(5Z,8Z,11Z,14Z,17Z)/P-18:1(9Z)), C43H74NO7P; PE(22:6(4Z,7Z,10Z,13Z,16Z,19Z)/P-16:0…
1623	748.531	36.07	C43H76NO7P; C40H80NO7PS	[M-H]-	NEG	20	PE(P-16:0/22:5(4Z,7Z,10Z,13Z,16Z)), C43H76NO7P; PE(P-16:0/22:5(7Z,10Z,13Z,16Z,19Z)), C43H76NO7P; PE(P-18:0/20:5(5Z,8Z,11Z,14Z,17Z)), C43H76NO7P; PE(P-18:1(11Z)/20:4(5Z,8Z,11Z,14Z)), C43H76NO7P; PE(P-18:1(11Z)/20:4(8Z,11Z,14Z,17Z)), C43H76NO7P; PE(P-18:1(9Z)/20:4(5Z,8Z,11Z,14Z)), C43H76NO7P; PE(P-18:1(9Z)/20:4(8Z,11Z,14Z,17Z)), C43H76NO7P; PC O-35:6, C43H76NO7P; PE O-38:6, C43H76NO7P; 1-(1Z-octade…
1624	748.586	38.81	C41H82NO8P; C41H79O8P	[M+H]+; [M+NH4]+	POS	73	PC 33:0, C41H82NO8P; PE 36:0, C41H82NO8P; PS dO-35:1, C41H82NO8P; 1,2-dioctadecanoyl-sn-glycero-3-phosphoethanolamine, C41H82NO8P; 1-decanoyl-2-tricosanoyl-sn-glycero-3-phosphocholine, C41H82NO8P; 1-docosanoyl-2-tetradecanoyl-glycero-3-phosphoethanolamine, C41H82NO8P; 1-docosanoyl-2-undecanoyl-sn-glycero-3-phosphocholine, C41H82NO8P; 1-dodecanoyl-2-heneicosanoyl-glycero-3-phosphocholine, C41H82NO…
1625	748.621	39	C42H86NO7P; C42H83O7P; C49H78O4	[M+H]+; [M+NH4]+	POS	26	PC O-34:0, C42H86NO7P; PE O-37:0, C42H86NO7P; 1-eicosyl-2-heptadecanoyl-glycero-3-phosphoethanolamine, C42H86NO7P; 1-eicosyl-2-tetradecanoyl-glycero-3-phosphocholine, C42H86NO7P; 1-heptadecyl-2-heptadecanoyl-sn-glycero-3-phosphocholine, C42H86NO7P; 1-hexadecyl-2-heneicosanoyl-glycero-3-phosphoethanolamine, C42H86NO7P; 1-hexadecyl-2-octadecanoyl-sn-glycero-3-phosphocholine, C42H86NO7P; 1-octadecan…
1626	748.988	2.34	-		POS	0
1627	749.532	30.82	C40H79O10P; C38H75O8P	[M-H]-; [M+CH3COO]-	NEG	34	PG(16:0/18:0), C40H79O10P; PG(18:0/16:0), C40H79O10P; PG 34:0, C40H79O10P; 1,2-diheptadecanoyl-sn-glycero-3-phospho-(1'-sn-glycerol), C40H79O10P; 1-docosanoyl-2-dodecanoyl-glycero-3-phospho-(1'-sn-glycerol), C40H79O10P; 1-dodecanoyl-2-docosanoyl-glycero-3-phospho-(1'-sn-glycerol), C40H79O10P; 1-eicosanoyl-2-tetradecanoyl-glycero-3-phospho-(1'-sn-glycerol), C40H79O10P; 1-heneicosanoyl-2-tridecanoy…
1628	749.588	33.41	C52H76O3; C50H78O3; C45H81O6P; C40H77NO10	[M+H]+; [M+Na]+; [M+NH4]+	POS	6	DG dO-49:15, C52H76O3; TG tO-49:15, C52H76O3; DG dO-47:12, C50H78O3; TG tO-47:12, C50H78O3; PA dO-42:6, C45H81O6P; Araliacerebroside, C40H77NO10
1629	749.625	41.06	C53H80O2	[M+H]+	POS	2	Plastoquinone-9, C53H80O2; Plastoquinone 9, C53H80O2
1630	750.508	22.99	C42H74NO8P	[M-H]-	NEG	42	PC(14:0/20:5(5Z,8Z,11Z,14Z,17Z)), C42H74NO8P; PC(14:1(9Z)/20:4(5Z,8Z,11Z,14Z)), C42H74NO8P; PC(14:1(9Z)/20:4(8Z,11Z,14Z,17Z)), C42H74NO8P; PC(18:4(6Z,9Z,12Z,15Z)/16:1(9Z)), C42H74NO8P; PC(20:4(5Z,8Z,11Z,14Z)/14:1(9Z)), C42H74NO8P; PC(20:4(8Z,11Z,14Z,17Z)/14:1(9Z)), C42H74NO8P; PC(20:5(5Z,8Z,11Z,14Z,17Z)/14:0), C42H74NO8P; PE(15:0/22:5(4Z,7Z,10Z,13Z,16Z)), C42H74NO8P; PE(15:0/22:5(7Z,10Z,13Z,16Z,1…
1631	750.525	25.4	-		NEG	0
1632	750.535	26.17	-		NEG	0
1633	750.542	26.7	C43H76NO7P; C41H78NO7P; C43H73O7P	[M+H]+; [M+Na]+; [M+NH4]+	POS	38	PC O-35:6, C43H76NO7P; PE O-38:6, C43H76NO7P; PC O-33:3, C41H78NO7P; PE O-36:3, C41H78NO7P; 1-(1Z-octadecenyl)-2-(5Z,8Z,11Z,14Z,17Z-eicosapentaenoyl)-glycero-3-phosphoethanolamine, C43H76NO7P; 1-hexadecyl-2-(4Z,7Z,10Z,13Z,16Z,19Z-docosahexaenoyl)-sn-glycero-3-phosphoethanolamine, C43H76NO7P; PE(18:1(9Z)/P-18:1(9Z)), C41H78NO7P; PE(20:4(5Z,8Z,11Z,14Z)/P-18:1(11Z)), C43H76NO7P; PE(20:4(5Z,8Z,11Z,14…
1634	750.543	44.61	C43H78NO7P	[M-H]-	NEG	27	PE(O-18:1(1Z)/20:4(5Z,8Z,11Z,14Z)), C43H78NO7P; PE(P-16:0/22:4(7Z,10Z,13Z,16Z)), C43H78NO7P; PE(P-18:1(11Z)/20:3(5Z,8Z,11Z)), C43H78NO7P; PE(P-18:1(11Z)/20:3(8Z,11Z,14Z)), C43H78NO7P; PE(P-18:1(9Z)/20:3(5Z,8Z,11Z)), C43H78NO7P; PC O-35:5, C43H78NO7P; PE O-38:5, C43H78NO7P; 1-(1Z-eicosenyl)-2-(6Z,9Z,12Z,15Z-octadecatetraenoyl)-glycero-3-phosphoethanolamine, C43H78NO7P; 1-(1Z-hexadecenyl)-2-(7Z,10Z…
1635	750.543	31.11	C43H78NO7P	[M-H]-	NEG	27	PE(O-18:1(1Z)/20:4(5Z,8Z,11Z,14Z)), C43H78NO7P; PE(P-16:0/22:4(7Z,10Z,13Z,16Z)), C43H78NO7P; PE(P-18:1(11Z)/20:3(5Z,8Z,11Z)), C43H78NO7P; PE(P-18:1(11Z)/20:3(8Z,11Z,14Z)), C43H78NO7P; PE(P-18:1(9Z)/20:3(5Z,8Z,11Z)), C43H78NO7P; PC O-35:5, C43H78NO7P; PE O-38:5, C43H78NO7P; 1-(1Z-eicosenyl)-2-(6Z,9Z,12Z,15Z-octadecatetraenoyl)-glycero-3-phosphoethanolamine, C43H78NO7P; 1-(1Z-hexadecenyl)-2-(7Z,10Z…
1636	750.544	29.86	C43H78NO7P	[M-H]-	NEG	27	PE(O-18:1(1Z)/20:4(5Z,8Z,11Z,14Z)), C43H78NO7P; PE(P-16:0/22:4(7Z,10Z,13Z,16Z)), C43H78NO7P; PE(P-18:1(11Z)/20:3(5Z,8Z,11Z)), C43H78NO7P; PE(P-18:1(11Z)/20:3(8Z,11Z,14Z)), C43H78NO7P; PE(P-18:1(9Z)/20:3(5Z,8Z,11Z)), C43H78NO7P; PC O-35:5, C43H78NO7P; PE O-38:5, C43H78NO7P; 1-(1Z-eicosenyl)-2-(6Z,9Z,12Z,15Z-octadecatetraenoyl)-glycero-3-phosphoethanolamine, C43H78NO7P; 1-(1Z-hexadecenyl)-2-(7Z,10Z…
1637	750.544	38.26	C43H78NO7P	[M-H]-	NEG	27	PE(O-18:1(1Z)/20:4(5Z,8Z,11Z,14Z)), C43H78NO7P; PE(P-16:0/22:4(7Z,10Z,13Z,16Z)), C43H78NO7P; PE(P-18:1(11Z)/20:3(5Z,8Z,11Z)), C43H78NO7P; PE(P-18:1(11Z)/20:3(8Z,11Z,14Z)), C43H78NO7P; PE(P-18:1(9Z)/20:3(5Z,8Z,11Z)), C43H78NO7P; PC O-35:5, C43H78NO7P; PE O-38:5, C43H78NO7P; 1-(1Z-eicosenyl)-2-(6Z,9Z,12Z,15Z-octadecatetraenoyl)-glycero-3-phosphoethanolamine, C43H78NO7P; 1-(1Z-hexadecenyl)-2-(7Z,10Z…
1638	750.545	45.77	C43H78NO7P	[M-H]-	NEG	27	PE(O-18:1(1Z)/20:4(5Z,8Z,11Z,14Z)), C43H78NO7P; PE(P-16:0/22:4(7Z,10Z,13Z,16Z)), C43H78NO7P; PE(P-18:1(11Z)/20:3(5Z,8Z,11Z)), C43H78NO7P; PE(P-18:1(11Z)/20:3(8Z,11Z,14Z)), C43H78NO7P; PE(P-18:1(9Z)/20:3(5Z,8Z,11Z)), C43H78NO7P; PC O-35:5, C43H78NO7P; PE O-38:5, C43H78NO7P; 1-(1Z-eicosenyl)-2-(6Z,9Z,12Z,15Z-octadecatetraenoyl)-glycero-3-phosphoethanolamine, C43H78NO7P; 1-(1Z-hexadecenyl)-2-(7Z,10Z…
1639	750.564	25.02	C40H80NO9P; C43H76NO6P; C42H75N3O8; C40H77O9P	[M+H]+; [M+NH4]+	POS	15	PS O-34:0, C40H80NO9P; PC dO-35:7, C43H76NO6P; PE dO-38:7, C43H76NO6P; 1-eicosyl-2-tetradecanoyl-glycero-3-phosphoserine, C40H80NO9P; 1-hexadecyl-2-octadecanoyl-glycero-3-phosphoserine, C40H80NO9P; 1-octadecyl-2-hexadecanoyl-glycero-3-phosphoserine, C40H80NO9P; PS(O-16:0/18:0), C40H80NO9P; PS(O-18:0/16:0), C40H80NO9P; PS(O-20:0/14:0), C40H80NO9P; bacteriohopane-,32,33,34-triol-35-cyclitolguanine,…
1640	750.59	31.78	C40H80NO8P	[M+NH4]+	POS	3	PC 32:0, C40H80NO8P; PE 35:0, C40H80NO8P; PS dO-34:1, C40H80NO8P
1641	750.662	41.18	-		NEG	0
1642	750.698	46.65	-		NEG	0
1643	752.515	29.03	-		POS	0
1644	752.519	28.38	C42H74NO8P; C40H76NO8P	[M+H]+; [M+Na]+	POS	46	PC(14:0/20:5(5Z,8Z,11Z,14Z,17Z)), C42H74NO8P; PC(14:1(9Z)/20:4(5Z,8Z,11Z,14Z)), C42H74NO8P; PC(14:1(9Z)/20:4(8Z,11Z,14Z,17Z)), C42H74NO8P; PC(18:4(6Z,9Z,12Z,15Z)/16:1(9Z)), C42H74NO8P; PC(20:4(5Z,8Z,11Z,14Z)/14:1(9Z)), C42H74NO8P; PC(20:4(8Z,11Z,14Z,17Z)/14:1(9Z)), C42H74NO8P; PC(20:5(5Z,8Z,11Z,14Z,17Z)/14:0), C42H74NO8P; PE(15:0/22:5(4Z,7Z,10Z,13Z,16Z)), C42H74NO8P; PE(15:0/22:5(7Z,10Z,13Z,16Z,1…
1645	752.55	36.91	-		NEG	0
1646	752.55	28.59	-		NEG	0
1647	752.551	29.45	-		NEG	0
1648	752.554	27.92	-		NEG	0
1649	752.558	30.7	C43H78NO7P; C41H80NO7P; C43H75O7P	[M+H]+; [M+Na]+; [M+NH4]+	POS	51	PE(O-18:1(1Z)/20:4(5Z,8Z,11Z,14Z)), C43H78NO7P; PC O-35:5, C43H78NO7P; PE O-38:5, C43H78NO7P; PC O-33:2, C41H80NO7P; PE O-36:2, C41H80NO7P; 1-(1Z-eicosenyl)-2-(6Z,9Z,12Z,15Z-octadecatetraenoyl)-glycero-3-phosphoethanolamine, C43H78NO7P; 1-(1Z-hexadecenyl)-2-(7Z,10Z,13Z,16Z-docosatetraenoyl)-glycero-3-phosphoethanolamine, C43H78NO7P; 1-(1Z-octadecenyl)-2-(5Z,8Z,11Z,14Z-eicosatetraenoyl)-sn-glycero…
1650	752.558	28.32	C43H80NO7P	[M-H]-	NEG	24	PE(P-18:0/20:3(5Z,8Z,11Z)), C43H80NO7P; PE(P-18:0/20:3(8Z,11Z,14Z)), C43H80NO7P; PE(P-18:1(11Z)/20:2(11Z,14Z)), C43H80NO7P; PE(P-18:1(9Z)/20:2(11Z,14Z)), C43H80NO7P; PC O-35:4, C43H80NO7P; PE O-38:4, C43H80NO7P; 1-(1Z-eicosenyl)-2-(6Z,9Z,12Z-octadecatrienoyl)-glycero-3-phosphoethanolamine, C43H80NO7P; 1-(1Z-eicosenyl)-2-(9Z,12Z,15Z-octadecatrienoyl)-glycero-3-phosphoethanolamine, C43H80NO7P; 1-(1…
1651	752.558	29.59	C43H78NO7P; C41H80NO7P; C43H75O7P	[M+H]+; [M+Na]+; [M+NH4]+	POS	51	PE(O-18:1(1Z)/20:4(5Z,8Z,11Z,14Z)), C43H78NO7P; PC O-35:5, C43H78NO7P; PE O-38:5, C43H78NO7P; PC O-33:2, C41H80NO7P; PE O-36:2, C41H80NO7P; 1-(1Z-eicosenyl)-2-(6Z,9Z,12Z,15Z-octadecatetraenoyl)-glycero-3-phosphoethanolamine, C43H78NO7P; 1-(1Z-hexadecenyl)-2-(7Z,10Z,13Z,16Z-docosatetraenoyl)-glycero-3-phosphoethanolamine, C43H78NO7P; 1-(1Z-octadecenyl)-2-(5Z,8Z,11Z,14Z-eicosatetraenoyl)-sn-glycero…
1652	752.559	36.23	C43H80NO7P	[M-H]-	NEG	24	PE(P-18:0/20:3(5Z,8Z,11Z)), C43H80NO7P; PE(P-18:0/20:3(8Z,11Z,14Z)), C43H80NO7P; PE(P-18:1(11Z)/20:2(11Z,14Z)), C43H80NO7P; PE(P-18:1(9Z)/20:2(11Z,14Z)), C43H80NO7P; PC O-35:4, C43H80NO7P; PE O-38:4, C43H80NO7P; 1-(1Z-eicosenyl)-2-(6Z,9Z,12Z-octadecatrienoyl)-glycero-3-phosphoethanolamine, C43H80NO7P; 1-(1Z-eicosenyl)-2-(9Z,12Z,15Z-octadecatrienoyl)-glycero-3-phosphoethanolamine, C43H80NO7P; 1-(1…
1653	752.614	41.04	C40H83N2O5PS	[M+NH4]+	POS	1	Thioetheramide-PC, C40H83N2O5PS
1654	752.677	42.72	-		NEG	0
1655	752.714	47.11	-		NEG	0
1656	753.032	1.86	-		NEG	0
1657	753.053	25.67	-		POS	0
1658	753.518	7.14	C44H75O6P; C38H73O11P; C41H70NO8P	[M+Na]+; [M+NH4]+	POS	18	PA dO-41:8, C44H75O6P; LPI O-29:2, C38H73O11P; PI dO-29:2, C38H73O11P; PE(14:0/22:6(4Z,7Z,10Z,13Z,16Z,19Z)), C41H70NO8P; PE(14:1(9Z)/22:5(4Z,7Z,10Z,13Z,16Z)), C41H70NO8P; PE(14:1(9Z)/22:5(7Z,10Z,13Z,16Z,19Z)), C41H70NO8P; PE(16:1(9Z)/20:5(5Z,8Z,11Z,14Z,17Z)), C41H70NO8P; PE(18:2(9Z,12Z)/18:4(6Z,9Z,12Z,15Z)), C41H70NO8P; PE(18:3(6Z,9Z,12Z)/18:3(6Z,9Z,12Z)), C41H70NO8P; PE(18:3(6Z,9Z,12Z)/18:3(9Z,1…
1659	753.556	26.08	C39H77O10P	[M+NH4]+	POS	1	PG 33:0, C39H77O10P
1660	753.561	27.84	-		POS	0
1661	754.503	21.59	C41H74NO9P; C39H70NO7P	[M-H]-; [M+CH3COO]-	NEG	3	PS O-35:4, C41H74NO9P; PE(18:4(6Z,9Z,12Z,15Z)/P-16:0), C39H70NO7P; PE(P-16:0/18:4(6Z,9Z,12Z,15Z)), C39H70NO7P
1662	754.536	26.77	C42H76NO8P; C40H78NO8P; C42H73O8P	[M+H]+; [M+Na]+; [M+NH4]+	POS	129	PC 34:4, C42H76NO8P; PE 37:4, C42H76NO8P; PS dO-36:5, C42H76NO8P; PC 32:1, C40H78NO8P; PE 35:1, C40H78NO8P; PS dO-34:2, C40H78NO8P; 1,2-di-(9Z,12Z-heptadecadienoyl)-sn-glycero-3-phosphocholine, C42H76NO8P; 1-(11Z,14Z-eicosadienoyl)-2-(9Z,12Z-heptadecadienoyl)-glycero-3-phosphoethanolamine, C42H76NO8P; 1-(2E,4E-hexadecadienoyl)-2-(2E,4E-octadecadienoyl)-sn-glycero-3-phosphocholine, C42H76NO8P; 1-(…
1663	754.538	24.83	C42H76NO8P; C40H78NO8P; C39H77O8PS; C42H73O8P	[M+H]+; [M+Na]+; [M+NH4]+	POS	130	PC 34:4, C42H76NO8P; PE 37:4, C42H76NO8P; PS dO-36:5, C42H76NO8P; PC 32:1, C40H78NO8P; PE 35:1, C40H78NO8P; PS dO-34:2, C40H78NO8P; 1,2-di-(9Z,12Z-heptadecadienoyl)-sn-glycero-3-phosphocholine, C42H76NO8P; 1-(11Z,14Z-eicosadienoyl)-2-(9Z,12Z-heptadecadienoyl)-glycero-3-phosphoethanolamine, C42H76NO8P; 1-(2E,4E-hexadecadienoyl)-2-(2E,4E-octadecadienoyl)-sn-glycero-3-phosphocholine, C42H76NO8P; 1-(…
1664	754.539	21.7	C42H76NO8P; C40H78NO8P; C39H77O8PS; C42H73O8P	[M+H]+; [M+Na]+; [M+NH4]+	POS	130	PC 34:4, C42H76NO8P; PE 37:4, C42H76NO8P; PS dO-36:5, C42H76NO8P; PC 32:1, C40H78NO8P; PE 35:1, C40H78NO8P; PS dO-34:2, C40H78NO8P; 1,2-di-(9Z,12Z-heptadecadienoyl)-sn-glycero-3-phosphocholine, C42H76NO8P; 1-(11Z,14Z-eicosadienoyl)-2-(9Z,12Z-heptadecadienoyl)-glycero-3-phosphoethanolamine, C42H76NO8P; 1-(2E,4E-hexadecadienoyl)-2-(2E,4E-octadecadienoyl)-sn-glycero-3-phosphocholine, C42H76NO8P; 1-(…
1665	754.539	28.14	C42H78NO8P	[M-H]-	NEG	66	PC(14:0/20:3(5Z,8Z,11Z)), C42H78NO8P; PC(14:0/20:3(8Z,11Z,14Z)), C42H78NO8P; PC(14:1(9Z)/20:2(11Z,14Z)), C42H78NO8P; PC(16:0/18:3(6Z,9Z,12Z)), C42H78NO8P; PC(16:0/18:3(9Z,12Z,15Z)), C42H78NO8P; PC(16:1(9Z)/18:2(9Z,12Z)), C42H78NO8P; PC(18:2(9Z,12Z)/16:1(9Z)), C42H78NO8P; PC(18:3(6Z,9Z,12Z)/16:0), C42H78NO8P; PC(18:3(9Z,12Z,15Z)/16:0), C42H78NO8P; PC(20:2(11Z,14Z)/14:1(9Z)), C42H78NO8P; PC(20:3(5Z…
1666	754.541	28.8	C42H78NO8P	[M-H]-	NEG	66	PC(14:0/20:3(5Z,8Z,11Z)), C42H78NO8P; PC(14:0/20:3(8Z,11Z,14Z)), C42H78NO8P; PC(14:1(9Z)/20:2(11Z,14Z)), C42H78NO8P; PC(16:0/18:3(6Z,9Z,12Z)), C42H78NO8P; PC(16:0/18:3(9Z,12Z,15Z)), C42H78NO8P; PC(16:1(9Z)/18:2(9Z,12Z)), C42H78NO8P; PC(18:2(9Z,12Z)/16:1(9Z)), C42H78NO8P; PC(18:3(6Z,9Z,12Z)/16:0), C42H78NO8P; PC(18:3(9Z,12Z,15Z)/16:0), C42H78NO8P; PC(20:2(11Z,14Z)/14:1(9Z)), C42H78NO8P; PC(20:3(5Z…
1667	754.557	29.87	-		NEG	0
1668	754.566	38.82	-		NEG	0
1669	754.572	31.74	C43H80NO7P; C41H82NO7P; C43H77O7P	[M+H]+; [M+Na]+; [M+NH4]+	POS	44	PC O-35:4, C43H80NO7P; PE O-38:4, C43H80NO7P; PC O-33:1, C41H82NO7P; PE O-36:1, C41H82NO7P; 1-(1Z-eicosenyl)-2-(6Z,9Z,12Z-octadecatrienoyl)-glycero-3-phosphoethanolamine, C43H80NO7P; 1-(1Z-eicosenyl)-2-(9Z,12Z,15Z-octadecatrienoyl)-glycero-3-phosphoethanolamine, C43H80NO7P; 1-(1Z-octadecenyl)-2-(8Z,11Z,14Z-eicosatrienoyl)-glycero-3-phosphoethanolamine, C43H80NO7P; 1-eicosyl-2-(6Z,9Z,12Z,15Z-octad…
1670	754.573	30.33	C43H80NO7P; C41H82NO7P; C43H77O7P	[M+H]+; [M+Na]+; [M+NH4]+	POS	44	PC O-35:4, C43H80NO7P; PE O-38:4, C43H80NO7P; PC O-33:1, C41H82NO7P; PE O-36:1, C41H82NO7P; 1-(1Z-eicosenyl)-2-(6Z,9Z,12Z-octadecatrienoyl)-glycero-3-phosphoethanolamine, C43H80NO7P; 1-(1Z-eicosenyl)-2-(9Z,12Z,15Z-octadecatrienoyl)-glycero-3-phosphoethanolamine, C43H80NO7P; 1-(1Z-octadecenyl)-2-(8Z,11Z,14Z-eicosatrienoyl)-glycero-3-phosphoethanolamine, C43H80NO7P; 1-eicosyl-2-(6Z,9Z,12Z,15Z-octad…
1671	754.573	34.63	C43H80NO7P; C41H82NO7P; C43H77O7P	[M+H]+; [M+Na]+; [M+NH4]+	POS	44	PC O-35:4, C43H80NO7P; PE O-38:4, C43H80NO7P; PC O-33:1, C41H82NO7P; PE O-36:1, C41H82NO7P; 1-(1Z-eicosenyl)-2-(6Z,9Z,12Z-octadecatrienoyl)-glycero-3-phosphoethanolamine, C43H80NO7P; 1-(1Z-eicosenyl)-2-(9Z,12Z,15Z-octadecatrienoyl)-glycero-3-phosphoethanolamine, C43H80NO7P; 1-(1Z-octadecenyl)-2-(8Z,11Z,14Z-eicosatrienoyl)-glycero-3-phosphoethanolamine, C43H80NO7P; 1-eicosyl-2-(6Z,9Z,12Z,15Z-octad…
1672	754.574	33.49	C43H80NO7P; C41H82NO7P; C43H77O7P	[M+H]+; [M+Na]+; [M+NH4]+	POS	44	PC O-35:4, C43H80NO7P; PE O-38:4, C43H80NO7P; PC O-33:1, C41H82NO7P; PE O-36:1, C41H82NO7P; 1-(1Z-eicosenyl)-2-(6Z,9Z,12Z-octadecatrienoyl)-glycero-3-phosphoethanolamine, C43H80NO7P; 1-(1Z-eicosenyl)-2-(9Z,12Z,15Z-octadecatrienoyl)-glycero-3-phosphoethanolamine, C43H80NO7P; 1-(1Z-octadecenyl)-2-(8Z,11Z,14Z-eicosatrienoyl)-glycero-3-phosphoethanolamine, C43H80NO7P; 1-eicosyl-2-(6Z,9Z,12Z,15Z-octad…
1673	754.592	29.52	-		POS	0
1674	754.692	46.55	C46H88O6	[M+NH4]+	POS	10	TG(14:0/14:0/15:0), C46H88O6; TG(14:0/15:0/14:0), C46H88O6; TG(12:0/12:0/19:0)[iso3], C46H88O6; TG(12:0/13:0/18:0)[iso6], C46H88O6; TG(12:0/14:0/17:0)[iso6], C46H88O6; TG(12:0/15:0/16:0)[iso6], C46H88O6; TG(13:0/13:0/17:0)[iso3], C46H88O6; TG(13:0/14:0/16:0)[iso6], C46H88O6; TG(13:0/15:0/15:0)[iso3], C46H88O6; TG(14:0/14:0/15:0)[iso3], C46H88O6
1675	754.693	44.91	C44H89NO4	[M+CH3COO]-	NEG	5	Cer(d18:0/26:0(2OH)), C44H89NO4; Cer(d20:0/24:0(2OH)), C44H89NO4; Cer(t18:0/26:0), C44H89NO4; Cer(t20:0/24:0), C44H89NO4; N-(26-hydroxyhexacosanyl)sphinganine, C44H89NO4
1676	755.566	30.17	C43H78O10; C42H76NO7P; C40H81N2O7P	[M+H]+; [M+NH4]+; [M+Na]+	POS	6	1-hexadecanoyl-2-(9Z,12Z-octadecadienoyl)-3-O-beta-D-galactosyl-sn-glycerol, C43H78O10; PC(18:4(6Z,9Z,12Z,15Z)/P-16:0), C42H76NO7P; PC(P-16:0/18:4(6Z,9Z,12Z,15Z)), C42H76NO7P; MGDG(16:0/18:2(9Z,12Z)), C43H78O10; PE-Cer(d14:1(4E)/24:0(2OH)), C40H81N2O7P; PE-Cer(d16:1(4E)/22:0(2OH)), C40H81N2O7P
1677	755.569	31.46	C43H78O10; C40H81N2O7P; C42H76NO7P	[M+H]+; [M+Na]+; [M+NH4]+	POS	6	1-hexadecanoyl-2-(9Z,12Z-octadecadienoyl)-3-O-beta-D-galactosyl-sn-glycerol, C43H78O10; MGDG(16:0/18:2(9Z,12Z)), C43H78O10; PE-Cer(d14:1(4E)/24:0(2OH)), C40H81N2O7P; PE-Cer(d16:1(4E)/22:0(2OH)), C40H81N2O7P; PC(18:4(6Z,9Z,12Z,15Z)/P-16:0), C42H76NO7P; PC(P-16:0/18:4(6Z,9Z,12Z,15Z)), C42H76NO7P
1678	755.576	32.56	-		POS	0
1679	755.594	29.78	C51H78O4; C49H80O4; C44H83O7P; C42H85O7P	[M+H]+; [M+Na]+	POS	8	DG O-48:12, C51H78O4; TG dO-48:12, C51H78O4; DG O-46:9, C49H80O4; TG dO-46:9, C49H80O4; PA O-41:3, C44H83O7P; PA O-39:0, C42H85O7P; PA(O-18:0/21:0), C42H85O7P; PA(O-20:0/19:0), C42H85O7P
1680	755.604	32.34	C47H78O6; C43H83N2O6P; C41H85N2O6P	[M+NH4]+; [M+H]+; [M+Na]+	POS	7	TG 44:6, C47H78O6; SM(d18:2/20:1), C43H83N2O6P; SM(d16:0/20:0), C41H85N2O6P; SM(d18:0/18:0), C41H85N2O6P; SM(d19:0/17:0), C41H85N2O6P; SM(d18:0/20:2(11Z,14Z)), C43H83N2O6P; N-(11Z-eicosenoyl)-4E,12Z-sphingadienine-1-phosphocholine, C43H83N2O6P
1681	755.605	26.09	C47H78O6; C43H83N2O6P; C41H85N2O6P	[M+NH4]+; [M+H]+; [M+Na]+	POS	7	TG 44:6, C47H78O6; SM(d18:2/20:1), C43H83N2O6P; SM(d16:0/20:0), C41H85N2O6P; SM(d18:0/18:0), C41H85N2O6P; SM(d19:0/17:0), C41H85N2O6P; SM(d18:0/20:2(11Z,14Z)), C43H83N2O6P; N-(11Z-eicosenoyl)-4E,12Z-sphingadienine-1-phosphocholine, C43H83N2O6P
1682	756.552	29.12	C42H78NO8P; C40H80NO8P; C42H75O8P	[M+H]+; [M+Na]+; [M+NH4]+	POS	122	PC 34:3, C42H78NO8P; PE 37:3, C42H78NO8P; PS dO-36:4, C42H78NO8P; PC 32:0, C40H80NO8P; PE 35:0, C40H80NO8P; PS dO-34:1, C40H80NO8P; 1-(11Z,14Z-eicosadienoyl)-2-(9Z-heptadecenoyl)-glycero-3-phosphoethanolamine, C42H78NO8P; 1-(11Z,14Z-eicosadienoyl)-2-(9Z-tetradecenoyl)-glycero-3-phosphocholine, C42H78NO8P; 1-(11Z-eicosenoyl)-2-(9Z,12Z-heptadecadienoyl)-glycero-3-phosphoethanolamine, C42H78NO8P; 1-…
1683	756.553	26.3	C42H78NO8P; C40H80NO8P; C42H75O8P	[M+H]+; [M+Na]+; [M+NH4]+	POS	122	PC 34:3, C42H78NO8P; PE 37:3, C42H78NO8P; PS dO-36:4, C42H78NO8P; PC 32:0, C40H80NO8P; PE 35:0, C40H80NO8P; PS dO-34:1, C40H80NO8P; 1-(11Z,14Z-eicosadienoyl)-2-(9Z-heptadecenoyl)-glycero-3-phosphoethanolamine, C42H78NO8P; 1-(11Z,14Z-eicosadienoyl)-2-(9Z-tetradecenoyl)-glycero-3-phosphocholine, C42H78NO8P; 1-(11Z-eicosenoyl)-2-(9Z,12Z-heptadecadienoyl)-glycero-3-phosphoethanolamine, C42H78NO8P; 1-…
1684	756.553	25.26	C42H78NO8P; C40H80NO8P; C42H75O8P	[M+H]+; [M+Na]+; [M+NH4]+	POS	122	PC 34:3, C42H78NO8P; PE 37:3, C42H78NO8P; PS dO-36:4, C42H78NO8P; PC 32:0, C40H80NO8P; PE 35:0, C40H80NO8P; PS dO-34:1, C40H80NO8P; 1-(11Z,14Z-eicosadienoyl)-2-(9Z-heptadecenoyl)-glycero-3-phosphoethanolamine, C42H78NO8P; 1-(11Z,14Z-eicosadienoyl)-2-(9Z-tetradecenoyl)-glycero-3-phosphocholine, C42H78NO8P; 1-(11Z-eicosenoyl)-2-(9Z,12Z-heptadecadienoyl)-glycero-3-phosphoethanolamine, C42H78NO8P; 1-…
1685	756.555	32.67	C42H80NO8P	[M-H]-	NEG	105	PC(14:0/20:2(11Z,14Z)), C42H80NO8P; PC(14:1(9Z)/20:1(11Z)), C42H80NO8P; PC(16:0/18:2(9Z,12Z)), C42H80NO8P; PC(16:1(9Z)/18:1(11Z)), C42H80NO8P; PC(18:1(11Z)/16:1(9Z)), C42H80NO8P; PC(18:1(9Z)/16:1(9Z)), C42H80NO8P; PC(18:2(9Z,12Z)/16:0), C42H80NO8P; PC(20:1(11Z)/14:1(9Z)), C42H80NO8P; PC(20:2(11Z,14Z)/14:0), C42H80NO8P; PE(22:2(13Z,16Z)/15:0), C42H80NO8P; PE-NMe(18:1(9Z)/18:1(9Z)), C42H80NO8P; PC …
1686	756.555	31.88	C42H80NO8P	[M-H]-	NEG	105	PC(14:0/20:2(11Z,14Z)), C42H80NO8P; PC(14:1(9Z)/20:1(11Z)), C42H80NO8P; PC(16:0/18:2(9Z,12Z)), C42H80NO8P; PC(16:1(9Z)/18:1(11Z)), C42H80NO8P; PC(18:1(11Z)/16:1(9Z)), C42H80NO8P; PC(18:1(9Z)/16:1(9Z)), C42H80NO8P; PC(18:2(9Z,12Z)/16:0), C42H80NO8P; PC(20:1(11Z)/14:1(9Z)), C42H80NO8P; PC(20:2(11Z,14Z)/14:0), C42H80NO8P; PE(22:2(13Z,16Z)/15:0), C42H80NO8P; PE-NMe(18:1(9Z)/18:1(9Z)), C42H80NO8P; PC …
1687	756.59	37.17	C43H82NO7P; C41H84NO7P; C43H79O7P	[M+H]+; [M+Na]+; [M+NH4]+	POS	36	PC O-35:3, C43H82NO7P; PE O-38:3, C43H82NO7P; PC O-33:0, C41H84NO7P; PE O-36:0, C41H84NO7P; 1-(1Z-eicosenyl)-2-(9Z,12Z-octadecadienoyl)-glycero-3-phosphoethanolamine, C43H82NO7P; 1-(1Z-hexadecenyl)-2-(13Z,16Z-docosadienoyl)-glycero-3-phosphoethanolamine, C43H82NO7P; 1-(1Z-octadecenyl)-2-(11Z,14Z-eicosadienoyl)-glycero-3-phosphoethanolamine, C43H82NO7P; 1-(1Z-octadecenyl)-2-(9Z,12Z-heptadecadienoy…
1688	756.591	41.42	C43H84NO7P	[M-H]-	NEG	30	PE(P-16:0/22:1(13Z)), C43H84NO7P; PE(P-18:0/20:1(11Z)), C43H84NO7P; PE(P-18:1(11Z)/20:0), C43H84NO7P; PE(P-18:1(9Z)/20:0), C43H84NO7P; PC O-35:2, C43H84NO7P; PE O-38:2, C43H84NO7P; 1-(1Z-eicosenyl)-2-(9Z-octadecenoyl)-glycero-3-phosphoethanolamine, C43H84NO7P; 1-(1Z-eicosenyl)-2-(9Z-pentadecenoyl)-glycero-3-phosphocholine, C43H84NO7P; 1-(1Z-hexadecenyl)-2-(11Z-docosenoyl)-glycero-3-phosphoethanol…
1689	756.645	44.8	-		POS	0
1690	757.317	31.06	-		NEG	0
1691	757.62	39.58	C43H87N2O6P	[M-H]-	NEG	4	SM(d16:1/22:0), C43H87N2O6P; SM(d18:1/20:0), C43H87N2O6P; N-(docosanoyl)-hexadecasphing-4-enine-1-phosphocholine, C43H87N2O6P; N-(eicosanoyl)-sphing-4-enine-1-phosphocholine, C43H87N2O6P
1692	757.621	30.55	C47H80O6; C43H85N2O6P	[M+NH4]+; [M+H]+	POS	7	TG 44:5, C47H80O6; SM(d16:1/22:1), C43H85N2O6P; SM(d18:1/20:1), C43H85N2O6P; SM(d18:2/20:0), C43H85N2O6P; N-(11Z-eicosenoyl)-sphing-4-enine-1-phosphocholine, C43H85N2O6P; N-(13Z-docosenoyl)-hexadecasphing-4-enine-1-phosphocholine, C43H85N2O6P; N-(eicosanoyl)-4E,14Z-sphingadienine-1-phosphocholine, C43H85N2O6P
1693	757.623	42.24	C43H87N2O6P	[M-H]-	NEG	4	SM(d16:1/22:0), C43H87N2O6P; SM(d18:1/20:0), C43H87N2O6P; N-(docosanoyl)-hexadecasphing-4-enine-1-phosphocholine, C43H87N2O6P; N-(eicosanoyl)-sphing-4-enine-1-phosphocholine, C43H87N2O6P
1694	758.487	32.15	-		NEG	0
1695	758.533	25.82	C41H78NO9P; C39H74NO7P	[M-H]-; [M+CH3COO]-	NEG	17	PS O-35:2, C41H78NO9P; 1-(1Z-eicosenyl)-2-(9Z-pentadecenoyl)-glycero-3-phosphoserine, C41H78NO9P; 1-(1Z-hexadecenyl)-2-(9Z-nonadecenoyl)-glycero-3-phosphoserine, C41H78NO9P; 1-(1Z-octadecenyl)-2-(9Z-heptadecenoyl)-glycero-3-phosphoserine, C41H78NO9P; 1-octadecyl-2-(9Z,12Z-heptadecadienoyl)-glycero-3-phosphoserine, C41H78NO9P; PS(O-18:0/17:2(9Z,12Z)), C41H78NO9P; PS(P-16:0/19:1(9Z)), C41H78NO9P; P…
1696	758.56	24.61	C41H76NO8P	[M+NH4]+	POS	3	PC 33:3, C41H76NO8P; PE 36:3, C41H76NO8P; PS dO-35:4, C41H76NO8P
1697	758.568	32.29	C42H82NO8P	[M-H]-	NEG	86	PC(14:0/20:1(11Z)), C42H82NO8P; PC(14:1(9Z)/20:0), C42H82NO8P; PC(16:0/18:1(11Z)), C42H82NO8P; PC(16:0/18:1(9Z)), C42H82NO8P; PC(16:1(9Z)/18:0), C42H82NO8P; PC(18:0/16:1(9Z)), C42H82NO8P; PC(18:1(11Z)/16:0), C42H82NO8P; PC(18:1(9Z)/16:0), C42H82NO8P; PC(20:0/14:1(9Z)), C42H82NO8P; PC(20:1(11Z)/14:0), C42H82NO8P; PE(15:0/22:1(13Z)), C42H82NO8P; PE(22:1(13Z)/15:0), C42H82NO8P; PC 34:1, C42H82NO8P; …
1698	758.569	25.65	C42H80NO8P; C40H82NO8P; C42H77O8P	[M+H]+; [M+Na]+; [M+NH4]+	POS	118	PC 34:2, C42H80NO8P; PE 37:2, C42H80NO8P; PS dO-36:3, C42H80NO8P; PS dO-34:0, C40H82NO8P; 1,2-di-(10Z-heptadecenoyl)-sn-glycero-3-phosphocholine, C42H80NO8P; 1,2-di-(9E-octadecenoyl)-sn-glycero-3-phospho-N-methylethanolamine, C42H80NO8P; 1,2-di-(9Z-heptadecenoyl)-sn-glycero-3-phosphocholine, C42H80NO8P; 1,2-di-(9Z-octadecenoyl)-sn-glycero-3-phospho-N-methylethanolamine, C42H80NO8P; 1-(11Z,14Z-eic…
1699	758.57	37	C42H82NO8P	[M-H]-	NEG	86	PC(14:0/20:1(11Z)), C42H82NO8P; PC(14:1(9Z)/20:0), C42H82NO8P; PC(16:0/18:1(11Z)), C42H82NO8P; PC(16:0/18:1(9Z)), C42H82NO8P; PC(16:1(9Z)/18:0), C42H82NO8P; PC(18:0/16:1(9Z)), C42H82NO8P; PC(18:1(11Z)/16:0), C42H82NO8P; PC(18:1(9Z)/16:0), C42H82NO8P; PC(20:0/14:1(9Z)), C42H82NO8P; PC(20:1(11Z)/14:0), C42H82NO8P; PE(15:0/22:1(13Z)), C42H82NO8P; PE(22:1(13Z)/15:0), C42H82NO8P; PC 34:1, C42H82NO8P; …
1700	758.571	30.17	C42H80NO8P; C40H82NO8P; C42H77O8P	[M+H]+; [M+Na]+; [M+NH4]+	POS	118	PC 34:2, C42H80NO8P; PE 37:2, C42H80NO8P; PS dO-36:3, C42H80NO8P; PS dO-34:0, C40H82NO8P; 1,2-di-(10Z-heptadecenoyl)-sn-glycero-3-phosphocholine, C42H80NO8P; 1,2-di-(9E-octadecenoyl)-sn-glycero-3-phospho-N-methylethanolamine, C42H80NO8P; 1,2-di-(9Z-heptadecenoyl)-sn-glycero-3-phosphocholine, C42H80NO8P; 1,2-di-(9Z-octadecenoyl)-sn-glycero-3-phospho-N-methylethanolamine, C42H80NO8P; 1-(11Z,14Z-eic…
1701	758.605	41.55	C43H84NO7P; C43H81O7P	[M+H]+; [M+NH4]+	POS	33	PC O-35:2, C43H84NO7P; PE O-38:2, C43H84NO7P; 1-(1Z-eicosenyl)-2-(9Z-octadecenoyl)-glycero-3-phosphoethanolamine, C43H84NO7P; 1-(1Z-eicosenyl)-2-(9Z-pentadecenoyl)-glycero-3-phosphocholine, C43H84NO7P; 1-(1Z-hexadecenyl)-2-(11Z-docosenoyl)-glycero-3-phosphoethanolamine, C43H84NO7P; 1-(1Z-hexadecenyl)-2-(9Z-nonadecenoyl)-glycero-3-phosphocholine, C43H84NO7P; 1-(1Z-octadecenyl)-2-(11Z-eicosenoyl)-g…
1702	758.628	39.29	-		NEG	0
1703	759.071	29.04	-		POS	0
1704	759.519	29.36	C41H77O10P; C39H73O8P	[M-H]-; [M+CH3COO]-	NEG	50	PG 35:2, C41H77O10P; 1-(11Z,14Z-eicosadienoyl)-2-pentadecanoyl-glycero-3-phospho-(1'-sn-glycerol), C41H77O10P; 1-(11Z-eicosenoyl)-2-(9Z-pentadecenoyl)-glycero-3-phospho-(1'-sn-glycerol), C41H77O10P; 1-(13Z,16Z-docosadienoyl)-2-tridecanoyl-glycero-3-phospho-(1'-sn-glycerol), C41H77O10P; 1-(9Z,12Z-heptadecadienoyl)-2-octadecanoyl-glycero-3-phospho-(1'-sn-glycerol), C41H77O10P; 1-(9Z,12Z-octadecadie…
1705	759.566	22.68	C46H81O6P; C39H77N2O6P	[M-H]-; [M+CH3COO]-	NEG	7	PA dO-43:7, C46H81O6P; PE-Cer(d14:2(4E,6E)/23:0), C39H77N2O6P; PE-Cer(d15:2(4E,6E)/22:0), C39H77N2O6P; PE-Cer(d16:2(4E,6E)/21:0), C39H77N2O6P; SM(d16:1/18:1), C39H77N2O6P; SM(d18:1/16:1), C39H77N2O6P; SM(d18:2/16:0), C39H77N2O6P
1706	759.628	30.34	C51H82O4; C49H84O4; C44H87O7P	[M+H]+; [M+Na]+	POS	7	DG O-48:10, C51H82O4; TG dO-48:10, C51H82O4; DG O-46:7, C49H84O4; TG dO-46:7, C49H84O4; PA O-41:1, C44H87O7P; 1-(1Z-eicosenyl)-2-heneicosanoyl-glycero-3-phosphate, C44H87O7P; PA(P-20:0/21:0), C44H87O7P
1707	759.629	40.85	C51H84O4; C44H89O7P; C49H80O2	[M-H]-; [M+CH3COO]-	NEG	7	DG O-48:9, C51H84O4; TG dO-48:9, C51H84O4; PA O-41:0, C44H89O7P; 1-eicosyl-2-heneicosanoyl-glycero-3-phosphate, C44H89O7P; PA(O-20:0/21:0), C44H89O7P; 20:3 Stigmasteryl ester, C49H80O2; 22:4 Cholesteryl ester, C49H80O2
1708	759.637	34.71	C47H82O6; C43H87N2O6P	[M+NH4]+; [M+H]+	POS	5	TG 44:4, C47H82O6; SM(d16:1/22:0), C43H87N2O6P; SM(d18:1/20:0), C43H87N2O6P; N-(docosanoyl)-hexadecasphing-4-enine-1-phosphocholine, C43H87N2O6P; N-(eicosanoyl)-sphing-4-enine-1-phosphocholine, C43H87N2O6P
1709	760.49	22.21	C43H70NO8P; C41H72NO8P; C43H67O8P	[M+H]+; [M+Na]+; [M+NH4]+	POS	50	PC 35:8, C43H70NO8P; PE 38:8, C43H70NO8P; PS dO-37:9, C43H70NO8P; PC 33:5, C41H72NO8P; PE 36:5, C41H72NO8P; PS dO-35:6, C41H72NO8P; 1-(5Z,8Z,11Z,14Z,17Z-eicosapentaenoyl)-2-(6Z,9Z,12Z-octadecatrienoyl)-glycero-3-phosphoethanolamine, C43H70NO8P; 1-(5Z,8Z,11Z,14Z,17Z-eicosapentaenoyl)-2-(9Z,12Z,15Z-octadecatrienoyl)-glycero-3-phosphoethanolamine, C43H70NO8P; 1-(5Z,8Z,11Z,14Z-eicosatetraenoyl)-2-(6Z…
1710	760.492	20.71	C43H72NO8P	[M-H]-	NEG	29	PE(16:1(9Z)/22:6(4Z,7Z,10Z,13Z,16Z,19Z)), C43H72NO8P; PE(18:2(9Z,12Z)/20:5(5Z,8Z,11Z,14Z,17Z)), C43H72NO8P; PE(18:3(6Z,9Z,12Z)/20:4(5Z,8Z,11Z,14Z)), C43H72NO8P; PE(18:3(6Z,9Z,12Z)/20:4(8Z,11Z,14Z,17Z)), C43H72NO8P; PE(18:3(9Z,12Z,15Z)/20:4(5Z,8Z,11Z,14Z)), C43H72NO8P; PE(18:3(9Z,12Z,15Z)/20:4(8Z,11Z,14Z,17Z)), C43H72NO8P; PE(18:4(6Z,9Z,12Z,15Z)/20:3(5Z,8Z,11Z)), C43H72NO8P; PE(18:4(6Z,9Z,12Z,15Z)…
1711	760.585	37.68	C42H82NO8P; C42H79O8P	[M+H]+; [M+NH4]+	POS	98	PC 34:1, C42H82NO8P; PE 37:1, C42H82NO8P; PS dO-36:2, C42H82NO8P; 1-(11Z-docosenoyl)-2-dodecanoyl-glycero-3-phosphocholine, C42H82NO8P; 1-(11Z-docosenoyl)-2-pentadecanoyl-glycero-3-phosphoethanolamine, C42H82NO8P; 1-(11Z-eicosenoyl)-2-heptadecanoyl-glycero-3-phosphoethanolamine, C42H82NO8P; 1-(11Z-eicosenoyl)-2-tetradecanoyl-glycero-3-phosphocholine, C42H82NO8P; 1-(11Z-octadecenoyl)-2-hexadecanoy…
1712	761.578	27.45	C41H78NO8P	[M+NH4]+	POS	41	1,2-Dioleoyl phosphatidyl ethanolamine, C41H78NO8P; PC(13:0/20:2(11Z,14Z)), C41H78NO8P; PC(14:1(9Z)/19:1(9Z)), C41H78NO8P; PC(15:0/18:2(9Z,12Z)), C41H78NO8P; PC(15:0/18:2(9Z,12Z))[U], C41H78NO8P; PC(15:1(9Z)/18:1(9Z)), C41H78NO8P; PC(16:0/17:2(9Z,12Z)), C41H78NO8P; PC(16:1(9Z)/17:1(9Z)), C41H78NO8P; PC(17:1(9Z)/16:1(9Z)), C41H78NO8P; PC(17:2(9Z,12Z)/16:0), C41H78NO8P; PC(18:1(9Z)/15:1(9Z)), C41H7…
1713	761.581	28.31	C44H83O6P; C41H78NO8P	[M+Na]+; [M+NH4]+	POS	42	PA dO-41:4, C44H83O6P; 1,2-Dioleoyl phosphatidyl ethanolamine, C41H78NO8P; PC(13:0/20:2(11Z,14Z)), C41H78NO8P; PC(14:1(9Z)/19:1(9Z)), C41H78NO8P; PC(15:0/18:2(9Z,12Z)), C41H78NO8P; PC(15:0/18:2(9Z,12Z))[U], C41H78NO8P; PC(15:1(9Z)/18:1(9Z)), C41H78NO8P; PC(16:0/17:2(9Z,12Z)), C41H78NO8P; PC(16:1(9Z)/17:1(9Z)), C41H78NO8P; PC(17:1(9Z)/16:1(9Z)), C41H78NO8P; PC(17:2(9Z,12Z)/16:0), C41H78NO8P; PC(18…
1714	761.581	36.03	C39H79N2O6P	[M+CH3COO]-	NEG	6	PE-Cer(d14:1(4E)/23:0), C39H79N2O6P; PE-Cer(d15:1(4E)/22:0), C39H79N2O6P; PE-Cer(d16:1(4E)/21:0), C39H79N2O6P; SM(d16:1/18:0), C39H79N2O6P; SM(d17:1/17:0), C39H79N2O6P; SM(d18:1/16:0), C39H79N2O6P
1715	761.581	25.73	C39H79N2O6P	[M+CH3COO]-	NEG	6	PE-Cer(d14:1(4E)/23:0), C39H79N2O6P; PE-Cer(d15:1(4E)/22:0), C39H79N2O6P; PE-Cer(d16:1(4E)/21:0), C39H79N2O6P; SM(d16:1/18:0), C39H79N2O6P; SM(d17:1/17:0), C39H79N2O6P; SM(d18:1/16:0), C39H79N2O6P
1716	761.651	36.99	C47H84O6; C43H89N2O6P; C47H83D5O6	[M+NH4]+; [M+H]+	POS	6	TG 44:3, C47H84O6; SM(d16:0/22:0), C43H89N2O6P; SM(d18:0/20:0), C43H89N2O6P; TG(14:0/16:1(9Z)/14:0) (d5), C47H83D5O6; N-(docosanoyl)-hexadecasphinganine-1-phosphocholine, C43H89N2O6P; N-(eicosanoyl)-sphinganine-1-phosphocholine, C43H89N2O6P
1717	761.653	38.81	C47H84O6; C43H89N2O6P; C47H83D5O6	[M+NH4]+; [M+H]+	POS	6	TG 44:3, C47H84O6; SM(d16:0/22:0), C43H89N2O6P; SM(d18:0/20:0), C43H89N2O6P; TG(14:0/16:1(9Z)/14:0) (d5), C47H83D5O6; N-(docosanoyl)-hexadecasphinganine-1-phosphocholine, C43H89N2O6P; N-(eicosanoyl)-sphinganine-1-phosphocholine, C43H89N2O6P
1718	762.02	2.53	-		POS	0
1719	762.475	26.68	-		POS	0
1720	762.507	20.08	C43H72NO8P; C41H74NO8P; C35H60N12O6; C43H69O8P	[M+H]+; [M+Na]+; [M+NH4]+	POS	75	PC 35:7, C43H72NO8P; PE 38:7, C43H72NO8P; PS dO-37:8, C43H72NO8P; PC 33:4, C41H74NO8P; PE 36:4, C41H74NO8P; PS dO-35:5, C41H74NO8P; 1-(4Z,7Z,10Z,13Z,16Z,19Z-docosahexaenoyl)-2-(9Z-hexadecenoyl)-glycero-3-phosphoethanolamine, C43H72NO8P; 1-(5Z,8Z,11Z,14Z,17Z-eicosapentaenoyl)-2-(9Z,12Z-octadecadienoyl)-glycero-3-phosphoethanolamine, C43H72NO8P; 1-(5Z,8Z,11Z,14Z-eicosatetraenoyl)-2-(6Z,9Z,12Z-octad…
1721	762.508	23.8	C43H74NO8P	[M-H]-	NEG	53	PE(16:0/22:6(4Z,7Z,10Z,13Z,16Z,19Z)), C43H74NO8P; PE(16:1(9Z)/22:5(4Z,7Z,10Z,13Z,16Z)), C43H74NO8P; PE(16:1(9Z)/22:5(7Z,10Z,13Z,16Z,19Z)), C43H74NO8P; PE(18:1(11Z)/20:5(5Z,8Z,11Z,14Z,17Z)), C43H74NO8P; PE(18:1(9Z)/20:5(5Z,8Z,11Z,14Z,17Z)), C43H74NO8P; PE(18:2(9Z,12Z)/20:4(5Z,8Z,11Z,14Z)), C43H74NO8P; PE(18:2(9Z,12Z)/20:4(8Z,11Z,14Z,17Z)), C43H74NO8P; PE(18:3(6Z,9Z,12Z)/20:3(5Z,8Z,11Z)), C43H74NO8…
1722	762.528	23.57	C40H76NO10P; C43H72NO7P; C40H73O10P	[M+H]+; [M+NH4]+	POS	51	PS 34:1, C40H76NO10P; PC O-35:8, C43H72NO7P; PE O-38:8, C43H72NO7P; 1-(11Z-docosenoyl)-2-dodecanoyl-glycero-3-phosphoserine, C40H76NO10P; 1-(11Z-eicosenoyl)-2-tetradecanoyl-glycero-3-phosphoserine, C40H76NO10P; 1-(9Z-heptadecenoyl)-2-heptadecanoyl-glycero-3-phosphoserine, C40H76NO10P; 1-(9Z-hexadecenoyl)-2-octadecanoyl-glycero-3-phosphoserine, C40H76NO10P; 1-(9Z-nonadecenoyl)-2-pentadecanoyl-glyc…
1723	762.542	26.38	C44H76NO7P; C42H78NO7P	[M+H]+; [M+Na]+	POS	13	PC O-36:7, C44H76NO7P; PE O-39:7, C44H76NO7P; PC O-34:4, C42H78NO7P; PE O-37:4, C42H78NO7P; 1-(10-methyl-hexadecanoyl)-2-(8-[3]-ladderane-octanyl)-sn-glycerophosphoethanolamine, C42H78NO7P; 1-tetradecanoyl-2-(8-[3]-ladderane-octanyl)-sn-glycerophosphocholine, C42H78NO7P; PC(18:3(6Z,9Z,12Z)/P-16:0), C42H78NO7P; PC(18:3(9Z,12Z,15Z)/P-16:0), C42H78NO7P; PC(O-14:0/20:4(5Z,8Z,11Z,14Z)), C42H78NO7P; PC…
1724	762.543	27.04	C44H76NO7P; C42H78NO7P	[M+H]+; [M+Na]+	POS	13	PC O-36:7, C44H76NO7P; PE O-39:7, C44H76NO7P; PC O-34:4, C42H78NO7P; PE O-37:4, C42H78NO7P; 1-(10-methyl-hexadecanoyl)-2-(8-[3]-ladderane-octanyl)-sn-glycerophosphoethanolamine, C42H78NO7P; 1-tetradecanoyl-2-(8-[3]-ladderane-octanyl)-sn-glycerophosphocholine, C42H78NO7P; PC(18:3(6Z,9Z,12Z)/P-16:0), C42H78NO7P; PC(18:3(9Z,12Z,15Z)/P-16:0), C42H78NO7P; PC(O-14:0/20:4(5Z,8Z,11Z,14Z)), C42H78NO7P; PC…
1725	762.545	28.62	C44H78NO7P	[M-H]-	NEG	12	PC(18:4(6Z,9Z,12Z,15Z)/P-18:1(11Z)), C44H78NO7P; PC(18:4(6Z,9Z,12Z,15Z)/P-18:1(9Z)), C44H78NO7P; PC(20:5(5Z,8Z,11Z,14Z,17Z)/P-16:0), C44H78NO7P; PC(P-16:0/20:5(5Z,8Z,11Z,14Z,17Z)), C44H78NO7P; PC(P-18:1(11Z)/18:4(6Z,9Z,12Z,15Z)), C44H78NO7P; PC(P-18:1(9Z)/18:4(6Z,9Z,12Z,15Z)), C44H78NO7P; PC O-36:6, C44H78NO7P; PE O-39:6, C44H78NO7P; 1-(1Z-hexadecenyl)-2-(5Z,8Z,11Z,14Z,17Z-eicosapentaenoyl)-glyce…
1726	762.584	32.44	-		NEG	0
1727	762.585	29.49	-		NEG	0
1728	762.591	31.12	C41H80NO8P	[M+NH4]+	POS	3	PC 33:1, C41H80NO8P; PE 36:1, C41H80NO8P; PS dO-35:2, C41H80NO8P
1729	762.591	32.79	C41H80NO8P	[M+NH4]+	POS	3	PC 33:1, C41H80NO8P; PE 36:1, C41H80NO8P; PS dO-35:2, C41H80NO8P
1730	762.661	42.66	C47H84O6; C43H88NO6P	[M+NH4]+	POS	14	TG(14:1(9Z)/14:1(9Z)/16:1(9Z)), C47H84O6; TG(14:1(9Z)/16:1(9Z)/14:1(9Z)), C47H84O6; PC dO-35:1, C43H88NO6P; PE dO-38:1, C43H88NO6P; TG(12:0/12:0/20:3(8Z,11Z,14Z))[iso3], C47H84O6; TG(12:0/14:0/18:3(6Z,9Z,12Z))[iso6], C47H84O6; TG(12:0/14:0/18:3(9Z,12Z,15Z))[iso6], C47H84O6; TG(12:0/14:1(9Z)/18:2(9Z,12Z))[iso6], C47H84O6; TG(12:0/15:1(9Z)/17:2(9Z,12Z))[iso6], C47H84O6; TG(13:0/13:0/18:3(6Z,9Z,12Z)…
1731	763.389	1.6	-		POS	0
1732	763.549	29.41	C41H81O10P; C39H77O8P	[M-H]-; [M+CH3COO]-	NEG	31	PG 35:0, C41H81O10P; 1-docosanoyl-2-tridecanoyl-glycero-3-phospho-(1'-sn-glycerol), C41H81O10P; 1-eicosanoyl-2-pentadecanoyl-glycero-3-phospho-(1'-sn-glycerol), C41H81O10P; 1-heneicosanoyl-2-tetradecanoyl-glycero-3-phospho-(1'-sn-glycerol), C41H81O10P; 1-heptadecanoyl-2-octadecanoyl-glycero-3-phospho-(1'-sn-glycerol), C41H81O10P; 1-hexadecanoyl-2-nonadecanoyl-glycero-3-phospho-(1'-sn-glycerol), C…
1733	763.593	30.7	C41H80NO8P	[M+NH4]+	POS	23	PC(15:0/18:1(11Z)), C41H80NO8P; PC(18:1(11Z)/15:0), C41H80NO8P; PC(18:1(9Z)/15:0), C41H80NO8P; PE(14:0/22:1(13Z)), C41H80NO8P; PE(14:1(9Z)/22:0), C41H80NO8P; PE(16:1(9Z)/20:0), C41H80NO8P; PE(18:0/18:1(11Z)), C41H80NO8P; PE(18:1(11Z)/18:0), C41H80NO8P; PE(20:0/16:1(9Z)), C41H80NO8P; PE(20:1(11Z)/16:0), C41H80NO8P; PE(22:0/14:1(9Z)), C41H80NO8P; PE(22:1(13Z)/14:0), C41H80NO8P; PE(16:0/20:1(11Z)), …
1734	763.595	32.54	C44H85O6P; C41H80NO8P	[M+Na]+; [M+NH4]+	POS	47	PA dO-41:3, C44H85O6P; PC(13:0/20:1(11Z)), C41H80NO8P; PC(14:0/19:1(9Z)), C41H80NO8P; PC(14:1(9Z)/19:0), C41H80NO8P; PC(15:0/18:1(11Z)), C41H80NO8P; PC(15:0/18:1(9Z)), C41H80NO8P; PC(15:0/18:1(9Z))[U], C41H80NO8P; PC(15:1(9Z)/18:0), C41H80NO8P; PC(16:0/17:1(9Z)), C41H80NO8P; PC(16:0/17:1(9Z))[U], C41H80NO8P; PC(16:1(9Z)/17:0), C41H80NO8P; PC(17:0/16:1(9Z)), C41H80NO8P; PC(17:1(9Z)/16:0), C41H80NO…
1735	763.597	27.97	C46H85O6P; C39H81N2O6P	[M-H]-; [M+CH3COO]-	NEG	2	PA dO-43:5, C46H85O6P; SM(d18:0/16:0), C39H81N2O6P
1736	763.604	41.64	C53H78O3; C51H80O3; C46H83O6P	[M+H]+; [M+Na]+	POS	5	DG dO-50:15, C53H78O3; TG tO-50:15, C53H78O3; DG dO-48:12, C51H80O3; TG tO-48:12, C51H80O3; PA dO-43:6, C46H83O6P
1737	764.515	23.54	-		NEG	0
1738	764.519	26.04	C43H74NO8P; C41H76NO8P; C41H73O8P	[M+H]+; [M+Na]+	POS	76	PE(16:0/22:6(4Z,7Z,10Z,13Z,16Z,19Z)), C43H74NO8P; PE(16:1(9Z)/22:5(4Z,7Z,10Z,13Z,16Z)), C43H74NO8P; PE(16:1(9Z)/22:5(7Z,10Z,13Z,16Z,19Z)), C43H74NO8P; PE(18:1(11Z)/20:5(5Z,8Z,11Z,14Z,17Z)), C43H74NO8P; PE(18:1(9Z)/20:5(5Z,8Z,11Z,14Z,17Z)), C43H74NO8P; PE(18:2(9Z,12Z)/20:4(5Z,8Z,11Z,14Z)), C43H74NO8P; PE(18:2(9Z,12Z)/20:4(8Z,11Z,14Z,17Z)), C43H74NO8P; PE(18:3(6Z,9Z,12Z)/20:3(5Z,8Z,11Z)), C43H74NO8…
1739	764.522	22.42	C43H74NO8P; C41H76NO8P; C41H73O8P; C43H71O8P	[M+H]+; [M+Na]+; [M+NH4]+	POS	96	PC 35:6, C43H74NO8P; PE 38:6, C43H74NO8P; PS dO-37:7, C43H74NO8P; PC 33:3, C41H76NO8P; PE 36:3, C41H76NO8P; PS dO-35:4, C41H76NO8P; 1-(11Z,14Z-eicosadienoyl)-2-(6Z,9Z,12Z,15Z-octadecatetraenoyl)-glycero-3-phosphoethanolamine, C43H74NO8P; 1-(4Z,7Z,10Z,13Z,16Z,19Z-docosahexaenoyl)-2-hexadecanoyl-glycero-3-phosphoethanolamine, C43H74NO8P; 1-(4Z,7Z,10Z,13Z,16Z,19Z-docosahexaenoyl)-2-tridecanoyl-glyce…
1740	764.524	21.67	C43H76NO8P	[M-H]-	NEG	69	PC(15:0/20:5(5Z,8Z,11Z,14Z,17Z)), C43H76NO8P; PC(20:5(5Z,8Z,11Z,14Z,17Z)/15:0), C43H76NO8P; PE(16:0/22:5(4Z,7Z,10Z,13Z,16Z)), C43H76NO8P; PE(16:0/22:5(7Z,10Z,13Z,16Z,19Z)), C43H76NO8P; PE(16:1(9Z)/22:4(7Z,10Z,13Z,16Z)), C43H76NO8P; PE(18:0/20:5(5Z,8Z,11Z,14Z,17Z)), C43H76NO8P; PE(18:1(11Z)/20:4(5Z,8Z,11Z,14Z)), C43H76NO8P; PE(18:1(11Z)/20:4(8Z,11Z,14Z,17Z)), C43H76NO8P; PE(18:1(9Z)/20:4(5Z,8Z,11Z…
1741	764.559	24.18	C44H78NO7P; C42H80NO7P	[M+H]+; [M+Na]+	POS	25	PC O-36:6, C44H78NO7P; PE O-39:6, C44H78NO7P; PC O-34:3, C42H80NO7P; PE O-37:3, C42H80NO7P; 1-(1Z-hexadecenyl)-2-(5Z,8Z,11Z,14Z,17Z-eicosapentaenoyl)-glycero-3-phosphocholine, C44H78NO7P; 1-(5Z,8Z,11Z,14Z,17Z-eicosapentaenoyl)-2-(1Z-hexadecenyl)-sn-glycero-3-phosphocholine, C44H78NO7P; 1-(6Z,9Z,12Z,15Z-octadecatetraenoyl)-2-(1Z,11Z-octadecadienyl)-sn-glycero-3-phosphocholine, C44H78NO7P; 1-(6Z,9Z…
1742	764.56	32.21	C44H80NO7P	[M-H]-	NEG	30	2-O-(5,8,11,14,17-Eicosapentaenoyl)-1-O-hexadecylglycero-3-phosphocholine, C44H80NO7P; PC(18:3(6Z,9Z,12Z)/P-18:1(11Z)), C44H80NO7P; PC(18:3(6Z,9Z,12Z)/P-18:1(9Z)), C44H80NO7P; PC(18:3(9Z,12Z,15Z)/P-18:1(11Z)), C44H80NO7P; PC(18:3(9Z,12Z,15Z)/P-18:1(9Z)), C44H80NO7P; PC(18:4(6Z,9Z,12Z,15Z)/dm18:0), C44H80NO7P; PC(20:4(5Z,8Z,11Z,14Z)/P-16:0), C44H80NO7P; PC(20:4(8Z,11Z,14Z,17Z)/P-16:0), C44H80NO7P;…
1743	764.596	28.95	C45H82NO6P; C43H84NO6P	[M+H]+; [M+Na]+	POS	4	PC dO-37:6, C45H82NO6P; PE dO-40:6, C45H82NO6P; PC dO-35:3, C43H84NO6P; PE dO-38:3, C43H84NO6P
1744	764.676	44.42	C47H86O6; C43H90NO6P	[M+NH4]+	POS	22	TG(14:0/14:1(9Z)/16:1(9Z)), C47H86O6; TG(14:0/16:1(9Z)/14:1(9Z)), C47H86O6; TG(14:1(9Z)/14:0/16:1(9Z)), C47H86O6; TG(14:1(9Z)/16:0/14:1(9Z)), C47H86O6; TG(16:0/14:1(9Z)/14:1(9Z)), C47H86O6; PC dO-35:0, C43H90NO6P; PE dO-38:0, C43H90NO6P; 2-Octanoyl-1,3,-Diolein, C47H86O6; TG(12:0/12:0/20:2(11Z,14Z))[iso3], C47H86O6; TG(12:0/14:0/18:2(9Z,12Z))[iso6], C47H86O6; TG(12:0/14:1(9Z)/18:1(9Z))[iso6], C47…
1745	764.714	47.12	-		NEG	0
1746	765.526	23.99	C47H75O6P; C40H79O11P; C38H75O9P	[M-H]-; [M+CH3COO]-	NEG	7	PA dO-44:11, C47H75O6P; PI dO-31:1, C40H79O11P; PG(O-16:0/16:1(9Z)), C38H75O9P; PG(O-18:0/14:1(9Z)), C38H75O9P; PG(P-16:0/16:0), C38H75O9P; PG(P-18:0/14:0), C38H75O9P; PG(P-20:0/12:0), C38H75O9P
1747	765.555	25.41	C43H74NO7P; C40H77O10P	[M+NH4]+	POS	8	PE(O-16:1(1Z)/22:6(4Z,7Z,10Z,13Z,16Z,19Z)), C43H74NO7P; PG 34:1, C40H77O10P; PE(20:5(5Z,8Z,11Z,14Z,17Z)/P-18:1(11Z)), C43H74NO7P; PE(20:5(5Z,8Z,11Z,14Z,17Z)/P-18:1(9Z)), C43H74NO7P; PE(22:6(4Z,7Z,10Z,13Z,16Z,19Z)/P-16:0), C43H74NO7P; PE(P-16:0/22:6(4Z,7Z,10Z,13Z,16Z,19Z)), C43H74NO7P; PE(P-18:1(11Z)/20:5(5Z,8Z,11Z,14Z,17Z)), C43H74NO7P; PE(P-18:1(9Z)/20:5(5Z,8Z,11Z,14Z,17Z)), C43H74NO7P
1748	765.567	30.44	-		NEG	0
1749	765.603	27.56	C49H82O6	[M-H]-	NEG	9	TG(14:1(9Z)/14:1(9Z)/18:4(6Z,9Z,12Z,15Z)), C49H82O6; TG(14:1(9Z)/18:4(6Z,9Z,12Z,15Z)/14:1(9Z)), C49H82O6; TG 46:6, C49H82O6; 1,2-di-(9Z-tetradecenoyl)-3-(6Z,9Z,12Z,15Z-octadecatetraenoyl)-sn-glycerol, C49H82O6; 1,2-didodecanoyl-3-(4Z,7Z,10Z,13Z,16Z,19Z-docosahexaenoyl)-sn-glycerol, C49H82O6; 1-dodecanoyl-2-(9Z-tetradecenoyl)-3-(5Z,8Z,11Z,14Z,17Z-eicosapentaenoyl)-sn-glycerol, C49H82O6; TG(12:0/12…
1750	765.61	36.61	C44H87O6P; C41H82NO8P	[M+Na]+; [M+NH4]+	POS	37	PA dO-41:2, C44H87O6P; Distearyl phosphatidyl ethanolamine, C41H82NO8P; PC(10:0/23:0), C41H82NO8P; PC(11:0/22:0), C41H82NO8P; PC(12:0/21:0), C41H82NO8P; PC(13:0/20:0), C41H82NO8P; PC(14:0/19:0), C41H82NO8P; PC(14:0/19:0)[U], C41H82NO8P; PC(15:0/18:0), C41H82NO8P; PC(15:0/18:0)[U], C41H82NO8P; PC(16:0/17:0), C41H82NO8P; PC(16:0/17:0)[U], C41H82NO8P; PC(17:0/16:0), C41H82NO8P; PC(17:0/16:0)[U], C41…
1751	766.538	24.94	C43H76NO8P; C41H78NO8P; C43H73O8P	[M+H]+; [M+Na]+; [M+NH4]+	POS	124	PC 35:5, C43H76NO8P; PE 38:5, C43H76NO8P; PS dO-37:6, C43H76NO8P; PC 33:2, C41H78NO8P; PE 36:2, C41H78NO8P; PS dO-35:3, C41H78NO8P; 1-(11Z,14Z-eicosadienoyl)-2-(6Z,9Z,12Z-octadecatrienoyl)-glycero-3-phosphoethanolamine, C43H76NO8P; 1-(11Z,14Z-eicosadienoyl)-2-(9Z,12Z,15Z-octadecatrienoyl)-glycero-3-phosphoethanolamine, C43H76NO8P; 1-(11Z-eicosenoyl)-2-(6Z,9Z,12Z,15Z-octadecatetraenoyl)-glycero-3-…
1752	766.538	40.18	C43H78NO8P	[M-H]-	NEG	88	PC(15:0/20:4(8Z,11Z,14Z,17Z)), C43H78NO8P; PC(20:4(5Z,8Z,11Z,14Z)/15:0), C43H78NO8P; PC(20:4(8Z,11Z,14Z,17Z)/15:0), C43H78NO8P; PE(16:0/22:4(7Z,10Z,13Z,16Z)), C43H78NO8P; PE(16:1(9Z)/20:3(8Z,11Z,14Z)), C43H78NO8P; PE(18:0/20:4(5Z,8Z,11Z,14Z)), C43H78NO8P; PE(18:0/20:4(8Z,11Z,14Z,17Z)), C43H78NO8P; PE(18:1(11Z)/20:3(5Z,8Z,11Z)), C43H78NO8P; PE(18:1(11Z)/20:3(8Z,11Z,14Z)), C43H78NO8P; PE(18:1(9Z)/2…
1753	766.538	24.67	C43H78NO8P	[M-H]-	NEG	88	PC(15:0/20:4(8Z,11Z,14Z,17Z)), C43H78NO8P; PC(20:4(5Z,8Z,11Z,14Z)/15:0), C43H78NO8P; PC(20:4(8Z,11Z,14Z,17Z)/15:0), C43H78NO8P; PE(16:0/22:4(7Z,10Z,13Z,16Z)), C43H78NO8P; PE(16:1(9Z)/20:3(8Z,11Z,14Z)), C43H78NO8P; PE(18:0/20:4(5Z,8Z,11Z,14Z)), C43H78NO8P; PE(18:0/20:4(8Z,11Z,14Z,17Z)), C43H78NO8P; PE(18:1(11Z)/20:3(5Z,8Z,11Z)), C43H78NO8P; PE(18:1(11Z)/20:3(8Z,11Z,14Z)), C43H78NO8P; PE(18:1(9Z)/2…
1754	766.539	26.97	C43H78NO8P	[M-H]-	NEG	88	PC(15:0/20:4(8Z,11Z,14Z,17Z)), C43H78NO8P; PC(20:4(5Z,8Z,11Z,14Z)/15:0), C43H78NO8P; PC(20:4(8Z,11Z,14Z,17Z)/15:0), C43H78NO8P; PE(16:0/22:4(7Z,10Z,13Z,16Z)), C43H78NO8P; PE(16:1(9Z)/20:3(8Z,11Z,14Z)), C43H78NO8P; PE(18:0/20:4(5Z,8Z,11Z,14Z)), C43H78NO8P; PE(18:0/20:4(8Z,11Z,14Z,17Z)), C43H78NO8P; PE(18:1(11Z)/20:3(5Z,8Z,11Z)), C43H78NO8P; PE(18:1(11Z)/20:3(8Z,11Z,14Z)), C43H78NO8P; PE(18:1(9Z)/2…
1755	766.539	34.17	C43H78NO8P	[M-H]-	NEG	88	PC(15:0/20:4(8Z,11Z,14Z,17Z)), C43H78NO8P; PC(20:4(5Z,8Z,11Z,14Z)/15:0), C43H78NO8P; PC(20:4(8Z,11Z,14Z,17Z)/15:0), C43H78NO8P; PE(16:0/22:4(7Z,10Z,13Z,16Z)), C43H78NO8P; PE(16:1(9Z)/20:3(8Z,11Z,14Z)), C43H78NO8P; PE(18:0/20:4(5Z,8Z,11Z,14Z)), C43H78NO8P; PE(18:0/20:4(8Z,11Z,14Z,17Z)), C43H78NO8P; PE(18:1(11Z)/20:3(5Z,8Z,11Z)), C43H78NO8P; PE(18:1(11Z)/20:3(8Z,11Z,14Z)), C43H78NO8P; PE(18:1(9Z)/2…
1756	766.539	34.85	C43H78NO8P	[M-H]-	NEG	88	PC(15:0/20:4(8Z,11Z,14Z,17Z)), C43H78NO8P; PC(20:4(5Z,8Z,11Z,14Z)/15:0), C43H78NO8P; PC(20:4(8Z,11Z,14Z,17Z)/15:0), C43H78NO8P; PE(16:0/22:4(7Z,10Z,13Z,16Z)), C43H78NO8P; PE(16:1(9Z)/20:3(8Z,11Z,14Z)), C43H78NO8P; PE(18:0/20:4(5Z,8Z,11Z,14Z)), C43H78NO8P; PE(18:0/20:4(8Z,11Z,14Z,17Z)), C43H78NO8P; PE(18:1(11Z)/20:3(5Z,8Z,11Z)), C43H78NO8P; PE(18:1(11Z)/20:3(8Z,11Z,14Z)), C43H78NO8P; PE(18:1(9Z)/2…
1757	766.543	33.56	-		NEG	0
1758	766.566	39.45	-		NEG	0
1759	766.571	29.86	C44H80NO7P; C42H82NO7P	[M+H]+; [M+Na]+	POS	38	2-O-(5,8,11,14,17-Eicosapentaenoyl)-1-O-hexadecylglycero-3-phosphocholine, C44H80NO7P; PC(18:3(6Z,9Z,12Z)/P-18:1(11Z)), C44H80NO7P; PC(18:3(6Z,9Z,12Z)/P-18:1(9Z)), C44H80NO7P; PC(18:3(9Z,12Z,15Z)/P-18:1(11Z)), C44H80NO7P; PC(18:3(9Z,12Z,15Z)/P-18:1(9Z)), C44H80NO7P; PC(18:4(6Z,9Z,12Z,15Z)/dm18:0), C44H80NO7P; PC(20:4(5Z,8Z,11Z,14Z)/P-16:0), C44H80NO7P; PC(20:4(8Z,11Z,14Z,17Z)/P-16:0), C44H80NO7P;…
1760	766.571	25.97	C44H80NO7P; C42H82NO7P	[M+H]+; [M+Na]+	POS	38	2-O-(5,8,11,14,17-Eicosapentaenoyl)-1-O-hexadecylglycero-3-phosphocholine, C44H80NO7P; PC(18:3(6Z,9Z,12Z)/P-18:1(11Z)), C44H80NO7P; PC(18:3(6Z,9Z,12Z)/P-18:1(9Z)), C44H80NO7P; PC(18:3(9Z,12Z,15Z)/P-18:1(11Z)), C44H80NO7P; PC(18:3(9Z,12Z,15Z)/P-18:1(9Z)), C44H80NO7P; PC(18:4(6Z,9Z,12Z,15Z)/dm18:0), C44H80NO7P; PC(20:4(5Z,8Z,11Z,14Z)/P-16:0), C44H80NO7P; PC(20:4(8Z,11Z,14Z,17Z)/P-16:0), C44H80NO7P;…
1761	766.573	31.02	C44H80NO7P; C42H82NO7P	[M+H]+; [M+Na]+	POS	52	2-O-(5,8,11,14,17-Eicosapentaenoyl)-1-O-hexadecylglycero-3-phosphocholine, C44H80NO7P; PC O-36:5, C44H80NO7P; PE O-39:5, C44H80NO7P; PC O-34:2, C42H82NO7P; PE O-37:2, C42H82NO7P; 1-(1Z-hexadecenyl)-2-(5Z,8Z,11Z,14Z-eicosatetraenoyl)-sn-glycero-3-phosphocholine, C44H80NO7P; 1-(1Z-octadecenyl)-2-(6Z,9Z,12Z,15Z-octadecatetraenoyl)-glycero-3-phosphocholine, C44H80NO7P; 1-(6Z,9Z,12Z,15Z-octadecatetrae…
1762	766.573	24.44	C44H80NO7P; C42H82NO7P	[M+H]+; [M+Na]+	POS	52	2-O-(5,8,11,14,17-Eicosapentaenoyl)-1-O-hexadecylglycero-3-phosphocholine, C44H80NO7P; PC O-36:5, C44H80NO7P; PE O-39:5, C44H80NO7P; PC O-34:2, C42H82NO7P; PE O-37:2, C42H82NO7P; 1-(1Z-hexadecenyl)-2-(5Z,8Z,11Z,14Z-eicosatetraenoyl)-sn-glycero-3-phosphocholine, C44H80NO7P; 1-(1Z-octadecenyl)-2-(6Z,9Z,12Z,15Z-octadecatetraenoyl)-glycero-3-phosphocholine, C44H80NO7P; 1-(6Z,9Z,12Z,15Z-octadecatetrae…
1763	766.574	33.06	C44H80NO7P; C42H82NO7P	[M+H]+; [M+Na]+	POS	52	2-O-(5,8,11,14,17-Eicosapentaenoyl)-1-O-hexadecylglycero-3-phosphocholine, C44H80NO7P; PC O-36:5, C44H80NO7P; PE O-39:5, C44H80NO7P; PC O-34:2, C42H82NO7P; PE O-37:2, C42H82NO7P; 1-(1Z-hexadecenyl)-2-(5Z,8Z,11Z,14Z-eicosatetraenoyl)-sn-glycero-3-phosphocholine, C44H80NO7P; 1-(1Z-octadecenyl)-2-(6Z,9Z,12Z,15Z-octadecatetraenoyl)-glycero-3-phosphocholine, C44H80NO7P; 1-(6Z,9Z,12Z,15Z-octadecatetrae…
1764	766.576	35.94	C44H82NO7P	[M-H]-	NEG	37	PC(18:2(9Z,12Z)/P-18:1(11Z)), C44H82NO7P; PC(18:2(9Z,12Z)/P-18:1(9Z)), C44H82NO7P; PC(18:3(6Z,9Z,12Z)/P-18:0), C44H82NO7P; PC(18:3(9Z,12Z,15Z)/P-18:0), C44H82NO7P; PC(20:3(5Z,8Z,11Z)/P-16:0), C44H82NO7P; PC(20:3(8Z,11Z,14Z)/P-16:0), C44H82NO7P; PC(P-16:0/20:3(5Z,8Z,11Z)), C44H82NO7P; PC(P-16:0/20:3(8Z,11Z,14Z)), C44H82NO7P; PC(P-18:0/18:3(6Z,9Z,12Z)), C44H82NO7P; PC(P-18:0/18:3(9Z,12Z,15Z)), C44H…
1765	766.603	28.13	-		NEG	0
1766	766.692	45.87	C47H88O6	[M+NH4]+	POS	22	TG(14:0/14:0/16:1(9Z)), C47H88O6; TG(14:0/14:1(9Z)/16:0), C47H88O6; TG(14:0/16:0/14:1(9Z)), C47H88O6; TG(14:0/16:1(9Z)/14:0), C47H88O6; TG(15:0/14:1(9Z)/15:0), C47H88O6; TG(15:0/15:0/14:1(9Z)), C47H88O6; TG(12:0/12:0/20:1(11Z))[iso3], C47H88O6; TG(12:0/13:0/19:1(9Z))[iso6], C47H88O6; TG(12:0/14:0/18:1(9Z))[iso6], C47H88O6; TG(12:0/14:1(9Z)/18:0)[iso6], C47H88O6; TG(12:0/15:0/17:1(9Z))[iso6], C47H…
1767	766.692	44.22	-		NEG	0
1768	766.73	47.53	C46H93NO3	[M+CH3COO]-	NEG	1	Cer(d20:0/26:0), C46H93NO3
1769	767.044	3.21	-		NEG	0
1770	767.578	28.1	-		POS	0
1771	767.604	32.93	C48H78O6; C41H83O9P; C42H85N2O6P	[M+NH4]+; [M+Na]+	POS	6	TG 45:7, C48H78O6; PG O-35:0, C41H83O9P; PE-Cer(d14:1(4E)/26:0), C42H85N2O6P; PE-Cer(d16:1(4E)/24:0), C42H85N2O6P; SM(d18:1/19:0), C42H85N2O6P; SM(d19:1/18:0), C42H85N2O6P
1772	767.607	35.34	-		NEG	0
1773	768.536	25.29	C46H76NO6P	[M-H]-	NEG	2	PC dO-38:10, C46H76NO6P; PE dO-41:10, C46H76NO6P
1774	768.544	25.17	-		NEG	0
1775	768.553	28.67	C43H78NO8P; C41H80NO8P; C43H75O8P	[M+H]+; [M+Na]+; [M+NH4]+	POS	151	PC 35:4, C43H78NO8P; PE 38:4, C43H78NO8P; PS dO-37:5, C43H78NO8P; PC 33:1, C41H80NO8P; PE 36:1, C41H80NO8P; PS dO-35:2, C41H80NO8P; 1-(11Z,14Z-eicosadienoyl)-2-(9Z,12Z-octadecadienoyl)-glycero-3-phosphoethanolamine, C43H78NO8P; 1-(11Z-eicosenoyl)-2-(6Z,9Z,12Z-octadecatrienoyl)-glycero-3-phosphoethanolamine, C43H78NO8P; 1-(11Z-eicosenoyl)-2-(9Z,12Z,15Z-octadecatrienoyl)-glycero-3-phosphoethanolami…
1776	768.554	26.63	C43H80NO8P	[M-H]-	NEG	58	PC(15:0/20:3(5Z,8Z,11Z)), C43H80NO8P; PC(15:0/20:3(8Z,11Z,14Z)), C43H80NO8P; PC(20:3(5Z,8Z,11Z)/15:0), C43H80NO8P; PC(20:3(8Z,11Z,14Z)/15:0), C43H80NO8P; PE(16:1(9Z)/22:2(13Z,16Z)), C43H80NO8P; PE(18:0/20:3(8Z,11Z,14Z)), C43H80NO8P; PE(18:1(11Z)/20:2(11Z,14Z)), C43H80NO8P; PE(18:1(9Z)/20:2(11Z,14Z)), C43H80NO8P; PE(18:2(9Z,12Z)/20:1(11Z)), C43H80NO8P; PE(18:3(6Z,9Z,12Z)/20:0), C43H80NO8P; PE(18:3…
1777	768.554	34.67	C43H80NO8P	[M-H]-	NEG	58	PC(15:0/20:3(5Z,8Z,11Z)), C43H80NO8P; PC(15:0/20:3(8Z,11Z,14Z)), C43H80NO8P; PC(20:3(5Z,8Z,11Z)/15:0), C43H80NO8P; PC(20:3(8Z,11Z,14Z)/15:0), C43H80NO8P; PE(16:1(9Z)/22:2(13Z,16Z)), C43H80NO8P; PE(18:0/20:3(8Z,11Z,14Z)), C43H80NO8P; PE(18:1(11Z)/20:2(11Z,14Z)), C43H80NO8P; PE(18:1(9Z)/20:2(11Z,14Z)), C43H80NO8P; PE(18:2(9Z,12Z)/20:1(11Z)), C43H80NO8P; PE(18:3(6Z,9Z,12Z)/20:0), C43H80NO8P; PE(18:3…
1778	768.554	28.04	C43H78NO8P; C41H80NO8P; C43H75O8P	[M+H]+; [M+Na]+; [M+NH4]+	POS	151	PC 35:4, C43H78NO8P; PE 38:4, C43H78NO8P; PS dO-37:5, C43H78NO8P; PC 33:1, C41H80NO8P; PE 36:1, C41H80NO8P; PS dO-35:2, C41H80NO8P; 1-(11Z,14Z-eicosadienoyl)-2-(9Z,12Z-octadecadienoyl)-glycero-3-phosphoethanolamine, C43H78NO8P; 1-(11Z-eicosenoyl)-2-(6Z,9Z,12Z-octadecatrienoyl)-glycero-3-phosphoethanolamine, C43H78NO8P; 1-(11Z-eicosenoyl)-2-(9Z,12Z,15Z-octadecatrienoyl)-glycero-3-phosphoethanolami…
1779	768.554	31.03	C43H80NO8P	[M-H]-	NEG	58	PC(15:0/20:3(5Z,8Z,11Z)), C43H80NO8P; PC(15:0/20:3(8Z,11Z,14Z)), C43H80NO8P; PC(20:3(5Z,8Z,11Z)/15:0), C43H80NO8P; PC(20:3(8Z,11Z,14Z)/15:0), C43H80NO8P; PE(16:1(9Z)/22:2(13Z,16Z)), C43H80NO8P; PE(18:0/20:3(8Z,11Z,14Z)), C43H80NO8P; PE(18:1(11Z)/20:2(11Z,14Z)), C43H80NO8P; PE(18:1(9Z)/20:2(11Z,14Z)), C43H80NO8P; PE(18:2(9Z,12Z)/20:1(11Z)), C43H80NO8P; PE(18:3(6Z,9Z,12Z)/20:0), C43H80NO8P; PE(18:3…
1780	768.554	33.39	C43H78NO8P; C41H80NO8P; C43H75O8P	[M+H]+; [M+Na]+; [M+NH4]+	POS	151	PC 35:4, C43H78NO8P; PE 38:4, C43H78NO8P; PS dO-37:5, C43H78NO8P; PC 33:1, C41H80NO8P; PE 36:1, C41H80NO8P; PS dO-35:2, C41H80NO8P; 1-(11Z,14Z-eicosadienoyl)-2-(9Z,12Z-octadecadienoyl)-glycero-3-phosphoethanolamine, C43H78NO8P; 1-(11Z-eicosenoyl)-2-(6Z,9Z,12Z-octadecatrienoyl)-glycero-3-phosphoethanolamine, C43H78NO8P; 1-(11Z-eicosenoyl)-2-(9Z,12Z,15Z-octadecatrienoyl)-glycero-3-phosphoethanolami…
1781	768.555	25.9	C43H80NO8P	[M-H]-	NEG	58	PC(15:0/20:3(5Z,8Z,11Z)), C43H80NO8P; PC(15:0/20:3(8Z,11Z,14Z)), C43H80NO8P; PC(20:3(5Z,8Z,11Z)/15:0), C43H80NO8P; PC(20:3(8Z,11Z,14Z)/15:0), C43H80NO8P; PE(16:1(9Z)/22:2(13Z,16Z)), C43H80NO8P; PE(18:0/20:3(8Z,11Z,14Z)), C43H80NO8P; PE(18:1(11Z)/20:2(11Z,14Z)), C43H80NO8P; PE(18:1(9Z)/20:2(11Z,14Z)), C43H80NO8P; PE(18:2(9Z,12Z)/20:1(11Z)), C43H80NO8P; PE(18:3(6Z,9Z,12Z)/20:0), C43H80NO8P; PE(18:3…
1782	768.555	22.73	C43H78NO8P; C41H80NO8P; C43H75O8P	[M+H]+; [M+Na]+; [M+NH4]+	POS	105	PC 35:4, C43H78NO8P; PE 38:4, C43H78NO8P; PS dO-37:5, C43H78NO8P; PC 33:1, C41H80NO8P; PE 36:1, C41H80NO8P; PS dO-35:2, C41H80NO8P; 1-(11Z,14Z-eicosadienoyl)-2-(9Z,12Z-octadecadienoyl)-glycero-3-phosphoethanolamine, C43H78NO8P; 1-(11Z-eicosenoyl)-2-(6Z,9Z,12Z-octadecatrienoyl)-glycero-3-phosphoethanolamine, C43H78NO8P; 1-(11Z-eicosenoyl)-2-(9Z,12Z,15Z-octadecatrienoyl)-glycero-3-phosphoethanolami…
1783	768.588	34.02	C44H82NO7P; C42H84NO7P	[M+H]+; [M+Na]+	POS	59	PC O-36:4, C44H82NO7P; PE O-39:4, C44H82NO7P; PC O-34:1, C42H84NO7P; PE O-37:1, C42H84NO7P; 1-(1Z-hexadecenyl)-2-(5Z,8Z,11Z-eicosatrienoyl)-sn-glycero-3-phosphocholine, C44H82NO7P; 1-(1Z-hexadecenyl)-2-(8Z,11Z,14Z-eicosatrienoyl)-glycero-3-phosphocholine, C44H82NO7P; 1-(1Z-octadecenyl)-2-(6Z,9Z,12Z-octadecatrienoyl)-glycero-3-phosphocholine, C44H82NO7P; 1-(1Z-octadecenyl)-2-(9Z,12Z,15Z-octadecatr…
1784	768.589	27.99	C44H82NO7P; C42H84NO7P	[M+H]+; [M+Na]+	POS	59	PC O-36:4, C44H82NO7P; PE O-39:4, C44H82NO7P; PC O-34:1, C42H84NO7P; PE O-37:1, C42H84NO7P; 1-(1Z-hexadecenyl)-2-(5Z,8Z,11Z-eicosatrienoyl)-sn-glycero-3-phosphocholine, C44H82NO7P; 1-(1Z-hexadecenyl)-2-(8Z,11Z,14Z-eicosatrienoyl)-glycero-3-phosphocholine, C44H82NO7P; 1-(1Z-octadecenyl)-2-(6Z,9Z,12Z-octadecatrienoyl)-glycero-3-phosphocholine, C44H82NO7P; 1-(1Z-octadecenyl)-2-(9Z,12Z,15Z-octadecatr…
1785	768.672	42.05	-		NEG	0
1786	768.673	44.66	-		NEG	0
1787	768.707	47.1	C47H90O6	[M+NH4]+	POS	15	TG(14:0/14:0/16:0), C47H90O6; TG(14:0/15:0/15:0), C47H90O6; TG(14:0/16:0/14:0), C47H90O6; TG(15:0/14:0/15:0), C47H90O6; 2-Octanoyl-1,3-Distearin, C47H90O6; TG(12:0/12:0/20:0)[iso3], C47H90O6; TG(12:0/13:0/19:0)[iso6], C47H90O6; TG(12:0/14:0/18:0)[iso6], C47H90O6; TG(12:0/15:0/17:0)[iso6], C47H90O6; TG(12:0/16:0/16:0)[iso3], C47H90O6; TG(13:0/13:0/18:0)[iso3], C47H90O6; TG(13:0/14:0/17:0)[iso6], C…
1788	768.708	45.73	-		NEG	0
1789	769.042	4.42	-		NEG	0
1790	769.503	18.37	C42H75O10P; C40H71O8P	[M-H]-; [M+CH3COO]-	NEG	47	PG(16:0/20:4(5Z,8Z,11Z,14Z)), C42H75O10P; PG(16:1(9Z)/20:3(5Z,8Z,11Z)), C42H75O10P; PG(16:1(9Z)/20:3(8Z,11Z,14Z)), C42H75O10P; PG(18:1(11Z)/18:3(6Z,9Z,12Z)), C42H75O10P; PG(18:1(11Z)/18:3(9Z,12Z,15Z)), C42H75O10P; PG(18:1(9Z)/18:3(6Z,9Z,12Z)), C42H75O10P; PG(18:1(9Z)/18:3(9Z,12Z,15Z)), C42H75O10P; PG(18:2(9Z,12Z)/18:2(9Z,12Z)), C42H75O10P; PG(18:3(6Z,9Z,12Z)/18:1(11Z)), C42H75O10P; PG(18:3(6Z,9Z,…
1791	769.557	27.43	C47H79O6P	[M-H]-	NEG	1	PA dO-44:9, C47H79O6P
1792	769.558	32.32	C40H81O11P	[M+H]+	POS	1	PI dO-31:0, C40H81O11P
1793	769.591	34.62	-		POS	0
1794	769.591	36.16	-		POS	0
1795	769.592	31.43	-		POS	0
1796	769.621	34.66	C48H80O6	[M+NH4]+	POS	1	TG 45:6, C48H80O6
1797	769.622	35.16	C44H87N2O6P	[M-H]-	NEG	2	SM(d18:2/21:0), C44H87N2O6P; N-(heneicosanoyl)-4E,14Z-sphingadienine-1-phosphocholine, C44H87N2O6P
1798	769.624	41.1	C44H87N2O6P	[M-H]-	NEG	2	SM(d18:2/21:0), C44H87N2O6P; N-(heneicosanoyl)-4E,14Z-sphingadienine-1-phosphocholine, C44H87N2O6P
1799	770.06	29.14	-		POS	0
1800	770.061	25.66	-		POS	0
1801	770.509	25.07	C43H74NO7P; C45H72NO7P	[M+Na]+; [M+H]+	POS	11	PE(O-16:1(1Z)/22:6(4Z,7Z,10Z,13Z,16Z,19Z)), C43H74NO7P; PC O-37:10, C45H72NO7P; PE O-40:10, C45H72NO7P; PC O-35:7, C43H74NO7P; PE O-38:7, C43H74NO7P; PE(20:5(5Z,8Z,11Z,14Z,17Z)/P-18:1(11Z)), C43H74NO7P; PE(20:5(5Z,8Z,11Z,14Z,17Z)/P-18:1(9Z)), C43H74NO7P; PE(22:6(4Z,7Z,10Z,13Z,16Z,19Z)/P-16:0), C43H74NO7P; PE(P-16:0/22:6(4Z,7Z,10Z,13Z,16Z,19Z)), C43H74NO7P; PE(P-18:1(11Z)/20:5(5Z,8Z,11Z,14Z,17Z)),…
1802	770.545	29.33	C46H78NO6P	[M-H]-	NEG	3	PC dO-38:9, C46H78NO6P; PE dO-41:9, C46H78NO6P; 1-(6-[5]-ladderane-hexanyl)-2-(8-[3]-ladderane-octanyl)-sn-glycerophosphocholine, C46H78NO6P
1803	770.549	28.92	C46H78NO6P	[M-H]-	NEG	3	PC dO-38:9, C46H78NO6P; PE dO-41:9, C46H78NO6P; 1-(6-[5]-ladderane-hexanyl)-2-(8-[3]-ladderane-octanyl)-sn-glycerophosphocholine, C46H78NO6P
1804	770.568	30.14	C43H82NO8P	[M-H]-	NEG	77	PC(15:0/20:2(11Z,14Z)), C43H82NO8P; PC(20:2(11Z,14Z)/15:0), C43H82NO8P; PE(14:1(9Z)/24:1(15Z)), C43H82NO8P; PE(16:0/22:2(13Z,16Z)), C43H82NO8P; PE(16:1(9Z)/22:1(13Z)), C43H82NO8P; PE(18:0/20:2(11Z,14Z)), C43H82NO8P; PE(18:1(11Z)/20:1(11Z)), C43H82NO8P; PE(18:1(9Z)/20:1(11Z)), C43H82NO8P; PE(18:2(9Z,12Z)/20:0), C43H82NO8P; PE(20:0/18:2(9Z,12Z)), C43H82NO8P; PE(20:1(11Z)/18:1(11Z)), C43H82NO8P; PE(…
1805	770.569	32.31	C43H80NO8P; C41H82NO8P; C43H77O8P	[M+H]+; [M+Na]+; [M+NH4]+	POS	112	PC 35:3, C43H80NO8P; PE 38:3, C43H80NO8P; PS dO-37:4, C43H80NO8P; PC 33:0, C41H82NO8P; PE 36:0, C41H82NO8P; PS dO-35:1, C41H82NO8P; 1-(11Z,14Z-eicosadienoyl)-2-(9Z-octadecenoyl)-glycero-3-phosphoethanolamine, C43H80NO8P; 1-(11Z,14Z-eicosadienoyl)-2-(9Z-pentadecenoyl)-glycero-3-phosphocholine, C43H80NO8P; 1-(11Z-eicosenoyl)-2-(9Z,12Z-octadecadienoyl)-glycero-3-phosphoethanolamine, C43H80NO8P; 1-(1…
1806	770.569	24.55	C43H80NO8P; C41H82NO8P; C43H77O8P	[M+H]+; [M+Na]+; [M+NH4]+	POS	112	PC 35:3, C43H80NO8P; PE 38:3, C43H80NO8P; PS dO-37:4, C43H80NO8P; PC 33:0, C41H82NO8P; PE 36:0, C41H82NO8P; PS dO-35:1, C41H82NO8P; 1-(11Z,14Z-eicosadienoyl)-2-(9Z-octadecenoyl)-glycero-3-phosphoethanolamine, C43H80NO8P; 1-(11Z,14Z-eicosadienoyl)-2-(9Z-pentadecenoyl)-glycero-3-phosphocholine, C43H80NO8P; 1-(11Z-eicosenoyl)-2-(9Z,12Z-octadecadienoyl)-glycero-3-phosphoethanolamine, C43H80NO8P; 1-(1…
1807	770.571	25.19	C43H80NO8P; C41H82NO8P; C43H77O8P	[M+H]+; [M+Na]+; [M+NH4]+	POS	76	PC 35:3, C43H80NO8P; PE 38:3, C43H80NO8P; PS dO-37:4, C43H80NO8P; PC 33:0, C41H82NO8P; PE 36:0, C41H82NO8P; PS dO-35:1, C41H82NO8P; 1-(11Z,14Z-eicosadienoyl)-2-(9Z-octadecenoyl)-glycero-3-phosphoethanolamine, C43H80NO8P; 1-(11Z,14Z-eicosadienoyl)-2-(9Z-pentadecenoyl)-glycero-3-phosphocholine, C43H80NO8P; 1-(11Z-eicosenoyl)-2-(9Z,12Z-octadecadienoyl)-glycero-3-phosphoethanolamine, C43H80NO8P; 1-(1…
1808	770.574	29.29	C43H82NO8P	[M-H]-	NEG	77	PC(15:0/20:2(11Z,14Z)), C43H82NO8P; PC(20:2(11Z,14Z)/15:0), C43H82NO8P; PE(14:1(9Z)/24:1(15Z)), C43H82NO8P; PE(16:0/22:2(13Z,16Z)), C43H82NO8P; PE(16:1(9Z)/22:1(13Z)), C43H82NO8P; PE(18:0/20:2(11Z,14Z)), C43H82NO8P; PE(18:1(11Z)/20:1(11Z)), C43H82NO8P; PE(18:1(9Z)/20:1(11Z)), C43H82NO8P; PE(18:2(9Z,12Z)/20:0), C43H82NO8P; PE(20:0/18:2(9Z,12Z)), C43H82NO8P; PE(20:1(11Z)/18:1(11Z)), C43H82NO8P; PE(…
1809	770.625	37.01	-		NEG	0
1810	771.574	24.82	C43H79O8P	[M+NH4]+	POS	2	PA 40:3, C43H79O8P; PG dO-37:5, C43H79O8P
1811	771.624	35.36	C45H89O7P	[M-H]-	NEG	5	PA O-42:1, C45H89O7P; 1-(1Z-eicosenyl)-2-docosanoyl-glycero-3-phosphate, C45H89O7P; 1-eicosyl-2-(11Z-docosenoyl)-glycero-3-phosphate, C45H89O7P; PA(O-20:0/22:1(11Z)), C45H89O7P; PA(P-20:0/22:0), C45H89O7P
1812	771.637	33.02	C48H82O6; C44H87N2O6P; C44H84NO6P	[M+NH4]+; [M+H]+	POS	4	TG 45:5, C48H82O6; SM(d18:2/21:0), C44H87N2O6P; 1-hexadecanyl-2-(8-[3]-ladderane-octanyl)-sn-glycerophosphocholine, C44H84NO6P; N-(heneicosanoyl)-4E,14Z-sphingadienine-1-phosphocholine, C44H87N2O6P
1813	771.638	39.63	C48H82O6; C44H87N2O6P; C44H84NO6P	[M+NH4]+; [M+H]+	POS	4	TG 45:5, C48H82O6; SM(d18:2/21:0), C44H87N2O6P; 1-hexadecanyl-2-(8-[3]-ladderane-octanyl)-sn-glycerophosphocholine, C44H84NO6P; N-(heneicosanoyl)-4E,14Z-sphingadienine-1-phosphocholine, C44H87N2O6P
1814	771.64	46.4	C44H89N2O6P	[M-H]-	NEG	10	SM(d16:1/23:0), C44H89N2O6P; SM(d17:1/22:0), C44H89N2O6P; SM(d18:1/21:0), C44H89N2O6P; SM(d19:1/20:0), C44H89N2O6P; SM(d20:1/19:0), C44H89N2O6P; N-(docosanoyl)-heptadecasphing-4-enine-1-phosphocholine, C44H89N2O6P; N-(eicosanoyl)-nonadecasphing-4-enine-1-phosphocholine, C44H89N2O6P; N-(heneicosanoyl)-sphing-4-enine-1-phosphocholine, C44H89N2O6P; N-(nonadecanoyl)-eicosasphing-4-enine-1-phosphochol…
1815	771.647	45.88	C49H86O6; C47H88O6; C45H87O6P; C44H83NO8	[M+H]+; [M+Na]+; [M+NH4]+	POS	69	TG(14:0/14:0/18:4(6Z,9Z,12Z,15Z)), C49H86O6; TG(14:0/14:1(9Z)/18:3(6Z,9Z,12Z)), C49H86O6; TG(14:0/14:1(9Z)/18:3(9Z,12Z,15Z)), C49H86O6; TG(14:0/18:3(9Z,12Z,15Z)/14:1(9Z)), C49H86O6; TG(14:0/18:4(6Z,9Z,12Z,15Z)/14:0), C49H86O6; TG(14:1(9Z)/14:0/18:3(6Z,9Z,12Z)), C49H86O6; TG(14:1(9Z)/14:0/18:3(9Z,12Z,15Z)), C49H86O6; TG(14:0/14:0/16:1(9Z)), C47H88O6; TG(14:0/14:1(9Z)/16:0), C47H88O6; TG(14:0/16:0/…
1816	772.076	28.7	-		POS	0
1817	772.523	32.34	C43H76NO7P; C41H70O12	[M+Na]+; [M+NH4]+	POS	18	PC O-35:6, C43H76NO7P; PE O-38:6, C43H76NO7P; PE(20:4(5Z,8Z,11Z,14Z)/P-18:1(11Z)), C43H76NO7P; PE(20:4(5Z,8Z,11Z,14Z)/P-18:1(9Z)), C43H76NO7P; PE(20:4(8Z,11Z,14Z,17Z)/P-18:1(11Z)), C43H76NO7P; PE(20:4(8Z,11Z,14Z,17Z)/P-18:1(9Z)), C43H76NO7P; PE(20:5(5Z,8Z,11Z,14Z,17Z)/P-18:0), C43H76NO7P; PE(22:5(4Z,7Z,10Z,13Z,16Z)/P-16:0), C43H76NO7P; PE(22:5(7Z,10Z,13Z,16Z,19Z)/P-16:0), C43H76NO7P; PE(O-16:0/22…
[truncated: 3,432 more rows]
[truncated: 9 more columns]

## Sheet: Thrombin Stimulated
	Lipids upregulated in thrombin-stimulated platelets. - detected in at least 2 of 3 donors.
	Observed	Observed	Possible matching	Corresponding	Polarity	Number of	Effect of Aspirin	Identities of
[truncated: 755 more rows]

## Sheet: Effect of aspirin on oxPLs
Observed	Observed
[truncated: 72 more rows]
