# Supplementary material for: Mapping the Human Platelet Lipidome Reveals Cytosolic Phospholipase A2 as a Regulator of Mitochondrial Bioenergetics during Activation
Source: Cell Metab. 2016 May 10;23(5):930–44. doi: 10.1016/j.cmet.2016.04.001 (PMC4873619; doi:10.1016/j.cmet.2016.04.001)
Supplement: Data S2. GoogleVis Interactive Diagrams, Related to Figure 1G [file mmc3.zip]

Archive with 15 entries (12 files):
- Data S2/
- Data S2/.DS_Store
- __MACOSX/
- __MACOSX/Data S2/
- __MACOSX/Data S2/._.DS_Store
- Data S2/Supplementary Data File 2.1.html
- __MACOSX/Data S2/._Supplementary Data File 2.1.html
- Data S2/Supplementary Data File 2.2.html
- __MACOSX/Data S2/._Supplementary Data File 2.2.html
- Data S2/Supplementary Data File 2.3.html
- __MACOSX/Data S2/._Supplementary Data File 2.3.html
- Data S2/Supplementary Data File 2.4.html
- __MACOSX/Data S2/._Supplementary Data File 2.4.html
- Data S2/Viewing GoogleVis files in a browser.pdf
- __MACOSX/Data S2/._Viewing GoogleVis files in a browser.pdf
