# Supplementary material for: Mapping the Human Platelet Lipidome Reveals Cytosolic Phospholipase A2 as a Regulator of Mitochondrial Bioenergetics during Activation
Source: Cell Metab. 2016 May 10;23(5):930–44. doi: 10.1016/j.cmet.2016.04.001 (PMC4873619; doi:10.1016/j.cmet.2016.04.001)
Supplement: Data S3. GoogleVis Interactive Diagrams, Related to Figure 1H [file mmc4.zip]

Archive with 13 entries (10 files):
- Data S3/
- Data S3/Supplementary Data File 3.1.html
- __MACOSX/
- __MACOSX/Data S3/
- __MACOSX/Data S3/._Supplementary Data File 3.1.html
- Data S3/Supplementary Data File 3.2.html
- __MACOSX/Data S3/._Supplementary Data File 3.2.html
- Data S3/Supplementary Data File 3.3.html
- __MACOSX/Data S3/._Supplementary Data File 3.3.html
- Data S3/Supplementary Data File 3.4.html
- __MACOSX/Data S3/._Supplementary Data File 3.4.html
- Data S3/Viewing GoogleVis files in a browser.pdf
- __MACOSX/Data S3/._Viewing GoogleVis files in a browser.pdf
